# Supplementary material for: Nuclear Transglutaminase 2 interacts with topoisomerase II⍺ to promote DNA damage repair in lung cancer cells
Source: J Exp Clin Cancer Res. 2021 Jul 5;40:224. doi: 10.1186/s13046-021-02009-2 (PMC8258933; doi:10.1186/s13046-021-02009-2)
Supplement: Supplementary file 8 — Additional file 8. [file 13046_2021_2009_MOESM8_ESM.xlsx]

## Sheet: shRNA
Table S1. Sequence information used in this study
shRNA	sequence
Negative control sense	5' TTCTCCGAACGTGTCACGTdTdT 3'
Negative control antisense	5' ACGTGACACGTTCGGAGAAdTdT3'
TGM2 shRNA sense	5' AAGGGCGAACCACCTGAACAA 3'
TGM2 shRNA anti-sense	5' TTCCCGCTTGGTGGACTTGTT 3'
TGM2 siRNA sense	5' AAGGGCGAACCACCTGAACAA 3'
TGM2 siRNA antisense	5' TTGTTCAGGTGGTTCGCCCTT 3'
TGM2 sgRNA 1	5' TGGGACAACAACTACGGGGA 3'
TGM2 sgRNA 2	5' CAATGGCCGAGACCACCACA 3'
TGM2 sgRNA 3	5' AGTTGTAGTTGGTCACGACG 3'
