# Supplementary material for: Nuclear Transglutaminase 2 interacts with topoisomerase II⍺ to promote DNA damage repair in lung cancer cells
Source: J Exp Clin Cancer Res. 2021 Jul 5;40:224. doi: 10.1186/s13046-021-02009-2 (PMC8258933; doi:10.1186/s13046-021-02009-2)
Supplement: Supplementary file 9 — Additional file 9. [file 13046_2021_2009_MOESM9_ESM.xlsx]

## Sheet: Sheet1
Table S2. Primary antibodies used in this study
Antibody	Company	Cat#	Dillutions	Application
γ-H2AX (phosphor S139)	Abcam	ab2893	1:1000 for WB; 1:500 for IF	WB， IF
DNA-PKcs	Abcam	ab32566	1:1000	WB
p-DNAPKcs(s2056)	Abcam	ab174576	1:1000	WB
ATM	Abcam	ab32420	1:1000	WB
p-ATM(s1981)	Abcam	ab81292	1:1000	WB
pS/TQ	Cell Signaling Technology	#2851	1:1001	WB
ORC2	Abcam	ab31930	1:1000	WB
Ku80	Cell Signaling Technology	2753	1:1000	WB
Ki67	Cell Signaling Technology	9027S	1:200 for IHC	IHC
53BP1	Abcam	ab175933	1:400	IF
GAPDH	Abcam	ab181602	1:1000	WB
TBP	Abcam	ab51841	1:1000	WB
TG2	Abcam	ab109200	1:1000	WB, IP
TOPOIIα	Abcam	ab52934	1:1000	WB, IP
Anti-Flag	Abcam	ab205606	1:1000	WB, IP
