# Supplementary material for: Nuclear Transglutaminase 2 interacts with topoisomerase II⍺ to promote DNA damage repair in lung cancer cells
Source: J Exp Clin Cancer Res. 2021 Jul 5;40:224. doi: 10.1186/s13046-021-02009-2 (PMC8258933; doi:10.1186/s13046-021-02009-2)
Supplement: Supplementary file 12 — Additional file 12. [file 13046_2021_2009_MOESM12_ESM.xlsx]

## Sheet: Sheet2
134 elements included exclusively in "IR":
381 common elements in "List 1", "List 2" and "List 3":
tr|B4E3A4|B4E3A4_HUMAN cDNA FLJ57283, highly similar to Actin, cytoplasmic 2 OS=Homo sapiens PE=2 SV=1
tr|B4E335|B4E335_HUMAN cDNA FLJ52842, highly similar to Actin, cytoplasmic 1 OS=Homo sapiens PE=2 SV=1
sp|P35579|MYH9_HUMAN Myosin-9 OS=Homo sapiens GN=MYH9 PE=1 SV=4
tr|A0A024R1N1|A0A024R1N1_HUMAN Myosin, heavy polypeptide 9, non-muscle, isoform CRA_a OS=Homo sapiens GN=MYH9 PE=3 SV=1
tr|W8QEH3|W8QEH3_HUMAN Lamin A/C OS=Homo sapiens GN=LMNA PE=3 SV=1
tr|Q5I6Y5|Q5I6Y5_HUMAN Lamin A/C transcript variant 1 OS=Homo sapiens GN=LMNA PE=2 SV=1
tr|Q0VAS5|Q0VAS5_HUMAN Histone H4 OS=Homo sapiens GN=HIST1H4H PE=2 SV=1
tr|E9PKE3|E9PKE3_HUMAN Heat shock cognate 71 kDa protein OS=Homo sapiens GN=HSPA8 PE=1 SV=1
tr|B3KTV0|B3KTV0_HUMAN cDNA FLJ38781 fis, clone LIVER2000216, highly similar to HEAT SHOCK COGNATE 71 kDa PROTEIN OS=Homo sapiens PE=2 SV=1
tr|Q53HF2|Q53HF2_HUMAN Heat shock 70kDa protein 8 isoform 2 variant (Fragment) OS=Homo sapiens PE=1 SV=1
tr|Q9BSV4|Q9BSV4_HUMAN SFPQ protein (Fragment) OS=Homo sapiens GN=SFPQ PE=2 SV=2
tr|Q86VG2|Q86VG2_HUMAN Splicing factor proline/glutamine-rich (Polypyrimidine tract binding protein associated) OS=Homo sapiens GN=SFPQ PE=2 SV=1
tr|Q0D2M2|Q0D2M2_HUMAN HIST1H2BC protein OS=Homo sapiens GN=HIST1H2BC PE=2 SV=1
tr|Q8J014|Q8J014_HUMAN Ribosomal protein S2 OS=Homo sapiens GN=rps2 PE=2 SV=1
tr|Q3KQT6|Q3KQT6_HUMAN Ribosomal protein S2 OS=Homo sapiens GN=RPS2 PE=2 SV=1
sp|P07814|SYEP_HUMAN Bifunctional glutamate/proline--tRNA ligase OS=Homo sapiens GN=EPRS PE=1 SV=5
tr|A8JZY9|A8JZY9_HUMAN Tubulin alpha chain OS=Homo sapiens PE=2 SV=1
sp|P68363|TBA1B_HUMAN Tubulin alpha-1B chain OS=Homo sapiens GN=TUBA1B PE=1 SV=1
tr|B7Z1V7|B7Z1V7_HUMAN cDNA FLJ51811, highly similar to Stress-70 protein, mitochondrial OS=Homo sapiens PE=2 SV=1
tr|Q6MZK8|Q6MZK8_HUMAN Putative uncharacterized protein DKFZp686K06110 OS=Homo sapiens GN=DKFZp686K06110 PE=2 SV=1
tr|B7Z597|B7Z597_HUMAN cDNA FLJ54373, highly similar to 60 kDa heat shock protein, mitochondrial OS=Homo sapiens PE=2 SV=1
tr|B7Z4F6|B7Z4F6_HUMAN cDNA FLJ54912, highly similar to 60 kDa heat shock protein, mitochondrial OS=Homo sapiens PE=2 SV=1
tr|A2J422|A2J422_HUMAN Anti-HER3 scFv (Fragment) OS=Homo sapiens PE=2 SV=1
tr|A2J423|A2J423_HUMAN Anti-Mpl scFv (Fragment) OS=Homo sapiens PE=2 SV=1
tr|Q65ZC9|Q65ZC9_HUMAN Single-chain Fv (Fragment) OS=Homo sapiens GN=scFv PE=2 SV=1
tr|E5RH77|E5RH77_HUMAN 40S ribosomal protein S14 OS=Homo sapiens GN=RPS14 PE=1 SV=1
tr|E9PPU1|E9PPU1_HUMAN 40S ribosomal protein S3 OS=Homo sapiens GN=RPS3 PE=1 SV=1
tr|Q65ZQ3|Q65ZQ3_HUMAN FBRNP OS=Homo sapiens GN=D10S102 PE=2 SV=1
tr|D2KTB2|D2KTB2_HUMAN Helicase-like protein (Fragment) OS=Homo sapiens GN=Si-11 PE=2 SV=1
tr|D2KTB3|D2KTB3_HUMAN Helicase-like protein (Fragment) OS=Homo sapiens GN=Si-11-6 PE=2 SV=1
tr|B4DYS5|B4DYS5_HUMAN cDNA FLJ50297, weakly similar to ATP-dependent DNA helicase MER3 (EC 3.6.1.-) OS=Homo sapiens PE=2 SV=1
tr|B4DGT2|B4DGT2_HUMAN cDNA FLJ50147, weakly similar to ATP-dependent DNA helicase MER3 (EC 3.6.1.-) OS=Homo sapiens PE=2 SV=1
sp|A2PYH4|HFM1_HUMAN Probable ATP-dependent DNA helicase HFM1 OS=Homo sapiens GN=HFM1 PE=1 SV=2
tr|B7ZM00|B7ZM00_HUMAN HFM1 protein (Fragment) OS=Homo sapiens GN=HFM1 PE=2 SV=1
tr|B4E132|B4E132_HUMAN cDNA FLJ53122, highly similar to ATP-dependent RNA helicase DDX3Y (EC 3.6.1.-) OS=Homo sapiens PE=2 SV=1
tr|A0A024R9A4|A0A024R9A4_HUMAN DEAD (Asp-Glu-Ala-Asp) box polypeptide 3, Y-linked, isoform CRA_a OS=Homo sapiens GN=DDX3Y PE=3 SV=1
sp|O15523|DDX3Y_HUMAN ATP-dependent RNA helicase DDX3Y OS=Homo sapiens GN=DDX3Y PE=1 SV=2
tr|Q5S4N1|Q5S4N1_HUMAN Putative uncharacterized protein (Fragment) OS=Homo sapiens PE=2 SV=1
sp|O14746|TERT_HUMAN Telomerase reverse transcriptase OS=Homo sapiens GN=TERT PE=1 SV=1
tr|Q9UBR6|Q9UBR6_HUMAN Telomerase reverse transcriptase (Fragment) OS=Homo sapiens GN=TERT PE=4 SV=1
tr|O94807|O94807_HUMAN Telomerase transcriptase (Fragment) OS=Homo sapiens GN=hTERT PE=4 SV=1
sp|O60307|MAST3_HUMAN Microtubule-associated serine/threonine-protein kinase 3 OS=Homo sapiens GN=MAST3 PE=1 SV=2
sp|O75400|PR40A_HUMAN Pre-mRNA-processing factor 40 homolog A OS=Homo sapiens GN=PRPF40A PE=1 SV=2
tr|B4DPY2|B4DPY2_HUMAN cDNA FLJ59286, highly similar to Pre-mRNA-processing factor 40 homolog A (Fragment) OS=Homo sapiens PE=2 SV=1
sp|O75643|U520_HUMAN U5 small nuclear ribonucleoprotein 200 kDa helicase OS=Homo sapiens GN=SNRNP200 PE=1 SV=2
tr|F8W079|F8W079_HUMAN ATP synthase subunit beta, mitochondrial (Fragment) OS=Homo sapiens GN=ATP5B PE=1 SV=1
tr|I6L957|I6L957_HUMAN HNRNPA2B1 protein OS=Homo sapiens GN=HNRNPA2B1 PE=2 SV=1
tr|A0A087WUI2|A0A087WUI2_HUMAN Heterogeneous nuclear ribonucleoproteins A2/B1 OS=Homo sapiens GN=HNRNPA2B1 PE=1 SV=1
sp|P38919|IF4A3_HUMAN Eukaryotic initiation factor 4A-III OS=Homo sapiens GN=EIF4A3 PE=1 SV=4
tr|A0A024R8W0|A0A024R8W0_HUMAN DEAD (Asp-Glu-Ala-Asp) box polypeptide 48, isoform CRA_a OS=Homo sapiens GN=DDX48 PE=3 SV=1
sp|Q02880|TOP2B_HUMAN DNA topoisomerase 2-beta OS=Homo sapiens GN=TOP2B PE=1 SV=3
sp|P11388|TOP2A_HUMAN DNA topoisomerase 2-alpha OS=Homo sapiens GN=TOP2A PE=1 SV=3
tr|B4DKD0|B4DKD0_HUMAN DNA topoisomerase 2 (Fragment) OS=Homo sapiens PE=2 SV=1
tr|E9PCY5|E9PCY5_HUMAN DNA topoisomerase 2 (Fragment) OS=Homo sapiens GN=TOP2B PE=1 SV=1
tr|Q71UH4|Q71UH4_HUMAN DNA topoisomerase 2 (Fragment) OS=Homo sapiens GN=TOP2B PE=3 SV=1
sp|Q12788|TBL3_HUMAN Transducin beta-like protein 3 OS=Homo sapiens GN=TBL3 PE=1 SV=2
tr|A0A087WYP7|A0A087WYP7_HUMAN Transducin beta-like protein 3 OS=Homo sapiens GN=TBL3 PE=1 SV=1
tr|A0JLS5|A0JLS5_HUMAN TBL3 protein (Fragment) OS=Homo sapiens GN=TBL3 PE=2 SV=1
tr|J3KNP2|J3KNP2_HUMAN Transducin beta-like protein 3 (Fragment) OS=Homo sapiens GN=TBL3 PE=1 SV=1
sp|Q68DL7|CR063_HUMAN Uncharacterized protein C18orf63 OS=Homo sapiens GN=C18orf63 PE=2 SV=2
sp|Q6ZMW3|EMAL6_HUMAN Echinoderm microtubule-associated protein-like 6 OS=Homo sapiens GN=EML6 PE=2 SV=2
sp|Q9UPN7|PP6R1_HUMAN Serine/threonine-protein phosphatase 6 regulatory subunit 1 OS=Homo sapiens GN=PPP6R1 PE=1 SV=5
sp|Q9UPR3|SMG5_HUMAN Protein SMG5 OS=Homo sapiens GN=SMG5 PE=1 SV=3
tr|Q96SX4|Q96SX4_HUMAN cDNA FLJ14580 fis, clone NT2RM4001204 OS=Homo sapiens PE=2 SV=1
tr|A0A024R4Q8|A0A024R4Q8_HUMAN Ribosomal protein S5, isoform CRA_a OS=Homo sapiens GN=RPS5 PE=3 SV=1
tr|M0R0F0|M0R0F0_HUMAN 40S ribosomal protein S5 (Fragment) OS=Homo sapiens GN=RPS5 PE=1 SV=1
tr|M0R0R2|M0R0R2_HUMAN 40S ribosomal protein S5 OS=Homo sapiens GN=RPS5 PE=1 SV=1
sp|P46782|RS5_HUMAN 40S ribosomal protein S5 OS=Homo sapiens GN=RPS5 PE=1 SV=4
tr|Q53G25|Q53G25_HUMAN Ribosomal protein S5 variant (Fragment) OS=Homo sapiens PE=2 SV=1
tr|M0QZN2|M0QZN2_HUMAN 40S ribosomal protein S5 OS=Homo sapiens GN=RPS5 PE=1 SV=1
tr|A0A024R5K8|A0A024R5K8_HUMAN Serpin peptidase inhibitor, clade H (Heat shock protein 47), member 1, (Collagen binding protein 1), isoform CRA_a OS=Homo sapiens GN=SERPINH1 PE=3 SV=1
tr|E9PKH2|E9PKH2_HUMAN Serpin H1 OS=Homo sapiens GN=SERPINH1 PE=1 SV=1
sp|P50454|SERPH_HUMAN Serpin H1 OS=Homo sapiens GN=SERPINH1 PE=1 SV=2
tr|A8K259|A8K259_HUMAN cDNA FLJ78501, highly similar to Homo sapiens serpin peptidase inhibitor, clade H (heat shock protein 47), member 1, (collagen binding protein 1) (SERPINH1), mRNA OS=Homo sapiens PE=2 SV=1
tr|B4DN87|B4DN87_HUMAN cDNA FLJ52569, highly similar to Collagen-binding protein 2 OS=Homo sapiens PE=2 SV=1
tr|A0A087WXY2|A0A087WXY2_HUMAN Plakophilin-2 (Fragment) OS=Homo sapiens GN=PKP2 PE=1 SV=1
tr|A0A0G2JNU3|A0A0G2JNU3_HUMAN Transcription factor TFIIIB component B'' homolog OS=Homo sapiens GN=BDP1 PE=1 SV=1
tr|B1WB49|B1WB49_HUMAN BDP1 protein (Fragment) OS=Homo sapiens GN=BDP1 PE=2 SV=1
sp|A6H8Y1|BDP1_HUMAN Transcription factor TFIIIB component B'' homolog OS=Homo sapiens GN=BDP1 PE=1 SV=3
tr|A0A1B0GUM4|A0A1B0GUM4_HUMAN Cyclin-dependent kinase-like 5 OS=Homo sapiens GN=CDKL5 PE=1 SV=1
tr|A0A1B0GTX4|A0A1B0GTX4_HUMAN Cyclin-dependent kinase-like 5 (Fragment) OS=Homo sapiens GN=CDKL5 PE=1 SV=1
tr|A0A096LNR9|A0A096LNR9_HUMAN Cyclin-dependent kinase-like 5 (Fragment) OS=Homo sapiens GN=CDKL5 PE=1 SV=1
tr|A0A096LPI4|A0A096LPI4_HUMAN Cyclin-dependent kinase-like 5 (Fragment) OS=Homo sapiens GN=CDKL5 PE=1 SV=6
tr|A0A096LPG3|A0A096LPG3_HUMAN Cyclin-dependent kinase-like 5 (Fragment) OS=Homo sapiens GN=CDKL5 PE=1 SV=6
tr|A0A096LP32|A0A096LP32_HUMAN Cyclin-dependent kinase-like 5 (Fragment) OS=Homo sapiens GN=CDKL5 PE=1 SV=1
tr|A7E2A5|A7E2A5_HUMAN ARAP2 protein (Fragment) OS=Homo sapiens GN=ARAP2 PE=2 SV=1
sp|Q8WZ64|ARAP2_HUMAN Arf-GAP with Rho-GAP domain, ANK repeat and PH domain-containing protein 2 OS=Homo sapiens GN=ARAP2 PE=1 SV=3
tr|Q2M2Z8|Q2M2Z8_HUMAN ARAP2 protein (Fragment) OS=Homo sapiens GN=ARAP2 PE=2 SV=1
tr|A9XA89|A9XA89_HUMAN Alpha-helix coiled-coil rod homologue (Fragment) OS=Homo sapiens GN=HCR PE=4 SV=1
tr|A9XA72|A9XA72_HUMAN Alpha-helix coiled-coil rod homologue (Fragment) OS=Homo sapiens GN=HCR PE=4 SV=1
tr|A9XA71|A9XA71_HUMAN Alpha-helix coiled-coil rod homologue (Fragment) OS=Homo sapiens GN=HCR PE=4 SV=1
tr|A9XA75|A9XA75_HUMAN Alpha-helix coiled-coil rod homologue (Fragment) OS=Homo sapiens GN=HCR PE=4 SV=1
tr|B3KR57|B3KR57_HUMAN Calcium-transporting ATPase OS=Homo sapiens PE=2 SV=1
tr|A0A0A0MSP0|A0A0A0MSP0_HUMAN Calcium-transporting ATPase OS=Homo sapiens GN=ATP2C2 PE=1 SV=1
tr|B7ZA13|B7ZA13_HUMAN Calcium-transporting ATPase OS=Homo sapiens PE=2 SV=1
sp|O75185|AT2C2_HUMAN Calcium-transporting ATPase type 2C member 2 OS=Homo sapiens GN=ATP2C2 PE=1 SV=2
tr|B4DQQ8|B4DQQ8_HUMAN cDNA FLJ60806, highly similar to RalBP1-associated Eps domain-containing protein 2 OS=Homo sapiens PE=2 SV=1
tr|Q59H22|Q59H22_HUMAN RalBP1 associated Eps domain containing protein 2 variant (Fragment) OS=Homo sapiens PE=2 SV=1
sp|Q8NFH8|REPS2_HUMAN RalBP1-associated Eps domain-containing protein 2 OS=Homo sapiens GN=REPS2 PE=1 SV=2
tr|B4DSF8|B4DSF8_HUMAN cDNA FLJ57278 OS=Homo sapiens PE=2 SV=1
tr|B3KX96|B3KX96_HUMAN cDNA FLJ45003 fis, clone BRAWH3011623, highly similar to Heterogeneous nuclear ribonucleoproteins C OS=Homo sapiens PE=2 SV=1
tr|F5H676|F5H676_HUMAN T-complex protein 1 subunit alpha (Fragment) OS=Homo sapiens GN=TCP1 PE=1 SV=1
tr|F5H726|F5H726_HUMAN T-complex protein 1 subunit alpha (Fragment) OS=Homo sapiens GN=TCP1 PE=1 SV=1
tr|F5H136|F5H136_HUMAN T-complex protein 1 subunit alpha (Fragment) OS=Homo sapiens GN=TCP1 PE=1 SV=1
tr|E7ERJ7|E7ERJ7_HUMAN Polyadenylate-binding protein OS=Homo sapiens GN=PABPC1 PE=1 SV=1
tr|A0A024R9E2|A0A024R9E2_HUMAN Poly(A) binding protein, cytoplasmic 1, isoform CRA_c OS=Homo sapiens GN=PABPC1 PE=4 SV=1
tr|B4DQX0|B4DQX0_HUMAN Polyadenylate-binding protein OS=Homo sapiens PE=2 SV=1
tr|F1T0J8|F1T0J8_HUMAN REST corepressor 2 OS=Homo sapiens GN=RCOR2 PE=2 SV=1
sp|Q9P2K3|RCOR3_HUMAN REST corepressor 3 OS=Homo sapiens GN=RCOR3 PE=1 SV=2
sp|Q8IZ40|RCOR2_HUMAN REST corepressor 2 OS=Homo sapiens GN=RCOR2 PE=1 SV=2
sp|Q9UKL0|RCOR1_HUMAN REST corepressor 1 OS=Homo sapiens GN=RCOR1 PE=1 SV=2
tr|E9PQE5|E9PQE5_HUMAN REST corepressor 3 (Fragment) OS=Homo sapiens GN=RCOR3 PE=1 SV=1
tr|B4DV59|B4DV59_HUMAN REST corepressor 3 OS=Homo sapiens GN=RCOR3 PE=1 SV=1
tr|E9PLA9|E9PLA9_HUMAN Caprin-1 (Fragment) OS=Homo sapiens GN=CAPRIN1 PE=1 SV=1
tr|H6QX63|H6QX63_HUMAN Hepatocellular carcinoma related protein 2 OS=Homo sapiens PE=2 SV=1
sp|Q6PK04|CC137_HUMAN Coiled-coil domain-containing protein 137 OS=Homo sapiens GN=CCDC137 PE=1 SV=1
tr|I3L0U5|I3L0U5_HUMAN Coiled-coil domain-containing protein 137 (Fragment) OS=Homo sapiens GN=CCDC137 PE=1 SV=1
tr|H7BYF9|H7BYF9_HUMAN XK-related protein (Fragment) OS=Homo sapiens GN=XKR6 PE=1 SV=1
sp|Q5GH73|XKR6_HUMAN XK-related protein 6 OS=Homo sapiens GN=XKR6 PE=2 SV=1
tr|A4D1R5|A4D1R5_HUMAN Similar to Ubiquinol-cytochrome C reductase iron-sulfur subunit, mitochondrial (Rieske iron-sulfur protein) (RISP) OS=Homo sapiens GN=LOC202789 PE=4 SV=1
tr|A4D1R6|A4D1R6_HUMAN Similar to 60S ribosomal protein L17 (L23) (Amino acid starvation-induced protein) (ASI) OS=Homo sapiens GN=LOC402695 PE=3 SV=1
tr|A0A0A0MRF8|A0A0A0MRF8_HUMAN RPL17-C18orf32 readthrough OS=Homo sapiens GN=RPL17-C18orf32 PE=3 SV=1
tr|J3QLC8|J3QLC8_HUMAN 60S ribosomal protein L17 OS=Homo sapiens GN=RPL17 PE=3 SV=1
tr|M0QY43|M0QY43_HUMAN Myosin-14 (Fragment) OS=Homo sapiens GN=MYH14 PE=1 SV=8
tr|B3KWH4|B3KWH4_HUMAN cDNA FLJ43092 fis, clone COLON2002520, highly similar to Myosin-14 (Fragment) OS=Homo sapiens PE=2 SV=1
sp|Q7Z406|MYH14_HUMAN Myosin-14 OS=Homo sapiens GN=MYH14 PE=1 SV=2
tr|Q5NV79|Q5NV79_HUMAN V5-4 protein (Fragment) OS=Homo sapiens GN=V5-4 PE=4 SV=1
sp|A0A075B6I1|LV460_HUMAN Immunoglobulin lambda variable 4-60 OS=Homo sapiens GN=IGLV4-60 PE=3 SV=1
sp|Q15149|PLEC_HUMAN Plectin OS=Homo sapiens GN=PLEC PE=1 SV=3
tr|Q96J91|Q96J91_HUMAN Aortic aneurysm antigenic protein clone 4 (Fragment) OS=Homo sapiens PE=2 SV=1
tr|Q9NYI7|Q9NYI7_HUMAN Pyruvate kinase M2 (Fragment) OS=Homo sapiens PE=4 SV=1
tr|Q9UKK4|Q9UKK4_HUMAN Pyruvate kinase M2 (Fragment) OS=Homo sapiens PE=4 SV=1
tr|Q9UN47|Q9UN47_HUMAN Frameshifted pyruvate kinase M2 (Fragment) OS=Homo sapiens PE=4 SV=1
