# Supplementary material for: Nuclear Transglutaminase 2 interacts with topoisomerase II⍺ to promote DNA damage repair in lung cancer cells
Source: J Exp Clin Cancer Res. 2021 Jul 5;40:224. doi: 10.1186/s13046-021-02009-2 (PMC8258933; doi:10.1186/s13046-021-02009-2)
Supplement: Supplementary file 13 — Additional file 13. [file 13046_2021_2009_MOESM13_ESM.xlsx]

## Sheet: Original data
	Con1	Con2	Con3	IR1	IR2	IR3
	3547 proteins/866 group	2389 protein/546 group	1390 proteins/323group	1138 protein /261 group	1183 proteins/277 group	1058 proteins / 244 groups
	sp|Q15149|PLEC_HUMAN Plectin OS=Homo sapiens GN=PLEC PE=1 SV=3	sp|P11388|TOP2A_HUMAN DNA topoisomerase 2-alpha OS=Homo sapiens GN=TOP2A PE=1 SV=3	tr|B2R8R5|B2R8R5_HUMAN cDNA, FLJ94025, highly similar to Homo sapiens tripartite motif-containing 28 (TRIM28), mRNA OS=Homo sapiens PE=2 SV=1	tr|B2R8R5|B2R8R5_HUMAN cDNA, FLJ94025, highly similar to Homo sapiens tripartite motif-containing 28 (TRIM28), mRNA OS=Homo sapiens PE=2 SV=1	sp|Q15149|PLEC_HUMAN Plectin OS=Homo sapiens GN=PLEC PE=1 SV=3	sp|Q13263|TIF1B_HUMAN Transcription intermediary factor 1-beta OS=Homo sapiens GN=TRIM28 PE=1 SV=5
	P20170800384_CON1,20563	P20170800384_CON2,26968	sp|Q13263|TIF1B_HUMAN Transcription intermediary factor 1-beta OS=Homo sapiens GN=TRIM28 PE=1 SV=5	sp|Q13263|TIF1B_HUMAN Transcription intermediary factor 1-beta OS=Homo sapiens GN=TRIM28 PE=1 SV=5	P20170800384_IR2,15034	tr|B2R8R5|B2R8R5_HUMAN cDNA, FLJ94025, highly similar to Homo sapiens tripartite motif-containing 28 (TRIM28), mRNA OS=Homo sapiens PE=2 SV=1
	P20170800384_CON1,8396	P20170800384_CON2,9855	P20170800384_CON4,19050	P20170800384_IR1,20144	P20170800384_IR2,17162	P20170800384_IR4,20277
	P20170800384_CON1,17989	P20170800384_CON2,18449	P20170800384_CON4,19536	P20170800384_IR1,20470	P20170800384_IR2,15176	P20170800384_IR4,20661
	P20170800384_CON1,15836	P20170800384_CON2,25922	P20170800384_CON4,22497	P20170800384_IR1,20488	P20170800384_IR2,8367	P20170800384_IR4,20673
	P20170800384_CON1,9212	P20170800384_CON2,13903	P20170800384_CON4,3180	P20170800384_IR1,23755	P20170800384_IR2,2527	P20170800384_IR4,23907
	P20170800384_CON1,6683	P20170800384_CON2,8868	P20170800384_CON4,3184	P20170800384_IR1,8785	P20170800384_IR2,14551	P20170800384_IR4,8869
	P20170800384_CON1,15119	P20170800384_CON2,7849	P20170800384_CON4,2691	P20170800384_IR1,2793	P20170800384_IR2,5836	P20170800384_IR4,24996
	P20170800384_CON1,5926	P20170800384_CON2,24160	P20170800384_CON4,13903	P20170800384_IR1,2802	P20170800384_IR2,14154	P20170800384_IR4,23578
	P20170800384_CON1,14334	P20170800384_CON2,14283	P20170800384_CON4,2663	P20170800384_IR1,2546	P20170800384_IR2,3625	P20170800384_IR4,2685
	P20170800384_CON1,22184	P20170800384_CON2,24608	P20170800384_CON4,22877	P20170800384_IR1,3671	P20170800384_IR2,5013	P20170800384_IR4,2523
	P20170800384_CON1,9309	P20170800384_CON2,6300	P20170800384_CON4,7595	P20170800384_IR1,24279	P20170800384_IR2,13776	P20170800384_IR4,24468
	P20170800384_CON1,9375	P20170800384_CON2,15805	P20170800384_CON4,5332	P20170800384_IR1,4326	P20170800384_IR2,7312	P20170800384_IR4,2479
	P20170800384_CON1,12393	P20170800384_CON2,20191	sp|P08670|VIME_HUMAN Vimentin OS=Homo sapiens GN=VIM PE=1 SV=4	P20170800384_IR1,24202	P20170800384_IR2,8976	P20170800384_IR4,24834
	P20170800384_CON1,15630	P20170800384_CON2,16613	tr|B3KRK8|B3KRK8_HUMAN cDNA FLJ34494 fis, clone HLUNG2005030, highly similar to VIMENTIN OS=Homo sapiens PE=2 SV=1	P20170800384_IR1,7666	P20170800384_IR2,20204	P20170800384_IR4,24280
	P20170800384_CON1,15258	P20170800384_CON2,15750	tr|V9HWE1|V9HWE1_HUMAN Epididymis luminal protein 113 OS=Homo sapiens GN=HEL113 PE=2 SV=1	P20170800384_IR1,4663	P20170800384_IR2,24610	P20170800384_IR4,7697
	P20170800384_CON1,15104	P20170800384_CON2,2708	tr|B0YJC4|B0YJC4_HUMAN Vimentin OS=Homo sapiens GN=VIM PE=1 SV=1	P20170800384_IR1,5254	P20170800384_IR2,24416	P20170800384_IR4,7928
	P20170800384_CON1,7650	P20170800384_CON2,21143	P20170800384_CON4,11493	tr|V9HWE1|V9HWE1_HUMAN Epididymis luminal protein 113 OS=Homo sapiens GN=HEL113 PE=2 SV=1	P20170800384_IR2,8588	P20170800384_IR4,13489
	P20170800384_CON1,24339	P20170800384_CON2,23814	P20170800384_CON4,23390	tr|B0YJC4|B0YJC4_HUMAN Vimentin OS=Homo sapiens GN=VIM PE=1 SV=1	P20170800384_IR2,11431	P20170800384_IR4,5309
	P20170800384_CON1,10485	P20170800384_CON2,12754	P20170800384_CON4,23388	tr|B3KRK8|B3KRK8_HUMAN cDNA FLJ34494 fis, clone HLUNG2005030, highly similar to VIMENTIN OS=Homo sapiens PE=2 SV=1	P20170800384_IR2,9433	tr|F6KPG5|F6KPG5_HUMAN Albumin (Fragment) OS=Homo sapiens PE=2 SV=1
	P20170800384_CON1,18790	tr|B3KRK8|B3KRK8_HUMAN cDNA FLJ34494 fis, clone HLUNG2005030, highly similar to VIMENTIN OS=Homo sapiens PE=2 SV=1	P20170800384_CON4,14058	sp|P08670|VIME_HUMAN Vimentin OS=Homo sapiens GN=VIM PE=1 SV=4	P20170800384_IR2,14705	tr|A0A0C4DGB6|A0A0C4DGB6_HUMAN Serum albumin OS=Homo sapiens GN=ALB PE=1 SV=1
	P20170800384_CON1,17892	tr|B0YJC4|B0YJC4_HUMAN Vimentin OS=Homo sapiens GN=VIM PE=1 SV=1	P20170800384_CON4,22158	P20170800384_IR1,11781	P20170800384_IR2,14722	sp|P02768|ALBU_HUMAN Serum albumin OS=Homo sapiens GN=ALB PE=1 SV=2
	P20170800384_CON1,22805	sp|P08670|VIME_HUMAN Vimentin OS=Homo sapiens GN=VIM PE=1 SV=4	P20170800384_CON4,15723	P20170800384_IR1,24656	P20170800384_IR2,25228	tr|A8K9P0|A8K9P0_HUMAN cDNA FLJ78413, highly similar to Homo sapiens albumin, mRNA OS=Homo sapiens PE=2 SV=1
	P20170800384_CON1,11202	tr|V9HWE1|V9HWE1_HUMAN Epididymis luminal protein 113 OS=Homo sapiens GN=HEL113 PE=2 SV=1	P20170800384_CON4,4861	P20170800384_IR1,10684	P20170800384_IR2,4794	tr|B2RBS8|B2RBS8_HUMAN cDNA, FLJ95666, highly similar to Homo sapiens albumin (ALB), mRNA OS=Homo sapiens PE=2 SV=1
	P20170800384_CON1,17893	P20170800384_CON2,12257	P20170800384_CON4,5306	P20170800384_IR1,24658	P20170800384_IR2,14497	P20170800384_IR4,7804
	P20170800384_CON1,15785	P20170800384_CON2,25091	tr|Q53G76|Q53G76_HUMAN Beta actin variant (Fragment) OS=Homo sapiens PE=2 SV=1	P20170800384_IR1,20863	P20170800384_IR2,13518	P20170800384_IR4,25020
	P20170800384_CON1,6751	P20170800384_CON2,24604	tr|B4E3A4|B4E3A4_HUMAN cDNA FLJ57283, highly similar to Actin, cytoplasmic 2 OS=Homo sapiens PE=2 SV=1	P20170800384_IR1,3275	P20170800384_IR2,14806	P20170800384_IR4,7524
	P20170800384_CON1,22528	P20170800384_CON2,11228	tr|Q53GK6|Q53GK6_HUMAN Beta actin variant (Fragment) OS=Homo sapiens PE=2 SV=1	P20170800384_IR1,7822	P20170800384_IR2,18319	P20170800384_IR4,15428
	sp|P08670|VIME_HUMAN Vimentin OS=Homo sapiens GN=VIM PE=1 SV=4	P20170800384_CON2,18778	tr|Q53G99|Q53G99_HUMAN Beta actin variant (Fragment) OS=Homo sapiens PE=2 SV=1	P20170800384_IR1,10642	P20170800384_IR2,9541	P20170800384_IR4,16727
	tr|V9HWE1|V9HWE1_HUMAN Epididymis luminal protein 113 OS=Homo sapiens GN=HEL113 PE=2 SV=1	P20170800384_CON2,2910	tr|B4DW52|B4DW52_HUMAN cDNA FLJ55253, highly similar to Actin, cytoplasmic 1 OS=Homo sapiens PE=2 SV=1	P20170800384_IR1,4808	P20170800384_IR2,18645	P20170800384_IR4,15255
	P20170800384_CON1,12562	P20170800384_CON2,13564	sp|P60709|ACTB_HUMAN Actin, cytoplasmic 1 OS=Homo sapiens GN=ACTB PE=1 SV=1	P20170800384_IR1,5274	P20170800384_IR2,6758	P20170800384_IR4,17350
	P20170800384_CON1,25172	P20170800384_CON2,25090	tr|B4E335|B4E335_HUMAN cDNA FLJ52842, highly similar to Actin, cytoplasmic 1 OS=Homo sapiens PE=2 SV=1	P20170800384_IR1,19990	P20170800384_IR2,23411	P20170800384_IR4,17363
	P20170800384_CON1,25173	P20170800384_CON2,21438	sp|P63261|ACTG_HUMAN Actin, cytoplasmic 2 OS=Homo sapiens GN=ACTG1 PE=1 SV=1	tr|B4DW52|B4DW52_HUMAN cDNA FLJ55253, highly similar to Actin, cytoplasmic 1 OS=Homo sapiens PE=2 SV=1	P20170800384_IR2,20583	P20170800384_IR4,16845
	P20170800384_CON1,6423	P20170800384_CON2,23845	tr|Q1KLZ0|Q1KLZ0_HUMAN HCG15971, isoform CRA_a OS=Homo sapiens GN=PS1TP5BP1 PE=2 SV=1	tr|B4E3A4|B4E3A4_HUMAN cDNA FLJ57283, highly similar to Actin, cytoplasmic 2 OS=Homo sapiens PE=2 SV=1	P20170800384_IR2,23610	P20170800384_IR4,9302
	P20170800384_CON1,11371	P20170800384_CON2,3689	tr|Q8WVW5|Q8WVW5_HUMAN Putative uncharacterized protein (Fragment) OS=Homo sapiens PE=2 SV=1	tr|B4E335|B4E335_HUMAN cDNA FLJ52842, highly similar to Actin, cytoplasmic 1 OS=Homo sapiens PE=2 SV=1	P20170800384_IR2,9747	P20170800384_IR4,18077
	P20170800384_CON1,3066	P20170800384_CON2,8316	P20170800384_CON4,7104	sp|P63261|ACTG_HUMAN Actin, cytoplasmic 2 OS=Homo sapiens GN=ACTG1 PE=1 SV=1	P20170800384_IR2,8778	P20170800384_IR4,19259
	P20170800384_CON1,21937	P20170800384_CON2,24463	P20170800384_CON4,6273	tr|Q8WVW5|Q8WVW5_HUMAN Putative uncharacterized protein (Fragment) OS=Homo sapiens PE=2 SV=1	P20170800384_IR2,3523	P20170800384_IR4,14661
	P20170800384_CON1,15233	P20170800384_CON2,16873	P20170800384_CON4,22948	tr|Q53G76|Q53G76_HUMAN Beta actin variant (Fragment) OS=Homo sapiens PE=2 SV=1	P20170800384_IR2,16457	P20170800384_IR4,5992
	P20170800384_CON1,24441	P20170800384_CON2,11155	P20170800384_CON4,7782	sp|P60709|ACTB_HUMAN Actin, cytoplasmic 1 OS=Homo sapiens GN=ACTB PE=1 SV=1	P20170800384_IR2,17120	tr|Q86VG2|Q86VG2_HUMAN Splicing factor proline/glutamine-rich (Polypyrimidine tract binding protein associated) OS=Homo sapiens GN=SFPQ PE=2 SV=1
	P20170800384_CON1,20633	P20170800384_CON2,5300	P20170800384_CON4,24145	tr|Q1KLZ0|Q1KLZ0_HUMAN HCG15971, isoform CRA_a OS=Homo sapiens GN=PS1TP5BP1 PE=2 SV=1	P20170800384_IR2,4277	tr|Q9BSV4|Q9BSV4_HUMAN SFPQ protein (Fragment) OS=Homo sapiens GN=SFPQ PE=2 SV=2
	P20170800384_CON1,5924	P20170800384_CON2,5782	P20170800384_CON4,9508	tr|B4DVQ0|B4DVQ0_HUMAN cDNA FLJ58286, highly similar to Actin, cytoplasmic 2 OS=Homo sapiens PE=2 SV=1	P20170800384_IR2,10523	sp|P23246|SFPQ_HUMAN Splicing factor, proline- and glutamine-rich OS=Homo sapiens GN=SFPQ PE=1 SV=2
	P20170800384_CON1,3756	P20170800384_CON2,14486	P20170800384_CON4,21944	tr|Q53G99|Q53G99_HUMAN Beta actin variant (Fragment) OS=Homo sapiens PE=2 SV=1	P20170800384_IR2,11272	P20170800384_IR4,5887
	P20170800384_CON1,8541	P20170800384_CON2,3098	tr|F6KPG5|F6KPG5_HUMAN Albumin (Fragment) OS=Homo sapiens PE=2 SV=1	tr|Q53GK6|Q53GK6_HUMAN Beta actin variant (Fragment) OS=Homo sapiens PE=2 SV=1	P20170800384_IR2,3896	P20170800384_IR4,9601
	P20170800384_CON1,25089	sp|P02545|LMNA_HUMAN Prelamin-A/C OS=Homo sapiens GN=LMNA PE=1 SV=1	tr|H0YA55|H0YA55_HUMAN Serum albumin (Fragment) OS=Homo sapiens GN=ALB PE=1 SV=1	P20170800384_IR1,7203	P20170800384_IR2,21221	P20170800384_IR4,6950
	P20170800384_CON1,17331	P20170800384_CON2,11655	tr|B4DPP6|B4DPP6_HUMAN cDNA FLJ54371, highly similar to Serum albumin OS=Homo sapiens PE=2 SV=1	P20170800384_IR1,6183	P20170800384_IR2,15075	P20170800384_IR4,2424
	P20170800384_CON1,11329	P20170800384_CON2,23454	tr|B2RBS8|B2RBS8_HUMAN cDNA, FLJ95666, highly similar to Homo sapiens albumin (ALB), mRNA OS=Homo sapiens PE=2 SV=1	P20170800384_IR1,24239	P20170800384_IR2,4758	P20170800384_IR4,9621
	P20170800384_CON1,7127	P20170800384_CON2,13884	sp|P02768|ALBU_HUMAN Serum albumin OS=Homo sapiens GN=ALB PE=1 SV=2	P20170800384_IR1,7809	P20170800384_IR2,5947	P20170800384_IR4,10549
	P20170800384_CON1,5414	P20170800384_CON2,10064	tr|A0A0C4DGB6|A0A0C4DGB6_HUMAN Serum albumin OS=Homo sapiens GN=ALB PE=1 SV=1	P20170800384_IR1,15869	P20170800384_IR2,21413	P20170800384_IR4,8653
	P20170800384_CON1,5949	P20170800384_CON2,13505	tr|D6RHD5|D6RHD5_HUMAN Serum albumin OS=Homo sapiens GN=ALB PE=1 SV=1	P20170800384_IR1,25373	P20170800384_IR2,24314	P20170800384_IR4,24935
	P20170800384_CON1,21028	P20170800384_CON2,13597	tr|A8K9P0|A8K9P0_HUMAN cDNA FLJ78413, highly similar to Homo sapiens albumin, mRNA OS=Homo sapiens PE=2 SV=1	P20170800384_IR1,9744	P20170800384_IR2,5571	P20170800384_IR4,6612
	P20170800384_CON1,14791	P20170800384_CON2,16963	tr|B4DPR2|B4DPR2_HUMAN cDNA FLJ50830, highly similar to Serum albumin OS=Homo sapiens PE=2 SV=1	P20170800384_IR1,23793	P20170800384_IR2,12038	sp|Q15233|NONO_HUMAN Non-POU domain-containing octamer-binding protein OS=Homo sapiens GN=NONO PE=1 SV=4
	P20170800384_CON1,3221	P20170800384_CON2,13179	tr|B7WNR0|B7WNR0_HUMAN Serum albumin OS=Homo sapiens GN=ALB PE=1 SV=1	P20170800384_IR1,12203	sp|P08670|VIME_HUMAN Vimentin OS=Homo sapiens GN=VIM PE=1 SV=4	tr|A8K525|A8K525_HUMAN cDNA FLJ76817, highly similar to Homo sapiens non-POU domain containing, octamer-binding (NONO), mRNA OS=Homo sapiens PE=2 SV=1
	sp|P02545|LMNA_HUMAN Prelamin-A/C OS=Homo sapiens GN=LMNA PE=1 SV=1	P20170800384_CON2,21975	P20170800384_CON4,7452	P20170800384_IR1,19886	tr|V9HWE1|V9HWE1_HUMAN Epididymis luminal protein 113 OS=Homo sapiens GN=HEL113 PE=2 SV=1	tr|A0A0S2Z4Z9|A0A0S2Z4Z9_HUMAN Non-POU domain containing octamer-binding isoform 1 (Fragment) OS=Homo sapiens GN=NONO PE=2 SV=1
	P20170800384_CON1,11903	P20170800384_CON2,18422	P20170800384_CON4,16594	sp|P15924|DESP_HUMAN Desmoplakin OS=Homo sapiens GN=DSP PE=1 SV=3	P20170800384_IR2,11666	P20170800384_IR4,12598
	P20170800384_CON1,24085	P20170800384_CON2,15649	P20170800384_CON4,16906	P20170800384_IR1,2315	P20170800384_IR2,24923	P20170800384_IR4,13470
	P20170800384_CON1,14249	P20170800384_CON2,14833	P20170800384_CON4,9129	P20170800384_IR1,6994	P20170800384_IR2,5498	P20170800384_IR4,9859
	P20170800384_CON1,11390	P20170800384_CON2,14834	P20170800384_CON4,17501	P20170800384_IR1,4391	P20170800384_IR2,10538	P20170800384_IR4,17509
	P20170800384_CON1,10194	P20170800384_CON2,17308	P20170800384_CON4,18162	P20170800384_IR1,5461	P20170800384_IR2,18290	P20170800384_IR4,9621
	P20170800384_CON1,7022	P20170800384_CON2,9482	P20170800384_CON4,14104	P20170800384_IR1,5367	P20170800384_IR2,13114	P20170800384_IR4,22157
	P20170800384_CON1,13938	P20170800384_CON2,16111	sp|P13639|EF2_HUMAN Elongation factor 2 OS=Homo sapiens GN=EEF2 PE=1 SV=4	P20170800384_IR1,12814	P20170800384_IR2,24924	P20170800384_IR4,24317
	P20170800384_CON1,4804	P20170800384_CON2,17386	P20170800384_CON4,23583	P20170800384_IR1,2130	P20170800384_IR2,24016	P20170800384_IR4,5851
	P20170800384_CON1,13447	P20170800384_CON2,7612	P20170800384_CON4,24713	P20170800384_IR1,3612	P20170800384_IR2,24017	tr|B0YJC4|B0YJC4_HUMAN Vimentin OS=Homo sapiens GN=VIM PE=1 SV=1
	P20170800384_CON1,5345	sp|Q9Y5B9|SP16H_HUMAN FACT complex subunit SPT16 OS=Homo sapiens GN=SUPT16H PE=1 SV=1	P20170800384_CON4,25409	P20170800384_IR1,4583	P20170800384_IR2,13549	tr|V9HWE1|V9HWE1_HUMAN Epididymis luminal protein 113 OS=Homo sapiens GN=HEL113 PE=2 SV=1
	P20170800384_CON1,22502	P20170800384_CON2,16940	P20170800384_CON4,2852	sp|P02768|ALBU_HUMAN Serum albumin OS=Homo sapiens GN=ALB PE=1 SV=2	P20170800384_IR2,21083	tr|B3KRK8|B3KRK8_HUMAN cDNA FLJ34494 fis, clone HLUNG2005030, highly similar to VIMENTIN OS=Homo sapiens PE=2 SV=1
	P20170800384_CON1,8220	P20170800384_CON2,19188	P20170800384_CON4,3137	tr|Q56G89|Q56G89_HUMAN Serum albumin OS=Homo sapiens PE=2 SV=1	P20170800384_IR2,14550	sp|P08670|VIME_HUMAN Vimentin OS=Homo sapiens GN=VIM PE=1 SV=4
	P20170800384_CON1,8047	P20170800384_CON2,15556	P20170800384_CON4,23599	tr|B4DPP6|B4DPP6_HUMAN cDNA FLJ54371, highly similar to Serum albumin OS=Homo sapiens PE=2 SV=1	P20170800384_IR2,23784	P20170800384_IR4,11843
	P20170800384_CON1,15879	P20170800384_CON2,24991	sp|P02545|LMNA_HUMAN Prelamin-A/C OS=Homo sapiens GN=LMNA PE=1 SV=1	tr|A0A0C4DGB6|A0A0C4DGB6_HUMAN Serum albumin OS=Homo sapiens GN=ALB PE=1 SV=1	P20170800384_IR2,19752	P20170800384_IR4,24784
	P20170800384_CON1,4720	P20170800384_CON2,11207	tr|Q5I6Y5|Q5I6Y5_HUMAN Lamin A/C transcript variant 1 OS=Homo sapiens GN=LMNA PE=2 SV=1	tr|F6KPG5|F6KPG5_HUMAN Albumin (Fragment) OS=Homo sapiens PE=2 SV=1	P20170800384_IR2,5124	P20170800384_IR4,24786
	P20170800384_CON1,14944	P20170800384_CON2,25288	tr|Q8N519|Q8N519_HUMAN LMNA protein OS=Homo sapiens PE=2 SV=1	tr|A8K9P0|A8K9P0_HUMAN cDNA FLJ78413, highly similar to Homo sapiens albumin, mRNA OS=Homo sapiens PE=2 SV=1	P20170800384_IR2,3219	P20170800384_IR4,21128
	P20170800384_CON1,17891	P20170800384_CON2,9634	tr|W8QEH3|W8QEH3_HUMAN Lamin A/C OS=Homo sapiens GN=LMNA PE=3 SV=1	P20170800384_IR1,15413	P20170800384_IR2,7660	P20170800384_IR4,23617
	P20170800384_CON1,8070	P20170800384_CON2,24006	tr|Q3BDU5|Q3BDU5_HUMAN Prelamin-A/C OS=Homo sapiens GN=LMNA PE=1 SV=1	P20170800384_IR1,16644	P20170800384_IR2,4976	P20170800384_IR4,16475
	P20170800384_CON1,9620	P20170800384_CON2,6694	P20170800384_CON4,10949	P20170800384_IR1,15195	P20170800384_IR2,16456	P20170800384_IR4,10796
	P20170800384_CON1,17074	P20170800384_CON2,18292	P20170800384_CON4,21799	P20170800384_IR1,16666	P20170800384_IR2,25925	P20170800384_IR4,5330
	P20170800384_CON1,7832	P20170800384_CON2,3965	P20170800384_CON4,9374	P20170800384_IR1,9213	P20170800384_IR2,10626	tr|Q1KLZ0|Q1KLZ0_HUMAN HCG15971, isoform CRA_a OS=Homo sapiens GN=PS1TP5BP1 PE=2 SV=1
	tr|A0A024R1N1|A0A024R1N1_HUMAN Myosin, heavy polypeptide 9, non-muscle, isoform CRA_a OS=Homo sapiens GN=MYH9 PE=3 SV=1	P20170800384_CON2,12752	P20170800384_CON4,7428	P20170800384_IR1,17974	P20170800384_IR2,6276	tr|Q8WVW5|Q8WVW5_HUMAN Putative uncharacterized protein (Fragment) OS=Homo sapiens PE=2 SV=1
	sp|P35579|MYH9_HUMAN Myosin-9 OS=Homo sapiens GN=MYH9 PE=1 SV=4	P20170800384_CON2,17031	P20170800384_CON4,13782	P20170800384_IR1,14636	P20170800384_IR2,6327	tr|Q53G99|Q53G99_HUMAN Beta actin variant (Fragment) OS=Homo sapiens PE=2 SV=1
	P20170800384_CON1,19831	P20170800384_CON2,9069	sp|Q9Y5B9|SP16H_HUMAN FACT complex subunit SPT16 OS=Homo sapiens GN=SUPT16H PE=1 SV=1	P20170800384_IR1,23333	P20170800384_IR2,4643	sp|P63261|ACTG_HUMAN Actin, cytoplasmic 2 OS=Homo sapiens GN=ACTG1 PE=1 SV=1
	P20170800384_CON1,20206	P20170800384_CON2,24974	P20170800384_CON4,18007	sp|P35579|MYH9_HUMAN Myosin-9 OS=Homo sapiens GN=MYH9 PE=1 SV=4	P20170800384_IR2,5136	sp|P60709|ACTB_HUMAN Actin, cytoplasmic 1 OS=Homo sapiens GN=ACTB PE=1 SV=1
	P20170800384_CON1,9259	P20170800384_CON2,24347	P20170800384_CON4,23306	tr|A0A024R1N1|A0A024R1N1_HUMAN Myosin, heavy polypeptide 9, non-muscle, isoform CRA_a OS=Homo sapiens GN=MYH9 PE=3 SV=1	P20170800384_IR2,20328	tr|B4DW52|B4DW52_HUMAN cDNA FLJ55253, highly similar to Actin, cytoplasmic 1 OS=Homo sapiens PE=2 SV=1
	P20170800384_CON1,24063	P20170800384_CON2,13395	P20170800384_CON4,10464	P20170800384_IR1,19110	tr|B2R8R5|B2R8R5_HUMAN cDNA, FLJ94025, highly similar to Homo sapiens tripartite motif-containing 28 (TRIM28), mRNA OS=Homo sapiens PE=2 SV=1	tr|B4DVQ0|B4DVQ0_HUMAN cDNA FLJ58286, highly similar to Actin, cytoplasmic 2 OS=Homo sapiens PE=2 SV=1
	P20170800384_CON1,18056	sp|P46013|KI67_HUMAN Proliferation marker protein Ki-67 OS=Homo sapiens GN=MKI67 PE=1 SV=2	P20170800384_CON4,23290	P20170800384_IR1,15917	sp|Q13263|TIF1B_HUMAN Transcription intermediary factor 1-beta OS=Homo sapiens GN=TRIM28 PE=1 SV=5	tr|B4E3A4|B4E3A4_HUMAN cDNA FLJ57283, highly similar to Actin, cytoplasmic 2 OS=Homo sapiens PE=2 SV=1
	P20170800384_CON1,20907	P20170800384_CON2,20084	P20170800384_CON4,12478	P20170800384_IR1,24728	P20170800384_IR2,20332	tr|B4E335|B4E335_HUMAN cDNA FLJ52842, highly similar to Actin, cytoplasmic 1 OS=Homo sapiens PE=2 SV=1
	P20170800384_CON1,7495	P20170800384_CON2,22009	tr|B7Z4F6|B7Z4F6_HUMAN cDNA FLJ54912, highly similar to 60 kDa heat shock protein, mitochondrial OS=Homo sapiens PE=2 SV=1	P20170800384_IR1,24033	P20170800384_IR2,20688	tr|Q53G76|Q53G76_HUMAN Beta actin variant (Fragment) OS=Homo sapiens PE=2 SV=1
	P20170800384_CON1,2836	P20170800384_CON2,23652	sp|P10809|CH60_HUMAN 60 kDa heat shock protein, mitochondrial OS=Homo sapiens GN=HSPD1 PE=1 SV=2	P20170800384_IR1,23844	P20170800384_IR2,24031	tr|Q53GK6|Q53GK6_HUMAN Beta actin variant (Fragment) OS=Homo sapiens PE=2 SV=1
	P20170800384_CON1,25112	P20170800384_CON2,21957	tr|A0A024R3X4|A0A024R3X4_HUMAN Heat shock 60kDa protein 1 (Chaperonin), isoform CRA_a OS=Homo sapiens GN=HSPD1 PE=2 SV=1	P20170800384_IR1,6933	P20170800384_IR2,25161	P20170800384_IR4,7285
	P20170800384_CON1,10319	P20170800384_CON2,18152	tr|B3GQS7|B3GQS7_HUMAN Mitochondrial heat shock 60kD protein 1 variant 1 OS=Homo sapiens GN=HSPD1 PE=2 SV=1	tr|Q3BDU5|Q3BDU5_HUMAN Prelamin-A/C OS=Homo sapiens GN=LMNA PE=1 SV=1	P20170800384_IR2,2691	P20170800384_IR4,6257
	P20170800384_CON1,9163	P20170800384_CON2,23726	P20170800384_CON4,25227	tr|W8QEH3|W8QEH3_HUMAN Lamin A/C OS=Homo sapiens GN=LMNA PE=3 SV=1	P20170800384_IR2,2507	P20170800384_IR4,15145
	P20170800384_CON1,13306	P20170800384_CON2,8987	P20170800384_CON4,24665	tr|Q5I6Y5|Q5I6Y5_HUMAN Lamin A/C transcript variant 1 OS=Homo sapiens GN=LMNA PE=2 SV=1	P20170800384_IR2,22454	P20170800384_IR4,7878
	P20170800384_CON1,7098	P20170800384_CON2,17553	P20170800384_CON4,24674	sp|P02545|LMNA_HUMAN Prelamin-A/C OS=Homo sapiens GN=LMNA PE=1 SV=1	P20170800384_IR2,3526	P20170800384_IR4,15773
	P20170800384_CON1,18769	P20170800384_CON2,5907	P20170800384_CON4,24167	tr|Q8N519|Q8N519_HUMAN LMNA protein OS=Homo sapiens PE=2 SV=1	P20170800384_IR2,24568	P20170800384_IR4,23930
	P20170800384_CON1,7624	P20170800384_CON2,16640	P20170800384_CON4,24795	P20170800384_IR1,11186	P20170800384_IR2,4181	P20170800384_IR4,8013
	P20170800384_CON1,21153	P20170800384_CON2,10070	P20170800384_CON4,24448	P20170800384_IR1,22878	P20170800384_IR2,23489	tr|Q8N519|Q8N519_HUMAN LMNA protein OS=Homo sapiens PE=2 SV=1
	P20170800384_CON1,4080	P20170800384_CON2,13271	sp|P19338|NUCL_HUMAN Nucleolin OS=Homo sapiens GN=NCL PE=1 SV=3	P20170800384_IR1,8693	P20170800384_IR2,24434	sp|P02545|LMNA_HUMAN Prelamin-A/C OS=Homo sapiens GN=LMNA PE=1 SV=1
	sp|P11388|TOP2A_HUMAN DNA topoisomerase 2-alpha OS=Homo sapiens GN=TOP2A PE=1 SV=3	P20170800384_CON2,7451	tr|Q6ZS99|Q6ZS99_HUMAN cDNA FLJ45706 fis, clone FEBRA2028457, highly similar to Nucleolin OS=Homo sapiens PE=2 SV=1	P20170800384_IR1,6256	P20170800384_IR2,7532	tr|W8QEH3|W8QEH3_HUMAN Lamin A/C OS=Homo sapiens GN=LMNA PE=3 SV=1
	P20170800384_CON1,9915	P20170800384_CON2,24232	tr|A0A024R4A0|A0A024R4A0_HUMAN Nucleolin, isoform CRA_b OS=Homo sapiens GN=NCL PE=4 SV=1	P20170800384_IR1,13192	P20170800384_IR2,13417	tr|Q5I6Y5|Q5I6Y5_HUMAN Lamin A/C transcript variant 1 OS=Homo sapiens GN=LMNA PE=2 SV=1
	P20170800384_CON1,14250	P20170800384_CON2,23701	tr|B3KM80|B3KM80_HUMAN Nucleolin, isoform CRA_c OS=Homo sapiens GN=NCL PE=2 SV=1	P20170800384_IR1,15126	P20170800384_IR2,4538	tr|Q3BDU5|Q3BDU5_HUMAN Prelamin-A/C OS=Homo sapiens GN=LMNA PE=1 SV=1
	P20170800384_CON1,14726	tr|B4DKD0|B4DKD0_HUMAN DNA topoisomerase 2 (Fragment) OS=Homo sapiens PE=2 SV=1	tr|B3KTP9|B3KTP9_HUMAN cDNA FLJ38578 fis, clone HCHON2007674, highly similar to NUCLEOLIN OS=Homo sapiens PE=2 SV=1	tr|Q0VAS5|Q0VAS5_HUMAN Histone H4 OS=Homo sapiens GN=HIST1H4H PE=2 SV=1	P20170800384_IR2,5127	P20170800384_IR4,11303
	P20170800384_CON1,6426	tr|Q71UH4|Q71UH4_HUMAN DNA topoisomerase 2 (Fragment) OS=Homo sapiens GN=TOP2B PE=3 SV=1	P20170800384_CON4,22757	tr|B2R4R0|B2R4R0_HUMAN Histone H4 OS=Homo sapiens GN=HIST1H4L PE=2 SV=1	tr|Q5I6Y5|Q5I6Y5_HUMAN Lamin A/C transcript variant 1 OS=Homo sapiens GN=LMNA PE=2 SV=1	P20170800384_IR4,23060
	P20170800384_CON1,9496	sp|Q02880|TOP2B_HUMAN DNA topoisomerase 2-beta OS=Homo sapiens GN=TOP2B PE=1 SV=3	P20170800384_CON4,23915	sp|P62805|H4_HUMAN Histone H4 OS=Homo sapiens GN=HIST1H4A PE=1 SV=2	sp|P02545|LMNA_HUMAN Prelamin-A/C OS=Homo sapiens GN=LMNA PE=1 SV=1	P20170800384_IR4,9503
	P20170800384_CON1,23572	P20170800384_CON2,18365	P20170800384_CON4,24906	P20170800384_IR1,24678	tr|W8QEH3|W8QEH3_HUMAN Lamin A/C OS=Homo sapiens GN=LMNA PE=3 SV=1	P20170800384_IR4,6276
	P20170800384_CON1,16020	P20170800384_CON2,15186	P20170800384_CON4,14376	P20170800384_IR1,22261	P20170800384_IR2,11139	P20170800384_IR4,15223
	P20170800384_CON1,19084	P20170800384_CON2,9244	P20170800384_CON4,24671	P20170800384_IR1,5213	P20170800384_IR2,23169	P20170800384_IR4,17093
	P20170800384_CON1,15971	P20170800384_CON2,7849	sp|P68431|H31_HUMAN Histone H3.1 OS=Homo sapiens GN=HIST1H3A PE=1 SV=2	P20170800384_IR1,12402	P20170800384_IR2,9360	tr|A0A087WTT1|A0A087WTT1_HUMAN Polyadenylate-binding protein OS=Homo sapiens GN=PABPC1 PE=1 SV=1
	P20170800384_CON1,21910	P20170800384_CON2,24160	sp|Q71DI3|H32_HUMAN Histone H3.2 OS=Homo sapiens GN=HIST2H3A PE=1 SV=3	P20170800384_IR1,12418	P20170800384_IR2,6137	tr|A0A024R9C1|A0A024R9C1_HUMAN Polyadenylate-binding protein OS=Homo sapiens GN=PABPC1 PE=3 SV=1
	P20170800384_CON1,24455	P20170800384_CON2,14283	sp|Q16695|H31T_HUMAN Histone H3.1t OS=Homo sapiens GN=HIST3H3 PE=1 SV=3	P20170800384_IR1,16548	P20170800384_IR2,12852	tr|A0A024R9E2|A0A024R9E2_HUMAN Poly(A) binding protein, cytoplasmic 1, isoform CRA_c OS=Homo sapiens GN=PABPC1 PE=4 SV=1
	P20170800384_CON1,23875	P20170800384_CON2,18431	P20170800384_CON4,2566	tr|A0A0S2Z4Z9|A0A0S2Z4Z9_HUMAN Non-POU domain containing octamer-binding isoform 1 (Fragment) OS=Homo sapiens GN=NONO PE=2 SV=1	P20170800384_IR2,4444	sp|P11940|PABP1_HUMAN Polyadenylate-binding protein 1 OS=Homo sapiens GN=PABPC1 PE=1 SV=2
	P20170800384_CON1,6305	P20170800384_CON2,8226	P20170800384_CON4,8798	tr|A8K525|A8K525_HUMAN cDNA FLJ76817, highly similar to Homo sapiens non-POU domain containing, octamer-binding (NONO), mRNA OS=Homo sapiens PE=2 SV=1	P20170800384_IR2,7407	tr|B4DQX0|B4DQX0_HUMAN Polyadenylate-binding protein OS=Homo sapiens PE=2 SV=1
	P20170800384_CON1,14049	P20170800384_CON2,6732	P20170800384_CON4,4897	sp|Q15233|NONO_HUMAN Non-POU domain-containing octamer-binding protein OS=Homo sapiens GN=NONO PE=1 SV=4	P20170800384_IR2,17973	tr|E7ERJ7|E7ERJ7_HUMAN Polyadenylate-binding protein OS=Homo sapiens GN=PABPC1 PE=1 SV=1
	P20170800384_CON1,13144	P20170800384_CON2,21143	P20170800384_CON4,9017	P20170800384_IR1,12615	P20170800384_IR2,3942	P20170800384_IR4,23364
	P20170800384_CON1,18646	P20170800384_CON2,8839	P20170800384_CON4,8728	P20170800384_IR1,7299	P20170800384_IR2,7324	P20170800384_IR4,15121
	tr|B2R8R5|B2R8R5_HUMAN cDNA, FLJ94025, highly similar to Homo sapiens tripartite motif-containing 28 (TRIM28), mRNA OS=Homo sapiens PE=2 SV=1	P20170800384_CON2,14443	tr|Q0VAS5|Q0VAS5_HUMAN Histone H4 OS=Homo sapiens GN=HIST1H4H PE=2 SV=1	P20170800384_IR1,13293	P20170800384_IR2,17040	P20170800384_IR4,23692
	sp|Q13263|TIF1B_HUMAN Transcription intermediary factor 1-beta OS=Homo sapiens GN=TRIM28 PE=1 SV=5	P20170800384_CON2,6314	tr|B2R4R0|B2R4R0_HUMAN Histone H4 OS=Homo sapiens GN=HIST1H4L PE=2 SV=1	P20170800384_IR1,17325	P20170800384_IR2,8042	P20170800384_IR4,9410
	P20170800384_CON1,21222	P20170800384_CON2,19711	sp|P62805|H4_HUMAN Histone H4 OS=Homo sapiens GN=HIST1H4A PE=1 SV=2	P20170800384_IR1,24171	sp|P02768|ALBU_HUMAN Serum albumin OS=Homo sapiens GN=ALB PE=1 SV=2	P20170800384_IR4,6670
	P20170800384_CON1,21723	P20170800384_CON2,19788	P20170800384_CON4,23387	tr|A8K3K1|A8K3K1_HUMAN cDNA FLJ78096, highly similar to Homo sapiens actin, alpha, cardiac muscle (ACTC), mRNA OS=Homo sapiens PE=2 SV=1	tr|A8K9P0|A8K9P0_HUMAN cDNA FLJ78413, highly similar to Homo sapiens albumin, mRNA OS=Homo sapiens PE=2 SV=1	tr|Q6N096|Q6N096_HUMAN Putative uncharacterized protein DKFZp686I15196 OS=Homo sapiens GN=DKFZp686I15196 PE=2 SV=1
	P20170800384_CON1,21730	sp|P23246|SFPQ_HUMAN Splicing factor, proline- and glutamine-rich OS=Homo sapiens GN=SFPQ PE=1 SV=2	P20170800384_CON4,21299	sp|P68133|ACTS_HUMAN Actin, alpha skeletal muscle OS=Homo sapiens GN=ACTA1 PE=1 SV=1	tr|H0YA55|H0YA55_HUMAN Serum albumin (Fragment) OS=Homo sapiens GN=ALB PE=1 SV=1	sp|P0DOX5|IGG1_HUMAN Immunoglobulin gamma-1 heavy chain OS=Homo sapiens PE=1 SV=1
	P20170800384_CON1,24802	P20170800384_CON2,7330	P20170800384_CON4,11945	sp|P68032|ACTC_HUMAN Actin, alpha cardiac muscle 1 OS=Homo sapiens GN=ACTC1 PE=1 SV=1	tr|F6KPG5|F6KPG5_HUMAN Albumin (Fragment) OS=Homo sapiens PE=2 SV=1	tr|Q6MZV7|Q6MZV7_HUMAN Putative uncharacterized protein DKFZp686C11235 OS=Homo sapiens GN=DKFZp686C11235 PE=1 SV=1
	P20170800384_CON1,25914	P20170800384_CON2,2586	P20170800384_CON4,15673	tr|B7Z6P1|B7Z6P1_HUMAN cDNA FLJ53662, highly similar to Actin, alpha skeletal muscle OS=Homo sapiens PE=2 SV=1	tr|B4DPR2|B4DPR2_HUMAN cDNA FLJ50830, highly similar to Serum albumin OS=Homo sapiens PE=2 SV=1	tr|S6B291|S6B291_HUMAN IgG H chain OS=Homo sapiens PE=1 SV=1
	P20170800384_CON1,24549	P20170800384_CON2,8359	P20170800384_CON4,16154	P20170800384_IR1,7203	P20170800384_IR2,25187	tr|Q6N089|Q6N089_HUMAN Uncharacterized protein OS=Homo sapiens GN=DKFZp686P15220 PE=1 SV=1
	P20170800384_CON1,3429	P20170800384_CON2,10129	sp|P57053|H2BFS_HUMAN Histone H2B type F-S OS=Homo sapiens GN=H2BFS PE=1 SV=2	P20170800384_IR1,7809	P20170800384_IR2,7377	tr|A8K008|A8K008_HUMAN Uncharacterized protein OS=Homo sapiens PE=2 SV=1
	P20170800384_CON1,3437	P20170800384_CON2,11149	sp|Q5QNW6|H2B2F_HUMAN Histone H2B type 2-F OS=Homo sapiens GN=HIST2H2BF PE=1 SV=3	P20170800384_IR1,15869	P20170800384_IR2,15175	tr|V9HW68|V9HW68_HUMAN Epididymis luminal protein 214 OS=Homo sapiens GN=HEL-214 PE=2 SV=1
	P20170800384_CON1,2966	P20170800384_CON2,5235	sp|O60814|H2B1K_HUMAN Histone H2B type 1-K OS=Homo sapiens GN=HIST1H2BK PE=1 SV=3	P20170800384_IR1,23793	P20170800384_IR2,22158	tr|Q7Z351|Q7Z351_HUMAN Putative uncharacterized protein DKFZp686N02209 OS=Homo sapiens GN=DKFZp686N02209 PE=2 SV=1
	P20170800384_CON1,15433	P20170800384_CON2,14405	sp|Q99880|H2B1L_HUMAN Histone H2B type 1-L OS=Homo sapiens GN=HIST1H2BL PE=1 SV=3	P20170800384_IR1,22651	P20170800384_IR2,9133	tr|Q6N094|Q6N094_HUMAN Putative uncharacterized protein DKFZp686O01196 OS=Homo sapiens GN=DKFZp686O01196 PE=2 SV=1
	P20170800384_CON1,4370	P20170800384_CON2,9130	sp|P58876|H2B1D_HUMAN Histone H2B type 1-D OS=Homo sapiens GN=HIST1H2BD PE=1 SV=2	sp|P68431|H31_HUMAN Histone H3.1 OS=Homo sapiens GN=HIST1H3A PE=1 SV=2	P20170800384_IR2,18056	P20170800384_IR4,10077
	P20170800384_CON1,25305	P20170800384_CON2,9314	tr|A0A024RCL8|A0A024RCL8_HUMAN Histone H2B OS=Homo sapiens GN=HIST1H2BK PE=3 SV=1	P20170800384_IR1,14236	P20170800384_IR2,19304	P20170800384_IR4,8985
	P20170800384_CON1,2921	P20170800384_CON2,3416	tr|I6L9F7|I6L9F7_HUMAN Histone H2B (Fragment) OS=Homo sapiens GN=HIST1H2BM PE=2 SV=1	P20170800384_IR1,26653	P20170800384_IR2,15173	P20170800384_IR4,10746
	P20170800384_CON1,25161	P20170800384_CON2,25255	tr|Q0D2M2|Q0D2M2_HUMAN HIST1H2BC protein OS=Homo sapiens GN=HIST1H2BC PE=2 SV=1	P20170800384_IR1,26696	P20170800384_IR2,14588	P20170800384_IR4,11194
	P20170800384_CON1,5364	P20170800384_CON2,5189	tr|A8K9J7|A8K9J7_HUMAN Histone H2B OS=Homo sapiens PE=2 SV=1	P20170800384_IR1,11162	P20170800384_IR2,23571	P20170800384_IR4,19653
	sp|Q9Y5B9|SP16H_HUMAN FACT complex subunit SPT16 OS=Homo sapiens GN=SUPT16H PE=1 SV=1	P20170800384_CON2,9552	tr|B4DR52|B4DR52_HUMAN Histone H2B OS=Homo sapiens PE=2 SV=1	P20170800384_IR1,9064	P20170800384_IR2,15897	P20170800384_IR4,8884
	P20170800384_CON1,19586	sp|Q13263|TIF1B_HUMAN Transcription intermediary factor 1-beta OS=Homo sapiens GN=TRIM28 PE=1 SV=5	sp|Q99877|H2B1N_HUMAN Histone H2B type 1-N OS=Homo sapiens GN=HIST1H2BN PE=1 SV=3	tr|A0A024R1X8|A0A024R1X8_HUMAN Junction plakoglobin, isoform CRA_a OS=Homo sapiens GN=JUP PE=4 SV=1	sp|P60709|ACTB_HUMAN Actin, cytoplasmic 1 OS=Homo sapiens GN=ACTB PE=1 SV=1	sp|P62805|H4_HUMAN Histone H4 OS=Homo sapiens GN=HIST1H4A PE=1 SV=2
	P20170800384_CON1,15837	tr|B2R8R5|B2R8R5_HUMAN cDNA, FLJ94025, highly similar to Homo sapiens tripartite motif-containing 28 (TRIM28), mRNA OS=Homo sapiens PE=2 SV=1	sp|Q93079|H2B1H_HUMAN Histone H2B type 1-H OS=Homo sapiens GN=HIST1H2BH PE=1 SV=3	sp|P14923|PLAK_HUMAN Junction plakoglobin OS=Homo sapiens GN=JUP PE=1 SV=3	tr|Q53GK6|Q53GK6_HUMAN Beta actin variant (Fragment) OS=Homo sapiens PE=2 SV=1	tr|B2R4R0|B2R4R0_HUMAN Histone H4 OS=Homo sapiens GN=HIST1H4L PE=2 SV=1
	P20170800384_CON1,11350	P20170800384_CON2,20638	sp|Q99879|H2B1M_HUMAN Histone H2B type 1-M OS=Homo sapiens GN=HIST1H2BM PE=1 SV=3	tr|A0A0S2Z487|A0A0S2Z487_HUMAN Junction plakoglobin isoform 1 (Fragment) OS=Homo sapiens GN=JUP PE=2 SV=1	tr|B4E335|B4E335_HUMAN cDNA FLJ52842, highly similar to Actin, cytoplasmic 1 OS=Homo sapiens PE=2 SV=1	tr|Q0VAS5|Q0VAS5_HUMAN Histone H4 OS=Homo sapiens GN=HIST1H4H PE=2 SV=1
	P20170800384_CON1,18124	P20170800384_CON2,21175	tr|U3KQK0|U3KQK0_HUMAN Histone H2B OS=Homo sapiens GN=HIST1H2BN PE=1 SV=1	P20170800384_IR1,15327	sp|P63261|ACTG_HUMAN Actin, cytoplasmic 2 OS=Homo sapiens GN=ACTG1 PE=1 SV=1	P20170800384_IR4,24790
	P20170800384_CON1,7513	P20170800384_CON2,24185	tr|A0A024QZZ7|A0A024QZZ7_HUMAN Histone H2B OS=Homo sapiens GN=HIST1H2BD PE=3 SV=1	P20170800384_IR1,16625	tr|Q53G99|Q53G99_HUMAN Beta actin variant (Fragment) OS=Homo sapiens PE=2 SV=1	P20170800384_IR4,22410
	P20170800384_CON1,9882	P20170800384_CON2,25323	tr|A0A024RCJ9|A0A024RCJ9_HUMAN Histone H2B OS=Homo sapiens GN=HIST1H2BN PE=3 SV=1	P20170800384_IR1,21006	tr|Q53G76|Q53G76_HUMAN Beta actin variant (Fragment) OS=Homo sapiens PE=2 SV=1	P20170800384_IR4,5233
	P20170800384_CON1,24612	P20170800384_CON2,23910	sp|P62807|H2B1C_HUMAN Histone H2B type 1-C/E/F/G/I OS=Homo sapiens GN=HIST1H2BC PE=1 SV=4	P20170800384_IR1,23758	tr|Q8WVW5|Q8WVW5_HUMAN Putative uncharacterized protein (Fragment) OS=Homo sapiens PE=2 SV=1	P20170800384_IR4,5268
	P20170800384_CON1,7550	P20170800384_CON2,23932	tr|B2R4S9|B2R4S9_HUMAN Histone H2B OS=Homo sapiens GN=HIST1H2BI PE=2 SV=1	tr|B4DE59|B4DE59_HUMAN cDNA FLJ60424, highly similar to Junction plakoglobin OS=Homo sapiens PE=2 SV=1	tr|Q1KLZ0|Q1KLZ0_HUMAN HCG15971, isoform CRA_a OS=Homo sapiens GN=PS1TP5BP1 PE=2 SV=1	P20170800384_IR4,12508
	P20170800384_CON1,24055	P20170800384_CON2,2829	P20170800384_CON4,24819	P20170800384_IR1,9761	tr|B4E3A4|B4E3A4_HUMAN cDNA FLJ57283, highly similar to Actin, cytoplasmic 2 OS=Homo sapiens PE=2 SV=1	sp|Q99880|H2B1L_HUMAN Histone H2B type 1-L OS=Homo sapiens GN=HIST1H2BL PE=1 SV=3
	P20170800384_CON1,4098	P20170800384_CON2,15040	P20170800384_CON4,14400	P20170800384_IR1,15327	P20170800384_IR2,7122	sp|P06899|H2B1J_HUMAN Histone H2B type 1-J OS=Homo sapiens GN=HIST1H2BJ PE=1 SV=3
	P20170800384_CON1,9338	P20170800384_CON2,2770	P20170800384_CON4,4289	P20170800384_IR1,11216	P20170800384_IR2,6091	sp|P58876|H2B1D_HUMAN Histone H2B type 1-D OS=Homo sapiens GN=HIST1H2BD PE=1 SV=2
	P20170800384_CON1,25513	P20170800384_CON2,23749	P20170800384_CON4,5094	P20170800384_IR1,18913	P20170800384_IR2,15059	sp|P33778|H2B1B_HUMAN Histone H2B type 1-B OS=Homo sapiens GN=HIST1H2BB PE=1 SV=2
	P20170800384_CON1,25516	P20170800384_CON2,24579	sp|P62263|RS14_HUMAN 40S ribosomal protein S14 OS=Homo sapiens GN=RPS14 PE=1 SV=3	tr|K7EK07|K7EK07_HUMAN Histone H3 (Fragment) OS=Homo sapiens GN=H3F3B PE=1 SV=1	P20170800384_IR2,7701	sp|Q16778|H2B2E_HUMAN Histone H2B type 2-E OS=Homo sapiens GN=HIST2H2BE PE=1 SV=3
	P20170800384_CON1,13773	P20170800384_CON2,8173	P20170800384_CON4,24986	tr|B2R4P9|B2R4P9_HUMAN Histone H3 OS=Homo sapiens GN=H3F3A PE=2 SV=1	P20170800384_IR2,9727	tr|A8K9J7|A8K9J7_HUMAN Histone H2B OS=Homo sapiens PE=2 SV=1
	tr|A0A024R3T8|A0A024R3T8_HUMAN Poly [ADP-ribose] polymerase OS=Homo sapiens GN=PARP1 PE=4 SV=1	P20170800384_CON2,8181	P20170800384_CON4,24672	sp|P84243|H33_HUMAN Histone H3.3 OS=Homo sapiens GN=H3F3A PE=1 SV=2	P20170800384_IR2,24034	tr|B2R4S9|B2R4S9_HUMAN Histone H2B OS=Homo sapiens GN=HIST1H2BI PE=2 SV=1
	tr|B2R5W3|B2R5W3_HUMAN Poly [ADP-ribose] polymerase OS=Homo sapiens PE=2 SV=1	P20170800384_CON2,13761	P20170800384_CON4,7006	P20170800384_IR1,14236	P20170800384_IR2,23356	sp|P62807|H2B1C_HUMAN Histone H2B type 1-C/E/F/G/I OS=Homo sapiens GN=HIST1H2BC PE=1 SV=4
	sp|P09874|PARP1_HUMAN Poly [ADP-ribose] polymerase 1 OS=Homo sapiens GN=PARP1 PE=1 SV=4	tr|A0A024R3T8|A0A024R3T8_HUMAN Poly [ADP-ribose] polymerase OS=Homo sapiens GN=PARP1 PE=4 SV=1	P20170800384_CON4,12561	P20170800384_IR1,26886	P20170800384_IR2,23374	tr|I6L9F7|I6L9F7_HUMAN Histone H2B (Fragment) OS=Homo sapiens GN=HIST1H2BM PE=2 SV=1
	tr|B4E0E1|B4E0E1_HUMAN Poly [ADP-ribose] polymerase OS=Homo sapiens PE=2 SV=1	tr|B2R5W3|B2R5W3_HUMAN Poly [ADP-ribose] polymerase OS=Homo sapiens PE=2 SV=1	sp|Q16778|H2B2E_HUMAN Histone H2B type 2-E OS=Homo sapiens GN=HIST2H2BE PE=1 SV=3	P20170800384_IR1,11162	P20170800384_IR2,15329	tr|A0A024RCJ9|A0A024RCJ9_HUMAN Histone H2B OS=Homo sapiens GN=HIST1H2BN PE=3 SV=1
	P20170800384_CON1,12310	sp|P09874|PARP1_HUMAN Poly [ADP-ribose] polymerase 1 OS=Homo sapiens GN=PARP1 PE=1 SV=4	sp|P06899|H2B1J_HUMAN Histone H2B type 1-J OS=Homo sapiens GN=HIST1H2BJ PE=1 SV=3	P20170800384_IR1,9064	P20170800384_IR2,12003	tr|Q0D2M2|Q0D2M2_HUMAN HIST1H2BC protein OS=Homo sapiens GN=HIST1H2BC PE=2 SV=1
	P20170800384_CON1,23261	tr|B4E0E1|B4E0E1_HUMAN Poly [ADP-ribose] polymerase OS=Homo sapiens PE=2 SV=1	sp|P33778|H2B1B_HUMAN Histone H2B type 1-B OS=Homo sapiens GN=HIST1H2BB PE=1 SV=2	tr|Q0VAC0|Q0VAC0_HUMAN Heterogeneous nuclear ribonucleoprotein A1 OS=Homo sapiens GN=HNRPA1 PE=2 SV=1	tr|A0A024RB53|A0A024RB53_HUMAN Heterogeneous nuclear ribonucleoprotein A1, isoform CRA_a OS=Homo sapiens GN=HNRPA1 PE=4 SV=1	tr|A0A024RCJ2|A0A024RCJ2_HUMAN Histone H2B OS=Homo sapiens GN=HIST1H2BJ PE=3 SV=1
	P20170800384_CON1,21086	P20170800384_CON2,12110	tr|A0A024RCJ2|A0A024RCJ2_HUMAN Histone H2B OS=Homo sapiens GN=HIST1H2BJ PE=3 SV=1	tr|A0A024RC46|A0A024RC46_HUMAN HCG2020860, isoform CRA_b OS=Homo sapiens GN=hCG_2020860 PE=4 SV=1	tr|A0A024RAZ7|A0A024RAZ7_HUMAN Heterogeneous nuclear ribonucleoprotein A1, isoform CRA_b OS=Homo sapiens GN=HNRPA1 PE=4 SV=1	tr|U3KQK0|U3KQK0_HUMAN Histone H2B OS=Homo sapiens GN=HIST1H2BN PE=1 SV=1
	P20170800384_CON1,23961	P20170800384_CON2,22528	sp|P23527|H2B1O_HUMAN Histone H2B type 1-O OS=Homo sapiens GN=HIST1H2BO PE=1 SV=3	tr|A0A024RAZ7|A0A024RAZ7_HUMAN Heterogeneous nuclear ribonucleoprotein A1, isoform CRA_b OS=Homo sapiens GN=HNRPA1 PE=4 SV=1	tr|F8W6I7|F8W6I7_HUMAN Heterogeneous nuclear ribonucleoprotein A1 OS=Homo sapiens GN=HNRNPA1 PE=1 SV=2	tr|A0A024QZZ7|A0A024QZZ7_HUMAN Histone H2B OS=Homo sapiens GN=HIST1H2BD PE=3 SV=1
	P20170800384_CON1,6035	P20170800384_CON2,24571	P20170800384_CON4,24819	tr|A0A024RB53|A0A024RB53_HUMAN Heterogeneous nuclear ribonucleoprotein A1, isoform CRA_a OS=Homo sapiens GN=HNRPA1 PE=4 SV=1	tr|Q6IPF2|Q6IPF2_HUMAN Heterogeneous nuclear ribonucleoprotein A1 OS=Homo sapiens GN=HNRPA1 PE=2 SV=1	sp|P57053|H2BFS_HUMAN Histone H2B type F-S OS=Homo sapiens GN=H2BFS PE=1 SV=2
	P20170800384_CON1,6483	P20170800384_CON2,20461	P20170800384_CON4,16454	tr|F8VZ49|F8VZ49_HUMAN Heterogeneous nuclear ribonucleoprotein A1 (Fragment) OS=Homo sapiens GN=HNRNPA1 PE=1 SV=1	sp|P09651|ROA1_HUMAN Heterogeneous nuclear ribonucleoprotein A1 OS=Homo sapiens GN=HNRNPA1 PE=1 SV=5	sp|Q5QNW6|H2B2F_HUMAN Histone H2B type 2-F OS=Homo sapiens GN=HIST2H2BF PE=1 SV=3
	P20170800384_CON1,25557	P20170800384_CON2,5869	P20170800384_CON4,4289	tr|A0A024QZ98|A0A024QZ98_HUMAN Heterogeneous nuclear ribonucleoprotein A1-like, isoform CRA_b OS=Homo sapiens GN=RP11-78J21.1 PE=4 SV=1	P20170800384_IR2,2381	sp|O60814|H2B1K_HUMAN Histone H2B type 1-K OS=Homo sapiens GN=HIST1H2BK PE=1 SV=3
	P20170800384_CON1,25573	P20170800384_CON2,6301	P20170800384_CON4,5094	tr|Q6IPF2|Q6IPF2_HUMAN Heterogeneous nuclear ribonucleoprotein A1 OS=Homo sapiens GN=HNRPA1 PE=2 SV=1	P20170800384_IR2,3408	tr|B4DR52|B4DR52_HUMAN Histone H2B OS=Homo sapiens PE=2 SV=1
	P20170800384_CON1,14895	P20170800384_CON2,23708	tr|Q86VG2|Q86VG2_HUMAN Splicing factor proline/glutamine-rich (Polypyrimidine tract binding protein associated) OS=Homo sapiens GN=SFPQ PE=2 SV=1	sp|P09651|ROA1_HUMAN Heterogeneous nuclear ribonucleoprotein A1 OS=Homo sapiens GN=HNRNPA1 PE=1 SV=5	P20170800384_IR2,24270	sp|Q99879|H2B1M_HUMAN Histone H2B type 1-M OS=Homo sapiens GN=HIST1H2BM PE=1 SV=3
	P20170800384_CON1,27574	P20170800384_CON2,24963	tr|Q9BSV4|Q9BSV4_HUMAN SFPQ protein (Fragment) OS=Homo sapiens GN=SFPQ PE=2 SV=2	tr|F8W6I7|F8W6I7_HUMAN Heterogeneous nuclear ribonucleoprotein A1 OS=Homo sapiens GN=HNRNPA1 PE=1 SV=2	P20170800384_IR2,25289	sp|Q99877|H2B1N_HUMAN Histone H2B type 1-N OS=Homo sapiens GN=HIST1H2BN PE=1 SV=3
	P20170800384_CON1,20090	P20170800384_CON2,7286	sp|P23246|SFPQ_HUMAN Splicing factor, proline- and glutamine-rich OS=Homo sapiens GN=SFPQ PE=1 SV=2	sp|Q32P51|RA1L2_HUMAN Heterogeneous nuclear ribonucleoprotein A1-like 2 OS=Homo sapiens GN=HNRNPA1L2 PE=2 SV=2	P20170800384_IR2,4852	tr|A0A024RCL8|A0A024RCL8_HUMAN Histone H2B OS=Homo sapiens GN=HIST1H2BK PE=3 SV=1
	P20170800384_CON1,26075	P20170800384_CON2,19521	P20170800384_CON4,9581	P20170800384_IR1,3462	P20170800384_IR2,23979	sp|Q93079|H2B1H_HUMAN Histone H2B type 1-H OS=Homo sapiens GN=HIST1H2BH PE=1 SV=3
	P20170800384_CON1,10992	P20170800384_CON2,11071	P20170800384_CON4,2447	P20170800384_IR1,24028	P20170800384_IR2,23996	sp|P23527|H2B1O_HUMAN Histone H2B type 1-O OS=Homo sapiens GN=HIST1H2BO PE=1 SV=3
	P20170800384_CON1,8905	tr|A0A0U4BW16|A0A0U4BW16_HUMAN Non-muscle myosin heavy chain 9 OS=Homo sapiens GN=MYH9 PE=2 SV=1	P20170800384_CON4,10753	P20170800384_IR1,25035	tr|A0A0S2Z4Z9|A0A0S2Z4Z9_HUMAN Non-POU domain containing octamer-binding isoform 1 (Fragment) OS=Homo sapiens GN=NONO PE=2 SV=1	P20170800384_IR4,25819
	tr|V9HW22|V9HW22_HUMAN Epididymis luminal protein 33 OS=Homo sapiens GN=HEL-S-72p PE=2 SV=1	sp|P35579|MYH9_HUMAN Myosin-9 OS=Homo sapiens GN=MYH9 PE=1 SV=4	P20170800384_CON4,23600	P20170800384_IR1,23751	sp|Q15233|NONO_HUMAN Non-POU domain-containing octamer-binding protein OS=Homo sapiens GN=NONO PE=1 SV=4	P20170800384_IR4,4242
	sp|P11142|HSP7C_HUMAN Heat shock cognate 71 kDa protein OS=Homo sapiens GN=HSPA8 PE=1 SV=1	tr|A0A024R1N1|A0A024R1N1_HUMAN Myosin, heavy polypeptide 9, non-muscle, isoform CRA_a OS=Homo sapiens GN=MYH9 PE=3 SV=1	sp|P68363|TBA1B_HUMAN Tubulin alpha-1B chain OS=Homo sapiens GN=TUBA1B PE=1 SV=1	tr|Q53GZ6|Q53GZ6_HUMAN Heat shock 70kDa protein 8 isoform 1 variant (Fragment) OS=Homo sapiens PE=2 SV=1	tr|A8K525|A8K525_HUMAN cDNA FLJ76817, highly similar to Homo sapiens non-POU domain containing, octamer-binding (NONO), mRNA OS=Homo sapiens PE=2 SV=1	P20170800384_IR4,4247
	P20170800384_CON1,24059	P20170800384_CON2,24209	tr|B3KT06|B3KT06_HUMAN Tubulin alpha chain OS=Homo sapiens PE=2 SV=1	tr|E9PKE3|E9PKE3_HUMAN Heat shock cognate 71 kDa protein OS=Homo sapiens GN=HSPA8 PE=1 SV=1	P20170800384_IR2,7584	P20170800384_IR4,5190
	P20170800384_CON1,6420	P20170800384_CON2,9080	tr|B3KPS3|B3KPS3_HUMAN Tubulin alpha chain OS=Homo sapiens PE=2 SV=1	tr|V9HW22|V9HW22_HUMAN Epididymis luminal protein 33 OS=Homo sapiens GN=HEL-S-72p PE=2 SV=1	P20170800384_IR2,12524	P20170800384_IR4,21057
	P20170800384_CON1,18655	P20170800384_CON2,23286	tr|B4DQK4|B4DQK4_HUMAN Tubulin alpha chain OS=Homo sapiens PE=2 SV=1	sp|P11142|HSP7C_HUMAN Heat shock cognate 71 kDa protein OS=Homo sapiens GN=HSPA8 PE=1 SV=1	P20170800384_IR2,12531	tr|Q4VB24|Q4VB24_HUMAN Histone cluster 1, H1e OS=Homo sapiens GN=HIST1H1E PE=2 SV=1
	P20170800384_CON1,16440	P20170800384_CON2,8511	sp|Q71U36|TBA1A_HUMAN Tubulin alpha-1A chain OS=Homo sapiens GN=TUBA1A PE=1 SV=1	tr|B3KTV0|B3KTV0_HUMAN cDNA FLJ38781 fis, clone LIVER2000216, highly similar to HEAT SHOCK COGNATE 71 kDa PROTEIN OS=Homo sapiens PE=2 SV=1	P20170800384_IR2,13392	tr|A3R0T7|A3R0T7_HUMAN Liver histone H1e OS=Homo sapiens PE=2 SV=1
	P20170800384_CON1,16923	P20170800384_CON2,8571	tr|A8JZY9|A8JZY9_HUMAN Tubulin alpha chain OS=Homo sapiens PE=2 SV=1	tr|Q53HF2|Q53HF2_HUMAN Heat shock 70kDa protein 8 isoform 2 variant (Fragment) OS=Homo sapiens PE=1 SV=1	P20170800384_IR2,9682	tr|B2R984|B2R984_HUMAN cDNA, FLJ94268, highly similar to Homo sapiens histone 1, H1e (HIST1H1E), mRNA OS=Homo sapiens PE=2 SV=1
	P20170800384_CON1,16938	P20170800384_CON2,11933	P20170800384_CON4,23287	P20170800384_IR1,22734	P20170800384_IR2,9496	tr|A3R0T8|A3R0T8_HUMAN Histone 1, H1e OS=Homo sapiens GN=HIST1H1E PE=2 SV=1
	P20170800384_CON1,24235	P20170800384_CON2,12550	P20170800384_CON4,22790	P20170800384_IR1,23769	P20170800384_IR2,24437	sp|P16403|H12_HUMAN Histone H1.2 OS=Homo sapiens GN=HIST1H1C PE=1 SV=2
	P20170800384_CON1,10413	P20170800384_CON2,6808	P20170800384_CON4,22795	P20170800384_IR1,15933	sp|Q9Y5B9|SP16H_HUMAN FACT complex subunit SPT16 OS=Homo sapiens GN=SUPT16H PE=1 SV=1	sp|P16402|H13_HUMAN Histone H1.3 OS=Homo sapiens GN=HIST1H1D PE=1 SV=2
	P20170800384_CON1,24529	P20170800384_CON2,18380	P20170800384_CON4,23582	P20170800384_IR1,8833	P20170800384_IR2,16535	sp|P10412|H14_HUMAN Histone H1.4 OS=Homo sapiens GN=HIST1H1E PE=1 SV=2
	P20170800384_CON1,24531	P20170800384_CON2,25308	P20170800384_CON4,23589	tr|Q9BSV4|Q9BSV4_HUMAN SFPQ protein (Fragment) OS=Homo sapiens GN=SFPQ PE=2 SV=2	P20170800384_IR2,19041	P20170800384_IR4,11199
	P20170800384_CON1,24689	P20170800384_CON2,20323	sp|P78371|TCPB_HUMAN T-complex protein 1 subunit beta OS=Homo sapiens GN=CCT2 PE=1 SV=4	tr|Q86VG2|Q86VG2_HUMAN Splicing factor proline/glutamine-rich (Polypyrimidine tract binding protein associated) OS=Homo sapiens GN=SFPQ PE=2 SV=1	P20170800384_IR2,10729	P20170800384_IR4,17157
	P20170800384_CON1,4983	tr|V9HW22|V9HW22_HUMAN Epididymis luminal protein 33 OS=Homo sapiens GN=HEL-S-72p PE=2 SV=1	tr|B7Z4R3|B7Z4R3_HUMAN cDNA FLJ50585, highly similar to T-complex protein 1 subunit beta OS=Homo sapiens PE=2 SV=1	sp|P23246|SFPQ_HUMAN Splicing factor, proline- and glutamine-rich OS=Homo sapiens GN=SFPQ PE=1 SV=2	P20170800384_IR2,8524	P20170800384_IR4,2861
	P20170800384_CON1,20956	sp|P11142|HSP7C_HUMAN Heat shock cognate 71 kDa protein OS=Homo sapiens GN=HSPA8 PE=1 SV=1	tr|V9HW96|V9HW96_HUMAN Chaperonin containing TCP1, subunit 2 (Beta), isoform CRA_b OS=Homo sapiens GN=HEL-S-100n PE=2 SV=1	P20170800384_IR1,9508	P20170800384_IR2,24822	P20170800384_IR4,15441
	P20170800384_CON1,18077	P20170800384_CON2,23442	P20170800384_CON4,23310	P20170800384_IR1,6915	P20170800384_IR2,13036	tr|V9HW22|V9HW22_HUMAN Epididymis luminal protein 33 OS=Homo sapiens GN=HEL-S-72p PE=2 SV=1
	P20170800384_CON1,9607	P20170800384_CON2,14124	P20170800384_CON4,24715	P20170800384_IR1,2415	tr|V9HW22|V9HW22_HUMAN Epididymis luminal protein 33 OS=Homo sapiens GN=HEL-S-72p PE=2 SV=1	sp|P11142|HSP7C_HUMAN Heat shock cognate 71 kDa protein OS=Homo sapiens GN=HSPA8 PE=1 SV=1
	tr|Q8WVW5|Q8WVW5_HUMAN Putative uncharacterized protein (Fragment) OS=Homo sapiens PE=2 SV=1	P20170800384_CON2,18310	P20170800384_CON4,24422	P20170800384_IR1,10590	tr|B3KTV0|B3KTV0_HUMAN cDNA FLJ38781 fis, clone LIVER2000216, highly similar to HEAT SHOCK COGNATE 71 kDa PROTEIN OS=Homo sapiens PE=2 SV=1	tr|B3KTV0|B3KTV0_HUMAN cDNA FLJ38781 fis, clone LIVER2000216, highly similar to HEAT SHOCK COGNATE 71 kDa PROTEIN OS=Homo sapiens PE=2 SV=1
	tr|Q53G76|Q53G76_HUMAN Beta actin variant (Fragment) OS=Homo sapiens PE=2 SV=1	P20170800384_CON2,25796	tr|A0A024RAZ7|A0A024RAZ7_HUMAN Heterogeneous nuclear ribonucleoprotein A1, isoform CRA_b OS=Homo sapiens GN=HNRPA1 PE=4 SV=1	sp|Q99877|H2B1N_HUMAN Histone H2B type 1-N OS=Homo sapiens GN=HIST1H2BN PE=1 SV=3	tr|Q53HF2|Q53HF2_HUMAN Heat shock 70kDa protein 8 isoform 2 variant (Fragment) OS=Homo sapiens PE=1 SV=1	tr|Q53HF2|Q53HF2_HUMAN Heat shock 70kDa protein 8 isoform 2 variant (Fragment) OS=Homo sapiens PE=1 SV=1
	sp|P60709|ACTB_HUMAN Actin, cytoplasmic 1 OS=Homo sapiens GN=ACTB PE=1 SV=1	P20170800384_CON2,16418	tr|A0A024RB53|A0A024RB53_HUMAN Heterogeneous nuclear ribonucleoprotein A1, isoform CRA_a OS=Homo sapiens GN=HNRPA1 PE=4 SV=1	tr|B2R4S9|B2R4S9_HUMAN Histone H2B OS=Homo sapiens GN=HIST1H2BI PE=2 SV=1	tr|E9PKE3|E9PKE3_HUMAN Heat shock cognate 71 kDa protein OS=Homo sapiens GN=HSPA8 PE=1 SV=1	tr|E9PLF4|E9PLF4_HUMAN Heat shock cognate 71 kDa protein (Fragment) OS=Homo sapiens GN=HSPA8 PE=1 SV=1
	tr|Q53G99|Q53G99_HUMAN Beta actin variant (Fragment) OS=Homo sapiens PE=2 SV=1	P20170800384_CON2,10650	tr|Q6IPF2|Q6IPF2_HUMAN Heterogeneous nuclear ribonucleoprotein A1 OS=Homo sapiens GN=HNRPA1 PE=2 SV=1	sp|P62807|H2B1C_HUMAN Histone H2B type 1-C/E/F/G/I OS=Homo sapiens GN=HIST1H2BC PE=1 SV=4	sp|P11142|HSP7C_HUMAN Heat shock cognate 71 kDa protein OS=Homo sapiens GN=HSPA8 PE=1 SV=1	tr|E9PKE3|E9PKE3_HUMAN Heat shock cognate 71 kDa protein OS=Homo sapiens GN=HSPA8 PE=1 SV=1
	tr|B4DW52|B4DW52_HUMAN cDNA FLJ55253, highly similar to Actin, cytoplasmic 1 OS=Homo sapiens PE=2 SV=1	P20170800384_CON2,23697	sp|P09651|ROA1_HUMAN Heterogeneous nuclear ribonucleoprotein A1 OS=Homo sapiens GN=HNRNPA1 PE=1 SV=5	sp|Q99879|H2B1M_HUMAN Histone H2B type 1-M OS=Homo sapiens GN=HIST1H2BM PE=1 SV=3	tr|Q53GZ6|Q53GZ6_HUMAN Heat shock 70kDa protein 8 isoform 1 variant (Fragment) OS=Homo sapiens PE=2 SV=1	tr|E9PI65|E9PI65_HUMAN Heat shock cognate 71 kDa protein (Fragment) OS=Homo sapiens GN=HSPA8 PE=1 SV=1
	tr|Q1KLZ0|Q1KLZ0_HUMAN HCG15971, isoform CRA_a OS=Homo sapiens GN=PS1TP5BP1 PE=2 SV=1	P20170800384_CON2,24100	tr|F8W6I7|F8W6I7_HUMAN Heterogeneous nuclear ribonucleoprotein A1 OS=Homo sapiens GN=HNRNPA1 PE=1 SV=2	sp|Q5QNW6|H2B2F_HUMAN Histone H2B type 2-F OS=Homo sapiens GN=HIST2H2BF PE=1 SV=3	P20170800384_IR2,23085	tr|B4DTX2|B4DTX2_HUMAN cDNA FLJ59163, highly similar to Heat shock cognate 71 kDa protein OS=Homo sapiens PE=2 SV=1
	tr|Q53GK6|Q53GK6_HUMAN Beta actin variant (Fragment) OS=Homo sapiens PE=2 SV=1	P20170800384_CON2,4738	tr|F8VZ49|F8VZ49_HUMAN Heterogeneous nuclear ribonucleoprotein A1 (Fragment) OS=Homo sapiens GN=HNRNPA1 PE=1 SV=1	sp|P23527|H2B1O_HUMAN Histone H2B type 1-O OS=Homo sapiens GN=HIST1H2BO PE=1 SV=3	P20170800384_IR2,10224	P20170800384_IR4,23000
	sp|P63261|ACTG_HUMAN Actin, cytoplasmic 2 OS=Homo sapiens GN=ACTG1 PE=1 SV=1	P20170800384_CON2,2816	tr|A0A024QZ98|A0A024QZ98_HUMAN Heterogeneous nuclear ribonucleoprotein A1-like, isoform CRA_b OS=Homo sapiens GN=RP11-78J21.1 PE=4 SV=1	sp|Q93079|H2B1H_HUMAN Histone H2B type 1-H OS=Homo sapiens GN=HIST1H2BH PE=1 SV=3	P20170800384_IR2,5878	P20170800384_IR4,23821
	P20170800384_CON1,7504	P20170800384_CON2,9421	tr|Q9BSM5|Q9BSM5_HUMAN Putative uncharacterized protein (Fragment) OS=Homo sapiens PE=2 SV=1	sp|Q16778|H2B2E_HUMAN Histone H2B type 2-E OS=Homo sapiens GN=HIST2H2BE PE=1 SV=3	P20170800384_IR2,24347	P20170800384_IR4,4210
	P20170800384_CON1,7930	sp|P22626|ROA2_HUMAN Heterogeneous nuclear ribonucleoproteins A2/B1 OS=Homo sapiens GN=HNRNPA2B1 PE=1 SV=2	tr|A0A024RC46|A0A024RC46_HUMAN HCG2020860, isoform CRA_b OS=Homo sapiens GN=hCG_2020860 PE=4 SV=1	sp|O60814|H2B1K_HUMAN Histone H2B type 1-K OS=Homo sapiens GN=HIST1H2BK PE=1 SV=3	P20170800384_IR2,3996	P20170800384_IR4,17327
	P20170800384_CON1,7009	P20170800384_CON2,2621	tr|Q0VAC0|Q0VAC0_HUMAN Heterogeneous nuclear ribonucleoprotein A1 OS=Homo sapiens GN=HNRPA1 PE=2 SV=1	sp|P57053|H2BFS_HUMAN Histone H2B type F-S OS=Homo sapiens GN=H2BFS PE=1 SV=2	P20170800384_IR2,8759	tr|B3KTP9|B3KTP9_HUMAN cDNA FLJ38578 fis, clone HCHON2007674, highly similar to NUCLEOLIN OS=Homo sapiens PE=2 SV=1
	P20170800384_CON1,25233	P20170800384_CON2,2627	sp|Q32P51|RA1L2_HUMAN Heterogeneous nuclear ribonucleoprotein A1-like 2 OS=Homo sapiens GN=HNRNPA1L2 PE=2 SV=2	sp|Q99880|H2B1L_HUMAN Histone H2B type 1-L OS=Homo sapiens GN=HIST1H2BL PE=1 SV=3	sp|P62805|H4_HUMAN Histone H4 OS=Homo sapiens GN=HIST1H4A PE=1 SV=2	sp|P19338|NUCL_HUMAN Nucleolin OS=Homo sapiens GN=NCL PE=1 SV=3
	P20170800384_CON1,15817	P20170800384_CON2,22347	P20170800384_CON4,22773	sp|P58876|H2B1D_HUMAN Histone H2B type 1-D OS=Homo sapiens GN=HIST1H2BD PE=1 SV=2	tr|B2R4R0|B2R4R0_HUMAN Histone H4 OS=Homo sapiens GN=HIST1H4L PE=2 SV=1	tr|B3KM80|B3KM80_HUMAN Nucleolin, isoform CRA_c OS=Homo sapiens GN=NCL PE=2 SV=1
	P20170800384_CON1,8575	P20170800384_CON2,25486	P20170800384_CON4,22395	sp|P06899|H2B1J_HUMAN Histone H2B type 1-J OS=Homo sapiens GN=HIST1H2BJ PE=1 SV=3	tr|Q0VAS5|Q0VAS5_HUMAN Histone H4 OS=Homo sapiens GN=HIST1H4H PE=2 SV=1	tr|Q6ZS99|Q6ZS99_HUMAN cDNA FLJ45706 fis, clone FEBRA2028457, highly similar to Nucleolin OS=Homo sapiens PE=2 SV=1
	P20170800384_CON1,17064	P20170800384_CON2,26124	P20170800384_CON4,22470	sp|P33778|H2B1B_HUMAN Histone H2B type 1-B OS=Homo sapiens GN=HIST1H2BB PE=1 SV=2	P20170800384_IR2,23229	tr|A0A024R4A0|A0A024R4A0_HUMAN Nucleolin, isoform CRA_b OS=Homo sapiens GN=NCL PE=4 SV=1
	P20170800384_CON1,18028	P20170800384_CON2,11963	tr|B3KTV0|B3KTV0_HUMAN cDNA FLJ38781 fis, clone LIVER2000216, highly similar to HEAT SHOCK COGNATE 71 kDa PROTEIN OS=Homo sapiens PE=2 SV=1	tr|A0A024RCJ9|A0A024RCJ9_HUMAN Histone H2B OS=Homo sapiens GN=HIST1H2BN PE=3 SV=1	P20170800384_IR2,24957	P20170800384_IR4,17152
	P20170800384_CON1,27633	P20170800384_CON2,15096	tr|E9PNE6|E9PNE6_HUMAN Heat shock cognate 71 kDa protein OS=Homo sapiens GN=HSPA8 PE=1 SV=1	tr|A0A024RCL8|A0A024RCL8_HUMAN Histone H2B OS=Homo sapiens GN=HIST1H2BK PE=3 SV=1	P20170800384_IR2,22481	P20170800384_IR4,25207
	P20170800384_CON1,10541	P20170800384_CON2,15287	sp|P11142|HSP7C_HUMAN Heat shock cognate 71 kDa protein OS=Homo sapiens GN=HSPA8 PE=1 SV=1	tr|I6L9F7|I6L9F7_HUMAN Histone H2B (Fragment) OS=Homo sapiens GN=HIST1H2BM PE=2 SV=1	P20170800384_IR2,23034	P20170800384_IR4,26110
	P20170800384_CON1,24167	P20170800384_CON2,24186	tr|E9PKE3|E9PKE3_HUMAN Heat shock cognate 71 kDa protein OS=Homo sapiens GN=HSPA8 PE=1 SV=1	tr|B4DR52|B4DR52_HUMAN Histone H2B OS=Homo sapiens PE=2 SV=1	P20170800384_IR2,5070	P20170800384_IR4,26112
	P20170800384_CON1,12961	P20170800384_CON2,24193	tr|Q53GZ6|Q53GZ6_HUMAN Heat shock 70kDa protein 8 isoform 1 variant (Fragment) OS=Homo sapiens PE=2 SV=1	tr|A8K9J7|A8K9J7_HUMAN Histone H2B OS=Homo sapiens PE=2 SV=1	P20170800384_IR2,5092	tr|A0A024RAZ7|A0A024RAZ7_HUMAN Heterogeneous nuclear ribonucleoprotein A1, isoform CRA_b OS=Homo sapiens GN=HNRPA1 PE=4 SV=1
	P20170800384_CON1,25325	P20170800384_CON2,13582	tr|V9HW22|V9HW22_HUMAN Epididymis luminal protein 33 OS=Homo sapiens GN=HEL-S-72p PE=2 SV=1	tr|A0A024QZZ7|A0A024QZZ7_HUMAN Histone H2B OS=Homo sapiens GN=HIST1H2BD PE=3 SV=1	P20170800384_IR2,12437	tr|Q0VAC0|Q0VAC0_HUMAN Heterogeneous nuclear ribonucleoprotein A1 OS=Homo sapiens GN=HNRPA1 PE=2 SV=1
	P20170800384_CON1,25331	P20170800384_CON2,13312	P20170800384_CON4,5690	tr|U3KQK0|U3KQK0_HUMAN Histone H2B OS=Homo sapiens GN=HIST1H2BN PE=1 SV=1	P20170800384_IR2,12461	tr|A0A024RC46|A0A024RC46_HUMAN HCG2020860, isoform CRA_b OS=Homo sapiens GN=hCG_2020860 PE=4 SV=1
	sp|P13639|EF2_HUMAN Elongation factor 2 OS=Homo sapiens GN=EEF2 PE=1 SV=4	P20170800384_CON2,5178	P20170800384_CON4,15257	tr|Q0D2M2|Q0D2M2_HUMAN HIST1H2BC protein OS=Homo sapiens GN=HIST1H2BC PE=2 SV=1	P20170800384_IR2,16907	tr|F8VTQ5|F8VTQ5_HUMAN Heterogeneous nuclear ribonucleoprotein A1 (Fragment) OS=Homo sapiens GN=HNRNPA1 PE=1 SV=1
	P20170800384_CON1,27369	sp|Q15149|PLEC_HUMAN Plectin OS=Homo sapiens GN=PLEC PE=1 SV=3	P20170800384_CON4,16448	tr|A0A024RCJ2|A0A024RCJ2_HUMAN Histone H2B OS=Homo sapiens GN=HIST1H2BJ PE=3 SV=1	P20170800384_IR2,17382	tr|A0A024QZ98|A0A024QZ98_HUMAN Heterogeneous nuclear ribonucleoprotein A1-like, isoform CRA_b OS=Homo sapiens GN=RP11-78J21.1 PE=4 SV=1
	P20170800384_CON1,26882	P20170800384_CON2,5680	tr|B4DFN9|B4DFN9_HUMAN cDNA FLJ54303, highly similar to Heat shock 70 kDa protein 1 OS=Homo sapiens PE=2 SV=1	P20170800384_IR1,25713	sp|P68431|H31_HUMAN Histone H3.1 OS=Homo sapiens GN=HIST1H3A PE=1 SV=2	tr|F8VZ49|F8VZ49_HUMAN Heterogeneous nuclear ribonucleoprotein A1 (Fragment) OS=Homo sapiens GN=HNRNPA1 PE=1 SV=1
	P20170800384_CON1,27111	P20170800384_CON2,7901	tr|A0A1U9X7X9|A0A1U9X7X9_HUMAN HSPA1L OS=Homo sapiens PE=3 SV=1	P20170800384_IR1,26152	P20170800384_IR2,14295	tr|A0A024RB53|A0A024RB53_HUMAN Heterogeneous nuclear ribonucleoprotein A1, isoform CRA_a OS=Homo sapiens GN=HNRPA1 PE=4 SV=1
	P20170800384_CON1,27115	P20170800384_CON2,9253	tr|A0A1U9X7W4|A0A1U9X7W4_HUMAN HSPA1A OS=Homo sapiens PE=3 SV=1	P20170800384_IR1,4147	P20170800384_IR2,14957	tr|Q6IPF2|Q6IPF2_HUMAN Heterogeneous nuclear ribonucleoprotein A1 OS=Homo sapiens GN=HNRPA1 PE=2 SV=1
	P20170800384_CON1,25178	P20170800384_CON2,14920	tr|B4DWK5|B4DWK5_HUMAN cDNA FLJ54392, highly similar to Heat shock 70 kDa protein 1 OS=Homo sapiens PE=2 SV=1	P20170800384_IR1,4150	P20170800384_IR2,8758	sp|Q32P51|RA1L2_HUMAN Heterogeneous nuclear ribonucleoprotein A1-like 2 OS=Homo sapiens GN=HNRNPA1L2 PE=2 SV=2
	P20170800384_CON1,26853	P20170800384_CON2,23797	tr|Q59EJ3|Q59EJ3_HUMAN Heat shock 70kDa protein 1A variant (Fragment) OS=Homo sapiens PE=2 SV=1	P20170800384_IR1,5182	P20170800384_IR2,27002	tr|F8W6I7|F8W6I7_HUMAN Heterogeneous nuclear ribonucleoprotein A1 OS=Homo sapiens GN=HNRNPA1 PE=1 SV=2
	P20170800384_CON1,26860	P20170800384_CON2,18524	tr|B4DXY3|B4DXY3_HUMAN cDNA FLJ56517, highly similar to Heat shock 70 kDa protein 1L OS=Homo sapiens PE=2 SV=1	tr|A8K008|A8K008_HUMAN Uncharacterized protein OS=Homo sapiens PE=2 SV=1	P20170800384_IR2,4590	sp|P09651|ROA1_HUMAN Heterogeneous nuclear ribonucleoprotein A1 OS=Homo sapiens GN=HNRNPA1 PE=1 SV=5
	P20170800384_CON1,20690	P20170800384_CON2,12668	tr|B4E1T6|B4E1T6_HUMAN cDNA FLJ54342, highly similar to Heat shock 70 kDa protein 1 OS=Homo sapiens PE=2 SV=1	tr|V9HW68|V9HW68_HUMAN Epididymis luminal protein 214 OS=Homo sapiens GN=HEL-214 PE=2 SV=1	P20170800384_IR2,8956	P20170800384_IR4,2385
	P20170800384_CON1,16258	P20170800384_CON2,11034	tr|B4DNX1|B4DNX1_HUMAN cDNA FLJ53752, highly similar to Heat shock 70 kDa protein 1 OS=Homo sapiens PE=2 SV=1	sp|P0DOX5|IGG1_HUMAN Immunoglobulin gamma-1 heavy chain OS=Homo sapiens PE=1 SV=1	P20170800384_IR2,8596	P20170800384_IR4,3504
	P20170800384_CON1,9608	P20170800384_CON2,17463	tr|A0A1U9X7X4|A0A1U9X7X4_HUMAN HSPA1L OS=Homo sapiens PE=3 SV=1	tr|Q7Z351|Q7Z351_HUMAN Putative uncharacterized protein DKFZp686N02209 OS=Homo sapiens GN=DKFZp686N02209 PE=2 SV=1	sp|P62807|H2B1C_HUMAN Histone H2B type 1-C/E/F/G/I OS=Homo sapiens GN=HIST1H2BC PE=1 SV=4	P20170800384_IR4,25152
	P20170800384_CON1,26929	P20170800384_CON2,21966	tr|A0A1U9X7W7|A0A1U9X7W7_HUMAN HSPA1L OS=Homo sapiens PE=3 SV=1	tr|Q6N089|Q6N089_HUMAN Uncharacterized protein OS=Homo sapiens GN=DKFZp686P15220 PE=1 SV=1	sp|O60814|H2B1K_HUMAN Histone H2B type 1-K OS=Homo sapiens GN=HIST1H2BK PE=1 SV=3	tr|A0A0D9SF53|A0A0D9SF53_HUMAN ATP-dependent RNA helicase DDX3X OS=Homo sapiens GN=DDX3X PE=1 SV=1
	P20170800384_CON1,16576	tr|A0A0C4DGB6|A0A0C4DGB6_HUMAN Serum albumin OS=Homo sapiens GN=ALB PE=1 SV=1	tr|A8K5I0|A8K5I0_HUMAN Epididymis secretory protein Li 103 OS=Homo sapiens GN=HSPA1B PE=2 SV=1	tr|Q6MZV7|Q6MZV7_HUMAN Putative uncharacterized protein DKFZp686C11235 OS=Homo sapiens GN=DKFZp686C11235 PE=1 SV=1	sp|Q99880|H2B1L_HUMAN Histone H2B type 1-L OS=Homo sapiens GN=HIST1H2BL PE=1 SV=3	tr|A0A024R9A4|A0A024R9A4_HUMAN DEAD (Asp-Glu-Ala-Asp) box polypeptide 3, Y-linked, isoform CRA_a OS=Homo sapiens GN=DDX3Y PE=3 SV=1
	P20170800384_CON1,25841	sp|P02768|ALBU_HUMAN Serum albumin OS=Homo sapiens GN=ALB PE=1 SV=2	tr|B4DI54|B4DI54_HUMAN cDNA FLJ56386, highly similar to Heat shock 70 kDa protein 1L OS=Homo sapiens PE=2 SV=1	tr|Q6N096|Q6N096_HUMAN Putative uncharacterized protein DKFZp686I15196 OS=Homo sapiens GN=DKFZp686I15196 PE=2 SV=1	tr|A0A024RCL8|A0A024RCL8_HUMAN Histone H2B OS=Homo sapiens GN=HIST1H2BK PE=3 SV=1	tr|B4E132|B4E132_HUMAN cDNA FLJ53122, highly similar to ATP-dependent RNA helicase DDX3Y (EC 3.6.1.-) OS=Homo sapiens PE=2 SV=1
	tr|Q6IPT9|Q6IPT9_HUMAN Elongation factor 1-alpha OS=Homo sapiens GN=EEF1A1 PE=2 SV=1	tr|B4DPR2|B4DPR2_HUMAN cDNA FLJ50830, highly similar to Serum albumin OS=Homo sapiens PE=2 SV=1	tr|A0A0G2JIW1|A0A0G2JIW1_HUMAN Heat shock 70 kDa protein 1B OS=Homo sapiens GN=HSPA1B PE=1 SV=1	tr|Q6N094|Q6N094_HUMAN Putative uncharacterized protein DKFZp686O01196 OS=Homo sapiens GN=DKFZp686O01196 PE=2 SV=1	tr|I6L9F7|I6L9F7_HUMAN Histone H2B (Fragment) OS=Homo sapiens GN=HIST1H2BM PE=2 SV=1	tr|B5BTY4|B5BTY4_HUMAN ATP-dependent RNA helicase DDX3X OS=Homo sapiens GN=DDX3X PE=2 SV=1
	tr|Q53HQ7|Q53HQ7_HUMAN Elongation factor 1-alpha (Fragment) OS=Homo sapiens PE=2 SV=1	tr|A8K9P0|A8K9P0_HUMAN cDNA FLJ78413, highly similar to Homo sapiens albumin, mRNA OS=Homo sapiens PE=2 SV=1	sp|P0DMV9|HS71B_HUMAN Heat shock 70 kDa protein 1B OS=Homo sapiens GN=HSPA1B PE=1 SV=1	tr|S6B291|S6B291_HUMAN IgG H chain OS=Homo sapiens PE=1 SV=1	sp|Q99879|H2B1M_HUMAN Histone H2B type 1-M OS=Homo sapiens GN=HIST1H2BM PE=1 SV=3	tr|Q5S4N1|Q5S4N1_HUMAN Putative uncharacterized protein (Fragment) OS=Homo sapiens PE=2 SV=1
	tr|Q6IPS9|Q6IPS9_HUMAN Elongation factor 1-alpha OS=Homo sapiens GN=EEF1A1 PE=2 SV=1	tr|D6RHD5|D6RHD5_HUMAN Serum albumin OS=Homo sapiens GN=ALB PE=1 SV=1	tr|B4DI39|B4DI39_HUMAN cDNA FLJ54328, highly similar to Heat shock 70 kDa protein 1 OS=Homo sapiens PE=2 SV=1	P20170800384_IR1,10035	tr|A8K9J7|A8K9J7_HUMAN Histone H2B OS=Homo sapiens PE=2 SV=1	tr|A0A0D9SG12|A0A0D9SG12_HUMAN ATP-dependent RNA helicase DDX3X OS=Homo sapiens GN=DDX3X PE=1 SV=1
	tr|Q53HM9|Q53HM9_HUMAN Elongation factor 1-alpha (Fragment) OS=Homo sapiens PE=2 SV=1	tr|B7WNR0|B7WNR0_HUMAN Serum albumin OS=Homo sapiens GN=ALB PE=1 SV=1	tr|Q53FA3|Q53FA3_HUMAN HSPA1L (Fragment) OS=Homo sapiens GN=HSPA1L PE=1 SV=1	P20170800384_IR1,8917	sp|P58876|H2B1D_HUMAN Histone H2B type 1-D OS=Homo sapiens GN=HIST1H2BD PE=1 SV=2	tr|Q59GX6|Q59GX6_HUMAN DEAD/H (Asp-Glu-Ala-Asp/His) box polypeptide 3 variant (Fragment) OS=Homo sapiens PE=2 SV=1
	tr|Q53HR5|Q53HR5_HUMAN Elongation factor 1-alpha (Fragment) OS=Homo sapiens PE=2 SV=1	tr|H0YA55|H0YA55_HUMAN Serum albumin (Fragment) OS=Homo sapiens GN=ALB PE=1 SV=1	sp|P0DMV8|HS71A_HUMAN Heat shock 70 kDa protein 1A OS=Homo sapiens GN=HSPA1A PE=1 SV=1	P20170800384_IR1,10459	tr|B4DR52|B4DR52_HUMAN Histone H2B OS=Homo sapiens PE=2 SV=1	tr|A0A0D9SFB3|A0A0D9SFB3_HUMAN ATP-dependent RNA helicase DDX3X OS=Homo sapiens GN=DDX3X PE=1 SV=1
	tr|Q53GE9|Q53GE9_HUMAN Elongation factor 1-alpha (Fragment) OS=Homo sapiens PE=2 SV=1	tr|Q56G89|Q56G89_HUMAN Serum albumin OS=Homo sapiens PE=2 SV=1	sp|P34931|HS71L_HUMAN Heat shock 70 kDa protein 1-like OS=Homo sapiens GN=HSPA1L PE=1 SV=2	P20170800384_IR1,11143	sp|Q5QNW6|H2B2F_HUMAN Histone H2B type 2-F OS=Homo sapiens GN=HIST2H2BF PE=1 SV=3	sp|O15523|DDX3Y_HUMAN ATP-dependent RNA helicase DDX3Y OS=Homo sapiens GN=DDX3Y PE=1 SV=2
	sp|P68104|EF1A1_HUMAN Elongation factor 1-alpha 1 OS=Homo sapiens GN=EEF1A1 PE=1 SV=1	tr|F6KPG5|F6KPG5_HUMAN Albumin (Fragment) OS=Homo sapiens PE=2 SV=1	P20170800384_CON4,5690	P20170800384_IR1,8857	sp|P57053|H2BFS_HUMAN Histone H2B type F-S OS=Homo sapiens GN=H2BFS PE=1 SV=2	sp|O00571|DDX3X_HUMAN ATP-dependent RNA helicase DDX3X OS=Homo sapiens GN=DDX3X PE=1 SV=3
	tr|Q53G85|Q53G85_HUMAN Elongation factor 1-alpha (Fragment) OS=Homo sapiens PE=2 SV=1	P20170800384_CON2,8302	P20170800384_CON4,24491	sp|P15880|RS2_HUMAN 40S ribosomal protein S2 OS=Homo sapiens GN=RPS2 PE=1 SV=2	tr|B2R4S9|B2R4S9_HUMAN Histone H2B OS=Homo sapiens GN=HIST1H2BI PE=2 SV=1	P20170800384_IR4,26180
	tr|Q6IPN6|Q6IPN6_HUMAN Elongation factor 1-alpha OS=Homo sapiens GN=EEF1A1 PE=2 SV=1	P20170800384_CON2,17854	P20170800384_CON4,16448	tr|I3L404|I3L404_HUMAN 40S ribosomal protein S2 (Fragment) OS=Homo sapiens GN=RPS2 PE=1 SV=1	tr|A0A024RCJ9|A0A024RCJ9_HUMAN Histone H2B OS=Homo sapiens GN=HIST1H2BN PE=3 SV=1	P20170800384_IR4,26845
	P20170800384_CON1,15529	P20170800384_CON2,9814	tr|G3V3K6|G3V3K6_HUMAN Heterogeneous nuclear ribonucleoproteins C1/C2 (Fragment) OS=Homo sapiens GN=HNRNPC PE=1 SV=1	tr|Q8NI61|Q8NI61_HUMAN Ribosomal protein S2 OS=Homo sapiens GN=OK/KNS-cl.7 PE=2 SV=1	tr|U3KQK0|U3KQK0_HUMAN Histone H2B OS=Homo sapiens GN=HIST1H2BN PE=1 SV=1	P20170800384_IR4,23922
	P20170800384_CON1,27453	P20170800384_CON2,18610	tr|G3V4W0|G3V4W0_HUMAN Heterogeneous nuclear ribonucleoproteins C1/C2 (Fragment) OS=Homo sapiens GN=HNRNPC PE=1 SV=1	tr|E9PPT0|E9PPT0_HUMAN 40S ribosomal protein S2 OS=Homo sapiens GN=RPS2 PE=1 SV=1	sp|Q99877|H2B1N_HUMAN Histone H2B type 1-N OS=Homo sapiens GN=HIST1H2BN PE=1 SV=3	tr|B3KX96|B3KX96_HUMAN cDNA FLJ45003 fis, clone BRAWH3011623, highly similar to Heterogeneous nuclear ribonucleoproteins C OS=Homo sapiens PE=2 SV=1
	P20170800384_CON1,25488	P20170800384_CON2,19608	tr|G3V251|G3V251_HUMAN Heterogeneous nuclear ribonucleoproteins C1/C2 (Fragment) OS=Homo sapiens GN=HNRNPC PE=1 SV=1	tr|Q8N5L9|Q8N5L9_HUMAN Ribosomal protein S2 OS=Homo sapiens GN=RPS2 PE=2 SV=1	tr|A0A024QZZ7|A0A024QZZ7_HUMAN Histone H2B OS=Homo sapiens GN=HIST1H2BD PE=3 SV=1	tr|G3V4C1|G3V4C1_HUMAN Heterogeneous nuclear ribonucleoproteins C1/C2 OS=Homo sapiens GN=HNRNPC PE=1 SV=1
	P20170800384_CON1,25491	P20170800384_CON2,15219	tr|B2R5W2|B2R5W2_HUMAN Heterogeneous nuclear ribonucleoproteins C1/C2 OS=Homo sapiens GN=HNRNPC PE=1 SV=1	tr|E9PMM9|E9PMM9_HUMAN 40S ribosomal protein S2 (Fragment) OS=Homo sapiens GN=RPS2 PE=1 SV=1	sp|Q93079|H2B1H_HUMAN Histone H2B type 1-H OS=Homo sapiens GN=HIST1H2BH PE=1 SV=3	tr|B2R5W2|B2R5W2_HUMAN Heterogeneous nuclear ribonucleoproteins C1/C2 OS=Homo sapiens GN=HNRNPC PE=1 SV=1
	P20170800384_CON1,11954	P20170800384_CON2,15226	tr|B4DY08|B4DY08_HUMAN Heterogeneous nuclear ribonucleoproteins C1/C2 OS=Homo sapiens GN=HNRNPC PE=1 SV=1	tr|Q8J014|Q8J014_HUMAN Ribosomal protein S2 OS=Homo sapiens GN=rps2 PE=2 SV=1	tr|Q0D2M2|Q0D2M2_HUMAN HIST1H2BC protein OS=Homo sapiens GN=HIST1H2BC PE=2 SV=1	P20170800384_IR4,16810
	P20170800384_CON1,8691	P20170800384_CON2,6733	tr|G3V4C1|G3V4C1_HUMAN Heterogeneous nuclear ribonucleoproteins C1/C2 OS=Homo sapiens GN=HNRNPC PE=1 SV=1	tr|Q6IPX5|Q6IPX5_HUMAN Ribosomal protein S2 OS=Homo sapiens GN=RPS2 PE=2 SV=1	P20170800384_IR2,25989	P20170800384_IR4,24497
	P20170800384_CON1,17615	P20170800384_CON2,14989	tr|G3V5X6|G3V5X6_HUMAN Heterogeneous nuclear ribonucleoproteins C1/C2 (Fragment) OS=Homo sapiens GN=HNRNPC PE=1 SV=1	tr|Q3KQT6|Q3KQT6_HUMAN Ribosomal protein S2 OS=Homo sapiens GN=RPS2 PE=2 SV=1	P20170800384_IR2,26410	P20170800384_IR4,24502
	P20170800384_CON1,17618	P20170800384_CON2,23842	tr|B3KX96|B3KX96_HUMAN cDNA FLJ45003 fis, clone BRAWH3011623, highly similar to Heterogeneous nuclear ribonucleoproteins C OS=Homo sapiens PE=2 SV=1	P20170800384_IR1,26612	P20170800384_IR2,14939	tr|I6L957|I6L957_HUMAN HNRNPA2B1 protein OS=Homo sapiens GN=HNRNPA2B1 PE=2 SV=1
	P20170800384_CON1,17740	tr|B2R5W2|B2R5W2_HUMAN Heterogeneous nuclear ribonucleoproteins C1/C2 OS=Homo sapiens GN=HNRNPC PE=1 SV=1	P20170800384_CON4,22529	P20170800384_IR1,26299	P20170800384_IR2,4015	tr|A0A087WUI2|A0A087WUI2_HUMAN Heterogeneous nuclear ribonucleoproteins A2/B1 OS=Homo sapiens GN=HNRNPA2B1 PE=1 SV=1
	P20170800384_CON1,18220	tr|G3V4C1|G3V4C1_HUMAN Heterogeneous nuclear ribonucleoproteins C1/C2 OS=Homo sapiens GN=HNRNPC PE=1 SV=1	P20170800384_CON4,23046	P20170800384_IR1,26323	P20170800384_IR2,4991	sp|P22626|ROA2_HUMAN Heterogeneous nuclear ribonucleoproteins A2/B1 OS=Homo sapiens GN=HNRNPA2B1 PE=1 SV=2
	P20170800384_CON1,18673	P20170800384_CON2,24204	P20170800384_CON4,23096	P20170800384_IR1,5615	P20170800384_IR2,21092	P20170800384_IR4,2385
	P20170800384_CON1,18723	P20170800384_CON2,10065	tr|I3L397|I3L397_HUMAN Eukaryotic translation initiation factor 5A (Fragment) OS=Homo sapiens GN=EIF5A PE=1 SV=8	sp|Q08211|DHX9_HUMAN ATP-dependent RNA helicase A OS=Homo sapiens GN=DHX9 PE=1 SV=4	sp|P38646|GRP75_HUMAN Stress-70 protein, mitochondrial OS=Homo sapiens GN=HSPA9 PE=1 SV=2	P20170800384_IR4,21768
	P20170800384_CON1,19762	P20170800384_CON2,2402	tr|I3L504|I3L504_HUMAN Eukaryotic translation initiation factor 5A-1 OS=Homo sapiens GN=EIF5A PE=1 SV=1	P20170800384_IR1,23789	tr|B7Z1V7|B7Z1V7_HUMAN cDNA FLJ51811, highly similar to Stress-70 protein, mitochondrial OS=Homo sapiens PE=2 SV=1	P20170800384_IR4,25165
	P20170800384_CON1,20385	P20170800384_CON2,3278	sp|P63241|IF5A1_HUMAN Eukaryotic translation initiation factor 5A-1 OS=Homo sapiens GN=EIF5A PE=1 SV=2	P20170800384_IR1,26656	tr|B7Z4V2|B7Z4V2_HUMAN cDNA FLJ51907, highly similar to Stress-70 protein, mitochondrial OS=Homo sapiens PE=2 SV=1	tr|Q8J014|Q8J014_HUMAN Ribosomal protein S2 OS=Homo sapiens GN=rps2 PE=2 SV=1
	P20170800384_CON1,21562	P20170800384_CON2,15168	P20170800384_CON4,24211	P20170800384_IR1,25900	tr|V9HW84|V9HW84_HUMAN Epididymis secretory sperm binding protein Li 124m OS=Homo sapiens GN=HEL-S-124m PE=2 SV=1	tr|Q3KQT6|Q3KQT6_HUMAN Ribosomal protein S2 OS=Homo sapiens GN=RPS2 PE=2 SV=1
	P20170800384_CON1,22165	P20170800384_CON2,24787	P20170800384_CON4,23117	P20170800384_IR1,25951	tr|Q8N1C8|Q8N1C8_HUMAN HSPA9 protein (Fragment) OS=Homo sapiens GN=HSPA9 PE=2 SV=1	tr|Q8N5L9|Q8N5L9_HUMAN Ribosomal protein S2 OS=Homo sapiens GN=RPS2 PE=2 SV=1
	P20170800384_CON1,22775	P20170800384_CON2,24729	P20170800384_CON4,24676	sp|P07814|SYEP_HUMAN Bifunctional glutamate/proline--tRNA ligase OS=Homo sapiens GN=EPRS PE=1 SV=5	P20170800384_IR2,3819	sp|P15880|RS2_HUMAN 40S ribosomal protein S2 OS=Homo sapiens GN=RPS2 PE=1 SV=2
	P20170800384_CON1,24248	P20170800384_CON2,24823	tr|Q3KQT6|Q3KQT6_HUMAN Ribosomal protein S2 OS=Homo sapiens GN=RPS2 PE=2 SV=1	P20170800384_IR1,26383	P20170800384_IR2,5976	tr|Q6IPX5|Q6IPX5_HUMAN Ribosomal protein S2 OS=Homo sapiens GN=RPS2 PE=2 SV=1
	P20170800384_CON1,25549	P20170800384_CON2,10459	tr|E9PMM9|E9PMM9_HUMAN 40S ribosomal protein S2 (Fragment) OS=Homo sapiens GN=RPS2 PE=1 SV=1	P20170800384_IR1,18200	P20170800384_IR2,23559	tr|E9PQD7|E9PQD7_HUMAN 40S ribosomal protein S2 OS=Homo sapiens GN=RPS2 PE=1 SV=1
	P20170800384_CON1,18046	P20170800384_CON2,10941	tr|Q8N5L9|Q8N5L9_HUMAN Ribosomal protein S2 OS=Homo sapiens GN=RPS2 PE=2 SV=1	P20170800384_IR1,25703	P20170800384_IR2,26377	P20170800384_IR4,26733
	P20170800384_CON1,18741	tr|Q53G76|Q53G76_HUMAN Beta actin variant (Fragment) OS=Homo sapiens PE=2 SV=1	tr|I3L404|I3L404_HUMAN 40S ribosomal protein S2 (Fragment) OS=Homo sapiens GN=RPS2 PE=1 SV=1	sp|P11021|GRP78_HUMAN 78 kDa glucose-regulated protein OS=Homo sapiens GN=HSPA5 PE=1 SV=2	P20170800384_IR2,4347	P20170800384_IR4,6562
	P20170800384_CON1,19057	tr|Q53G99|Q53G99_HUMAN Beta actin variant (Fragment) OS=Homo sapiens PE=2 SV=1	tr|Q8NI61|Q8NI61_HUMAN Ribosomal protein S2 OS=Homo sapiens GN=OK/KNS-cl.7 PE=2 SV=1	tr|V9HWB4|V9HWB4_HUMAN Epididymis secretory sperm binding protein Li 89n OS=Homo sapiens GN=HEL-S-89n PE=2 SV=1	tr|A0A024R694|A0A024R694_HUMAN Actinin, alpha 1, isoform CRA_a OS=Homo sapiens GN=ACTN1 PE=4 SV=1	P20170800384_IR4,7759
	P20170800384_CON1,22969	tr|Q53GK6|Q53GK6_HUMAN Beta actin variant (Fragment) OS=Homo sapiens PE=2 SV=1	sp|P15880|RS2_HUMAN 40S ribosomal protein S2 OS=Homo sapiens GN=RPS2 PE=1 SV=2	P20170800384_IR1,23418	sp|P12814|ACTN1_HUMAN Alpha-actinin-1 OS=Homo sapiens GN=ACTN1 PE=1 SV=2	tr|V9HWB4|V9HWB4_HUMAN Epididymis secretory sperm binding protein Li 89n OS=Homo sapiens GN=HEL-S-89n PE=2 SV=1
	P20170800384_CON1,17179	tr|Q8WVW5|Q8WVW5_HUMAN Putative uncharacterized protein (Fragment) OS=Homo sapiens PE=2 SV=1	tr|Q6IPX5|Q6IPX5_HUMAN Ribosomal protein S2 OS=Homo sapiens GN=RPS2 PE=2 SV=1	P20170800384_IR1,24854	P20170800384_IR2,14385	sp|P11021|GRP78_HUMAN 78 kDa glucose-regulated protein OS=Homo sapiens GN=HSPA5 PE=1 SV=2
	P20170800384_CON1,25448	sp|P60709|ACTB_HUMAN Actin, cytoplasmic 1 OS=Homo sapiens GN=ACTB PE=1 SV=1	tr|Q8J014|Q8J014_HUMAN Ribosomal protein S2 OS=Homo sapiens GN=rps2 PE=2 SV=1	P20170800384_IR1,8833	P20170800384_IR2,26922	P20170800384_IR4,23579
	tr|A0A0C4DGB6|A0A0C4DGB6_HUMAN Serum albumin OS=Homo sapiens GN=ALB PE=1 SV=1	sp|P63261|ACTG_HUMAN Actin, cytoplasmic 2 OS=Homo sapiens GN=ACTG1 PE=1 SV=1	tr|E9PPT0|E9PPT0_HUMAN 40S ribosomal protein S2 OS=Homo sapiens GN=RPS2 PE=1 SV=1	sp|Q86YZ3|HORN_HUMAN Hornerin OS=Homo sapiens GN=HRNR PE=1 SV=2	P20170800384_IR2,24675	P20170800384_IR4,23821
	sp|P02768|ALBU_HUMAN Serum albumin OS=Homo sapiens GN=ALB PE=1 SV=2	tr|Q1KLZ0|Q1KLZ0_HUMAN HCG15971, isoform CRA_a OS=Homo sapiens GN=PS1TP5BP1 PE=2 SV=1	P20170800384_CON4,25228	P20170800384_IR1,2399	P20170800384_IR2,21090	P20170800384_IR4,4210
	tr|F6KPG5|F6KPG5_HUMAN Albumin (Fragment) OS=Homo sapiens PE=2 SV=1	tr|B4E335|B4E335_HUMAN cDNA FLJ52842, highly similar to Actin, cytoplasmic 1 OS=Homo sapiens PE=2 SV=1	P20170800384_CON4,24995	P20170800384_IR1,2720	P20170800384_IR2,22564	tr|A0A024R4F1|A0A024R4F1_HUMAN Enolase 1, (Alpha), isoform CRA_a OS=Homo sapiens GN=ENO1 PE=2 SV=1
	tr|A8K9P0|A8K9P0_HUMAN cDNA FLJ78413, highly similar to Homo sapiens albumin, mRNA OS=Homo sapiens PE=2 SV=1	tr|B4E3A4|B4E3A4_HUMAN cDNA FLJ57283, highly similar to Actin, cytoplasmic 2 OS=Homo sapiens PE=2 SV=1	P20170800384_CON4,5636	P20170800384_IR1,2144	tr|I6L957|I6L957_HUMAN HNRNPA2B1 protein OS=Homo sapiens GN=HNRNPA2B1 PE=2 SV=1	sp|P06733|ENOA_HUMAN Alpha-enolase OS=Homo sapiens GN=ENO1 PE=1 SV=2
	tr|H0YA55|H0YA55_HUMAN Serum albumin (Fragment) OS=Homo sapiens GN=ALB PE=1 SV=1	P20170800384_CON2,7687	tr|V9HW37|V9HW37_HUMAN Epididymis secretory protein Li 69 OS=Homo sapiens GN=HEL-S-69 PE=1 SV=1	tr|A0A1X7SBR3|A0A1X7SBR3_HUMAN Glial fibrillary acidic protein OS=Homo sapiens GN=GFAP PE=4 SV=1	tr|A0A087WUI2|A0A087WUI2_HUMAN Heterogeneous nuclear ribonucleoproteins A2/B1 OS=Homo sapiens GN=HNRNPA2B1 PE=1 SV=1	tr|E2DRY6|E2DRY6_HUMAN C-myc promoter-binding protein 1 OS=Homo sapiens PE=2 SV=1
	tr|B2RBS8|B2RBS8_HUMAN cDNA, FLJ95666, highly similar to Homo sapiens albumin (ALB), mRNA OS=Homo sapiens PE=2 SV=1	P20170800384_CON2,6790	tr|B4DE30|B4DE30_HUMAN cDNA FLJ51711, highly similar to T-complex protein 1 subunit epsilon OS=Homo sapiens PE=2 SV=1	tr|A0A1W2PRT3|A0A1W2PRT3_HUMAN Glial fibrillary acidic protein (Fragment) OS=Homo sapiens GN=GFAP PE=1 SV=1	sp|P22626|ROA2_HUMAN Heterogeneous nuclear ribonucleoproteins A2/B1 OS=Homo sapiens GN=HNRNPA2B1 PE=1 SV=2	P20170800384_IR4,25714
	tr|B4DPR2|B4DPR2_HUMAN cDNA FLJ50830, highly similar to Serum albumin OS=Homo sapiens PE=2 SV=1	P20170800384_CON2,15544	tr|E9PCA1|E9PCA1_HUMAN T-complex protein 1 subunit epsilon OS=Homo sapiens GN=CCT5 PE=1 SV=1	tr|K7EMP8|K7EMP8_HUMAN Glial fibrillary acidic protein OS=Homo sapiens GN=GFAP PE=1 SV=2	P20170800384_IR2,2381	P20170800384_IR4,26880
	tr|D6RHD5|D6RHD5_HUMAN Serum albumin OS=Homo sapiens GN=ALB PE=1 SV=1	P20170800384_CON2,8397	tr|Q9BU08|Q9BU08_HUMAN Putative uncharacterized protein (Fragment) OS=Homo sapiens PE=2 SV=1	tr|B4E192|B4E192_HUMAN cDNA FLJ54224, highly similar to Glial fibrillary acidic protein, astrocyte OS=Homo sapiens PE=2 SV=1	P20170800384_IR2,21824	P20170800384_IR4,26671
	tr|B7WNR0|B7WNR0_HUMAN Serum albumin OS=Homo sapiens GN=ALB PE=1 SV=1	P20170800384_CON2,25793	tr|B4DDU6|B4DDU6_HUMAN cDNA FLJ50442, highly similar to T-complex protein 1 subunit epsilon OS=Homo sapiens PE=2 SV=1	sp|P14136|GFAP_HUMAN Glial fibrillary acidic protein OS=Homo sapiens GN=GFAP PE=1 SV=1	P20170800384_IR2,25310	tr|Q6MZK8|Q6MZK8_HUMAN Putative uncharacterized protein DKFZp686K06110 OS=Homo sapiens GN=DKFZp686K06110 PE=2 SV=1
	P20170800384_CON1,8518	P20170800384_CON2,10249	tr|B4DYC8|B4DYC8_HUMAN cDNA FLJ52361, highly similar to T-complex protein 1 subunit epsilon OS=Homo sapiens PE=2 SV=1	tr|B4DJW0|B4DJW0_HUMAN cDNA FLJ55696, highly similar to Glial fibrillary acidic protein, astrocyte OS=Homo sapiens PE=2 SV=1	P20170800384_IR2,14810	P20170800384_IR4,8253
	P20170800384_CON1,8258	P20170800384_CON2,10282	tr|B4DZY9|B4DZY9_HUMAN cDNA FLJ59103, highly similar to T-complex protein 1 subunit epsilon OS=Homo sapiens PE=2 SV=1	tr|A0A1W2PR46|A0A1W2PR46_HUMAN Glial fibrillary acidic protein OS=Homo sapiens GN=GFAP PE=1 SV=1	P20170800384_IR2,23992	P20170800384_IR4,8950
	P20170800384_CON1,16398	P20170800384_CON2,23610	tr|B4DXI1|B4DXI1_HUMAN cDNA FLJ54333, highly similar to T-complex protein 1 subunit epsilon OS=Homo sapiens PE=2 SV=1	P20170800384_IR1,3275	tr|Q9BSV4|Q9BSV4_HUMAN SFPQ protein (Fragment) OS=Homo sapiens GN=SFPQ PE=2 SV=2	P20170800384_IR4,8154
	P20170800384_CON1,17809	P20170800384_CON2,16088	tr|B4DX08|B4DX08_HUMAN cDNA FLJ58784, highly similar to T-complex protein 1 subunit epsilon OS=Homo sapiens PE=2 SV=1	P20170800384_IR1,7822	sp|P23246|SFPQ_HUMAN Splicing factor, proline- and glutamine-rich OS=Homo sapiens GN=SFPQ PE=1 SV=2	sp|P13639|EF2_HUMAN Elongation factor 2 OS=Homo sapiens GN=EEF2 PE=1 SV=4
	P20170800384_CON1,16185	P20170800384_CON2,8433	tr|E7ENZ3|E7ENZ3_HUMAN T-complex protein 1 subunit epsilon OS=Homo sapiens GN=CCT5 PE=1 SV=1	P20170800384_IR1,2927	tr|Q86VG2|Q86VG2_HUMAN Splicing factor proline/glutamine-rich (Polypyrimidine tract binding protein associated) OS=Homo sapiens GN=SFPQ PE=2 SV=1	tr|Q6PK56|Q6PK56_HUMAN EEF2 protein (Fragment) OS=Homo sapiens GN=EEF2 PE=2 SV=1
	P20170800384_CON1,18333	sp|P15924|DESP_HUMAN Desmoplakin OS=Homo sapiens GN=DSP PE=1 SV=3	tr|B7ZAR1|B7ZAR1_HUMAN T-complex protein 1 subunit epsilon OS=Homo sapiens GN=CCT5 PE=1 SV=1	tr|A3R0T7|A3R0T7_HUMAN Liver histone H1e OS=Homo sapiens PE=2 SV=1	P20170800384_IR2,6831	P20170800384_IR4,26796
	P20170800384_CON1,9960	P20170800384_CON2,2494	tr|Q96GI1|Q96GI1_HUMAN Putative uncharacterized protein (Fragment) OS=Homo sapiens PE=2 SV=1	tr|Q4VB24|Q4VB24_HUMAN Histone cluster 1, H1e OS=Homo sapiens GN=HIST1H1E PE=2 SV=1	P20170800384_IR2,6873	P20170800384_IR4,2796
	P20170800384_CON1,18992	P20170800384_CON2,21771	sp|P48643|TCPE_HUMAN T-complex protein 1 subunit epsilon OS=Homo sapiens GN=CCT5 PE=1 SV=1	tr|A3R0T8|A3R0T8_HUMAN Histone 1, H1e OS=Homo sapiens GN=HIST1H1E PE=2 SV=1	P20170800384_IR2,6297	sp|P35579|MYH9_HUMAN Myosin-9 OS=Homo sapiens GN=MYH9 PE=1 SV=4
	P20170800384_CON1,20148	P20170800384_CON2,20418	tr|B4DZT5|B4DZT5_HUMAN cDNA FLJ53116, highly similar to T-complex protein 1 subunit epsilon OS=Homo sapiens PE=2 SV=1	sp|P16402|H13_HUMAN Histone H1.3 OS=Homo sapiens GN=HIST1H1D PE=1 SV=2	P20170800384_IR2,6303	tr|Q86XU5|Q86XU5_HUMAN MYH9 protein (Fragment) OS=Homo sapiens GN=MYH9 PE=2 SV=1
	P20170800384_CON1,15656	P20170800384_CON2,5680	P20170800384_CON4,24567	tr|B2R984|B2R984_HUMAN cDNA, FLJ94268, highly similar to Homo sapiens histone 1, H1e (HIST1H1E), mRNA OS=Homo sapiens PE=2 SV=1	P20170800384_IR2,9496	tr|A0A024R1N1|A0A024R1N1_HUMAN Myosin, heavy polypeptide 9, non-muscle, isoform CRA_a OS=Homo sapiens GN=MYH9 PE=3 SV=1
	P20170800384_CON1,15679	P20170800384_CON2,13456	P20170800384_CON4,24782	sp|P10412|H14_HUMAN Histone H1.4 OS=Homo sapiens GN=HIST1H1E PE=1 SV=2	P20170800384_IR2,8493	P20170800384_IR4,23419
	P20170800384_CON1,15682	P20170800384_CON2,18868	P20170800384_CON4,24946	sp|P16403|H12_HUMAN Histone H1.2 OS=Homo sapiens GN=HIST1H1C PE=1 SV=2	sp|P11021|GRP78_HUMAN 78 kDa glucose-regulated protein OS=Homo sapiens GN=HSPA5 PE=1 SV=2	P20170800384_IR4,22804
	tr|K9JA46|K9JA46_HUMAN Epididymis luminal secretory protein 52 OS=Homo sapiens GN=EL52 PE=2 SV=1	P20170800384_CON2,13252	sp|P06733|ENOA_HUMAN Alpha-enolase OS=Homo sapiens GN=ENO1 PE=1 SV=2	P20170800384_IR1,11144	tr|V9HWB4|V9HWB4_HUMAN Epididymis secretory sperm binding protein Li 89n OS=Homo sapiens GN=HEL-S-89n PE=2 SV=1	sp|Q06830|PRDX1_HUMAN Peroxiredoxin-1 OS=Homo sapiens GN=PRDX1 PE=1 SV=1
	tr|Q2VPJ6|Q2VPJ6_HUMAN HSP90AA1 protein (Fragment) OS=Homo sapiens GN=HSP90AA1 PE=2 SV=1	P20170800384_CON2,2266	tr|E2DRY6|E2DRY6_HUMAN C-myc promoter-binding protein 1 OS=Homo sapiens PE=2 SV=1	P20170800384_IR1,17007	P20170800384_IR2,24790	tr|B2R4P2|B2R4P2_HUMAN cDNA, FLJ92164, highly similar to Homo sapiens peroxiredoxin 1 (PRDX1), mRNA OS=Homo sapiens PE=2 SV=1
	sp|P07900|HS90A_HUMAN Heat shock protein HSP 90-alpha OS=Homo sapiens GN=HSP90AA1 PE=1 SV=5	P20170800384_CON2,5116	tr|A0A024R4F1|A0A024R4F1_HUMAN Enolase 1, (Alpha), isoform CRA_a OS=Homo sapiens GN=ENO1 PE=2 SV=1	P20170800384_IR1,15528	P20170800384_IR2,23721	tr|A0A0A0MSI0|A0A0A0MSI0_HUMAN Peroxiredoxin-1 (Fragment) OS=Homo sapiens GN=PRDX1 PE=1 SV=1
	P20170800384_CON1,23426	tr|A0A087WTT1|A0A087WTT1_HUMAN Polyadenylate-binding protein OS=Homo sapiens GN=PABPC1 PE=1 SV=1	P20170800384_CON4,22451	tr|Q1ZYQ1|Q1ZYQ1_HUMAN Tubulin alpha chain OS=Homo sapiens GN=TUBA2 PE=2 SV=1	P20170800384_IR2,3996	P20170800384_IR4,23876
	P20170800384_CON1,25452	sp|P11940|PABP1_HUMAN Polyadenylate-binding protein 1 OS=Homo sapiens GN=PABPC1 PE=1 SV=2	P20170800384_CON4,22460	tr|A8JZY9|A8JZY9_HUMAN Tubulin alpha chain OS=Homo sapiens PE=2 SV=1	P20170800384_IR2,8759	P20170800384_IR4,17780
	P20170800384_CON1,25456	tr|E7ERJ7|E7ERJ7_HUMAN Polyadenylate-binding protein OS=Homo sapiens GN=PABPC1 PE=1 SV=1	P20170800384_CON4,24084	tr|B4DN58|B4DN58_HUMAN cDNA FLJ53765, highly similar to Tubulin alpha chain OS=Homo sapiens PE=2 SV=1	sp|P11388|TOP2A_HUMAN DNA topoisomerase 2-alpha OS=Homo sapiens GN=TOP2A PE=1 SV=3	sp|Q08211|DHX9_HUMAN ATP-dependent RNA helicase A OS=Homo sapiens GN=DHX9 PE=1 SV=4
	P20170800384_CON1,24901	tr|B4DQX0|B4DQX0_HUMAN Polyadenylate-binding protein OS=Homo sapiens PE=2 SV=1	P20170800384_CON4,24717	sp|Q13748|TBA3C_HUMAN Tubulin alpha-3C/D chain OS=Homo sapiens GN=TUBA3C PE=1 SV=3	P20170800384_IR2,26918	P20170800384_IR4,26797
	P20170800384_CON1,20955	tr|A0A024R9C1|A0A024R9C1_HUMAN Polyadenylate-binding protein OS=Homo sapiens GN=PABPC1 PE=3 SV=1	P20170800384_CON4,25283	sp|Q71U36|TBA1A_HUMAN Tubulin alpha-1A chain OS=Homo sapiens GN=TUBA1A PE=1 SV=1	P20170800384_IR2,13554	P20170800384_IR4,25986
	P20170800384_CON1,21099	P20170800384_CON2,23705	sp|P30041|PRDX6_HUMAN Peroxiredoxin-6 OS=Homo sapiens GN=PRDX6 PE=1 SV=3	sp|P68363|TBA1B_HUMAN Tubulin alpha-1B chain OS=Homo sapiens GN=TUBA1B PE=1 SV=1	P20170800384_IR2,23936	sp|Q5D862|FILA2_HUMAN Filaggrin-2 OS=Homo sapiens GN=FLG2 PE=1 SV=1
	P20170800384_CON1,21538	P20170800384_CON2,15569	tr|V9HWC7|V9HWC7_HUMAN Epididymis secretory sperm binding protein Li 128m OS=Homo sapiens GN=HEL-S-128m PE=2 SV=1	P20170800384_IR1,24086	P20170800384_IR2,17005	P20170800384_IR4,3261
	P20170800384_CON1,11944	P20170800384_CON2,24005	tr|B4DUK1|B4DUK1_HUMAN cDNA FLJ51310, moderately similar to Peroxiredoxin-6 (EC 1.11.1.15) OS=Homo sapiens PE=2 SV=1	P20170800384_IR1,24834	tr|B2R984|B2R984_HUMAN cDNA, FLJ94268, highly similar to Homo sapiens histone 1, H1e (HIST1H1E), mRNA OS=Homo sapiens PE=2 SV=1	P20170800384_IR4,7198
	P20170800384_CON1,26020	P20170800384_CON2,19364	P20170800384_CON4,23551	P20170800384_IR1,24682	tr|Q4VB24|Q4VB24_HUMAN Histone cluster 1, H1e OS=Homo sapiens GN=HIST1H1E PE=2 SV=1	sp|Q7Z406|MYH14_HUMAN Myosin-14 OS=Homo sapiens GN=MYH14 PE=1 SV=2
	P20170800384_CON1,26028	P20170800384_CON2,10330	P20170800384_CON4,23558	tr|Q8N1C8|Q8N1C8_HUMAN HSPA9 protein (Fragment) OS=Homo sapiens GN=HSPA9 PE=2 SV=1	tr|A3R0T7|A3R0T7_HUMAN Liver histone H1e OS=Homo sapiens PE=2 SV=1	tr|M0QY43|M0QY43_HUMAN Myosin-14 (Fragment) OS=Homo sapiens GN=MYH14 PE=1 SV=8
	P20170800384_CON1,21411	P20170800384_CON2,9837	P20170800384_CON4,24296	tr|B7Z1V7|B7Z1V7_HUMAN cDNA FLJ51811, highly similar to Stress-70 protein, mitochondrial OS=Homo sapiens PE=2 SV=1	sp|P16403|H12_HUMAN Histone H1.2 OS=Homo sapiens GN=HIST1H1C PE=1 SV=2	tr|B3KWH4|B3KWH4_HUMAN cDNA FLJ43092 fis, clone COLON2002520, highly similar to Myosin-14 (Fragment) OS=Homo sapiens PE=2 SV=1
	P20170800384_CON1,23294	P20170800384_CON2,7222	sp|P30050|RL12_HUMAN 60S ribosomal protein L12 OS=Homo sapiens GN=RPL12 PE=1 SV=1	sp|P38646|GRP75_HUMAN Stress-70 protein, mitochondrial OS=Homo sapiens GN=HSPA9 PE=1 SV=2	sp|P10412|H14_HUMAN Histone H1.4 OS=Homo sapiens GN=HIST1H1E PE=1 SV=2	P20170800384_IR4,23419
	P20170800384_CON1,27472	P20170800384_CON2,5827	P20170800384_CON4,22977	tr|B7Z4V2|B7Z4V2_HUMAN cDNA FLJ51907, highly similar to Stress-70 protein, mitochondrial OS=Homo sapiens PE=2 SV=1	tr|A3R0T8|A3R0T8_HUMAN Histone 1, H1e OS=Homo sapiens GN=HIST1H1E PE=2 SV=1	P20170800384_IR4,17169
	tr|Q6ZS99|Q6ZS99_HUMAN cDNA FLJ45706 fis, clone FEBRA2028457, highly similar to Nucleolin OS=Homo sapiens PE=2 SV=1	P20170800384_CON2,24287	P20170800384_CON4,22988	tr|V9HW84|V9HW84_HUMAN Epididymis secretory sperm binding protein Li 124m OS=Homo sapiens GN=HEL-S-124m PE=2 SV=1	sp|P16402|H13_HUMAN Histone H1.3 OS=Homo sapiens GN=HIST1H1D PE=1 SV=2	sp|Q9BTM1|H2AJ_HUMAN Histone H2A.J OS=Homo sapiens GN=H2AFJ PE=1 SV=1
	tr|B3KM80|B3KM80_HUMAN Nucleolin, isoform CRA_c OS=Homo sapiens GN=NCL PE=2 SV=1	sp|Q71DI3|H32_HUMAN Histone H3.2 OS=Homo sapiens GN=HIST2H3A PE=1 SV=3	P20170800384_CON4,15575	tr|B7Z4T3|B7Z4T3_HUMAN cDNA FLJ51903, highly similar to Stress-70 protein, mitochondrial OS=Homo sapiens PE=2 SV=1	P20170800384_IR2,11016	sp|Q16777|H2A2C_HUMAN Histone H2A type 2-C OS=Homo sapiens GN=HIST2H2AC PE=1 SV=4
	sp|P19338|NUCL_HUMAN Nucleolin OS=Homo sapiens GN=NCL PE=1 SV=3	sp|P68431|H31_HUMAN Histone H3.1 OS=Homo sapiens GN=HIST1H3A PE=1 SV=2	sp|Q08211|DHX9_HUMAN ATP-dependent RNA helicase A OS=Homo sapiens GN=DHX9 PE=1 SV=4	P20170800384_IR1,6061	P20170800384_IR2,17139	tr|Q08AJ9|Q08AJ9_HUMAN Histone H2A OS=Homo sapiens GN=HIST1H2AB PE=2 SV=1
	tr|A0A024R4A0|A0A024R4A0_HUMAN Nucleolin, isoform CRA_b OS=Homo sapiens GN=NCL PE=4 SV=1	sp|Q16695|H31T_HUMAN Histone H3.1t OS=Homo sapiens GN=HIST3H3 PE=1 SV=3	P20170800384_CON4,25307	P20170800384_IR1,24260	P20170800384_IR2,2842	tr|B2R5B3|B2R5B3_HUMAN Histone H2A OS=Homo sapiens PE=2 SV=1
	tr|B3KTP9|B3KTP9_HUMAN cDNA FLJ38578 fis, clone HCHON2007674, highly similar to NUCLEOLIN OS=Homo sapiens PE=2 SV=1	P20170800384_CON2,2725	P20170800384_CON4,24589	P20170800384_IR1,24727	P20170800384_IR2,15316	tr|A4FTV9|A4FTV9_HUMAN Histone H2A OS=Homo sapiens GN=HIST1H2AK PE=2 SV=1
	P20170800384_CON1,18033	P20170800384_CON2,14766	P20170800384_CON4,24593	tr|V9HW96|V9HW96_HUMAN Chaperonin containing TCP1, subunit 2 (Beta), isoform CRA_b OS=Homo sapiens GN=HEL-S-100n PE=2 SV=1	tr|A0A024R4Z6|A0A024R4Z6_HUMAN FACT complex subunit SSRP1 OS=Homo sapiens GN=SSRP1 PE=3 SV=1	tr|A3KPC7|A3KPC7_HUMAN Histone H2A OS=Homo sapiens GN=HIST1H2AH PE=2 SV=1
	P20170800384_CON1,16927	P20170800384_CON2,15322	tr|B3KQT9|B3KQT9_HUMAN Protein disulfide-isomerase OS=Homo sapiens PE=2 SV=1	sp|P78371|TCPB_HUMAN T-complex protein 1 subunit beta OS=Homo sapiens GN=CCT2 PE=1 SV=4	sp|Q08945|SSRP1_HUMAN FACT complex subunit SSRP1 OS=Homo sapiens GN=SSRP1 PE=1 SV=1	tr|A0A0U1RR32|A0A0U1RR32_HUMAN Histone H2A OS=Homo sapiens GN=HIST1H3D PE=3 SV=1
	P20170800384_CON1,24983	P20170800384_CON2,9451	tr|V9HVY3|V9HVY3_HUMAN Protein disulfide-isomerase OS=Homo sapiens GN=HEL-S-269 PE=2 SV=1	tr|B7Z4R3|B7Z4R3_HUMAN cDNA FLJ50585, highly similar to T-complex protein 1 subunit beta OS=Homo sapiens PE=2 SV=1	P20170800384_IR2,17175	tr|A0A024R017|A0A024R017_HUMAN Histone H2A OS=Homo sapiens GN=HIST1H2AC PE=3 SV=1
	P20170800384_CON1,22183	P20170800384_CON2,15256	sp|P30101|PDIA3_HUMAN Protein disulfide-isomerase A3 OS=Homo sapiens GN=PDIA3 PE=1 SV=4	P20170800384_IR1,24595	P20170800384_IR2,16241	sp|P04908|H2A1B_HUMAN Histone H2A type 1-B/E OS=Homo sapiens GN=HIST1H2AB PE=1 SV=2
	P20170800384_CON1,26042	P20170800384_CON2,10595	tr|B4DJ98|B4DJ98_HUMAN cDNA FLJ53558, highly similar to Protein disulfide-isomerase A3 (EC 5.3.4.1) OS=Homo sapiens PE=2 SV=1	P20170800384_IR1,26026	P20170800384_IR2,16256	tr|A0A024RAS2|A0A024RAS2_HUMAN Histone H2A OS=Homo sapiens GN=H2AFJ PE=3 SV=1
	P20170800384_CON1,26698	P20170800384_CON2,12025	tr|B3KQT2|B3KQT2_HUMAN Protein disulfide-isomerase OS=Homo sapiens PE=2 SV=1	P20170800384_IR1,25725	P20170800384_IR2,11182	sp|Q7L7L0|H2A3_HUMAN Histone H2A type 3 OS=Homo sapiens GN=HIST3H2A PE=1 SV=3
	P20170800384_CON1,27339	P20170800384_CON2,9657	P20170800384_CON4,24653	tr|Q53HM9|Q53HM9_HUMAN Elongation factor 1-alpha (Fragment) OS=Homo sapiens PE=2 SV=1	tr|B2R5B3|B2R5B3_HUMAN Histone H2A OS=Homo sapiens PE=2 SV=1	tr|A0A0U1RRH7|A0A0U1RRH7_HUMAN Histone H2A OS=Homo sapiens GN=HIST1H3D PE=3 SV=1
	P20170800384_CON1,15821	P20170800384_CON2,9358	P20170800384_CON4,24655	tr|B4DNE0|B4DNE0_HUMAN cDNA FLJ52573, highly similar to Elongation factor 1-alpha 1 OS=Homo sapiens PE=2 SV=1	tr|Q08AJ9|Q08AJ9_HUMAN Histone H2A OS=Homo sapiens GN=HIST1H2AB PE=2 SV=1	sp|Q6FI13|H2A2A_HUMAN Histone H2A type 2-A OS=Homo sapiens GN=HIST2H2AA3 PE=1 SV=3
	P20170800384_CON1,27033	tr|A0A024R4A0|A0A024R4A0_HUMAN Nucleolin, isoform CRA_b OS=Homo sapiens GN=NCL PE=4 SV=1	P20170800384_CON4,23413	tr|Q53G85|Q53G85_HUMAN Elongation factor 1-alpha (Fragment) OS=Homo sapiens PE=2 SV=1	tr|A0A0U1RR32|A0A0U1RR32_HUMAN Histone H2A OS=Homo sapiens GN=HIST1H3D PE=3 SV=1	sp|Q99878|H2A1J_HUMAN Histone H2A type 1-J OS=Homo sapiens GN=HIST1H2AJ PE=1 SV=3
	P20170800384_CON1,27048	tr|B3KTP9|B3KTP9_HUMAN cDNA FLJ38578 fis, clone HCHON2007674, highly similar to NUCLEOLIN OS=Homo sapiens PE=2 SV=1	tr|V9HVZ4|V9HVZ4_HUMAN Glyceraldehyde-3-phosphate dehydrogenase OS=Homo sapiens GN=HEL-S-162eP PE=2 SV=1	tr|Q53GA1|Q53GA1_HUMAN Elongation factor 1-alpha (Fragment) OS=Homo sapiens PE=2 SV=1	sp|Q16777|H2A2C_HUMAN Histone H2A type 2-C OS=Homo sapiens GN=HIST2H2AC PE=1 SV=4	sp|Q93077|H2A1C_HUMAN Histone H2A type 1-C OS=Homo sapiens GN=HIST1H2AC PE=1 SV=3
	P20170800384_CON1,27675	sp|P19338|NUCL_HUMAN Nucleolin OS=Homo sapiens GN=NCL PE=1 SV=3	tr|E7EUT5|E7EUT5_HUMAN Glyceraldehyde-3-phosphate dehydrogenase OS=Homo sapiens GN=GAPDH PE=1 SV=1	tr|Q53HR5|Q53HR5_HUMAN Elongation factor 1-alpha (Fragment) OS=Homo sapiens PE=2 SV=1	sp|P04908|H2A1B_HUMAN Histone H2A type 1-B/E OS=Homo sapiens GN=HIST1H2AB PE=1 SV=2	sp|P20671|H2A1D_HUMAN Histone H2A type 1-D OS=Homo sapiens GN=HIST1H2AD PE=1 SV=2
	P20170800384_CON1,26862	tr|Q6ZS99|Q6ZS99_HUMAN cDNA FLJ45706 fis, clone FEBRA2028457, highly similar to Nucleolin OS=Homo sapiens PE=2 SV=1	tr|Q2TSD0|Q2TSD0_HUMAN Glyceraldehyde-3-phosphate dehydrogenase OS=Homo sapiens PE=2 SV=1	tr|Q9H2I7|Q9H2I7_HUMAN Elongation factor 1-alpha OS=Homo sapiens PE=2 SV=1	sp|Q9BTM1|H2AJ_HUMAN Histone H2A.J OS=Homo sapiens GN=H2AFJ PE=1 SV=1	sp|Q96KK5|H2A1H_HUMAN Histone H2A type 1-H OS=Homo sapiens GN=HIST1H2AH PE=1 SV=3
	P20170800384_CON1,24048	tr|B3KM80|B3KM80_HUMAN Nucleolin, isoform CRA_c OS=Homo sapiens GN=NCL PE=2 SV=1	sp|P04406|G3P_HUMAN Glyceraldehyde-3-phosphate dehydrogenase OS=Homo sapiens GN=GAPDH PE=1 SV=3	tr|A0A087WVQ9|A0A087WVQ9_HUMAN Elongation factor 1-alpha 1 OS=Homo sapiens GN=EEF1A1 PE=1 SV=1	sp|Q93077|H2A1C_HUMAN Histone H2A type 1-C OS=Homo sapiens GN=HIST1H2AC PE=1 SV=3	sp|P0C0S8|H2A1_HUMAN Histone H2A type 1 OS=Homo sapiens GN=HIST1H2AG PE=1 SV=2
	sp|Q71U36|TBA1A_HUMAN Tubulin alpha-1A chain OS=Homo sapiens GN=TUBA1A PE=1 SV=1	P20170800384_CON2,17616	tr|Q0QET7|Q0QET7_HUMAN Glyceraldehyde-3-phosphate dehydrogenase (Fragment) OS=Homo sapiens GN=GAPDH PE=2 SV=1	tr|A0A087WV01|A0A087WV01_HUMAN Elongation factor 1-alpha OS=Homo sapiens GN=EEF1A1 PE=1 SV=1	tr|A0A0U1RRH7|A0A0U1RRH7_HUMAN Histone H2A OS=Homo sapiens GN=HIST1H3D PE=3 SV=1	P20170800384_IR4,17922
	P20170800384_CON1,24828	P20170800384_CON2,16505	P20170800384_CON4,24737	tr|Q53HQ7|Q53HQ7_HUMAN Elongation factor 1-alpha (Fragment) OS=Homo sapiens PE=2 SV=1	tr|A0A024RAS2|A0A024RAS2_HUMAN Histone H2A OS=Homo sapiens GN=H2AFJ PE=3 SV=1	P20170800384_IR4,25651
	P20170800384_CON1,15955	P20170800384_CON2,24438	P20170800384_CON4,24744	tr|Q53GE9|Q53GE9_HUMAN Elongation factor 1-alpha (Fragment) OS=Homo sapiens PE=2 SV=1	tr|A3KPC7|A3KPC7_HUMAN Histone H2A OS=Homo sapiens GN=HIST1H2AH PE=2 SV=1	sp|Q9Y6V0|PCLO_HUMAN Protein piccolo OS=Homo sapiens GN=PCLO PE=1 SV=4
	P20170800384_CON1,25289	P20170800384_CON2,25508	P20170800384_CON4,23727	sp|P68104|EF1A1_HUMAN Elongation factor 1-alpha 1 OS=Homo sapiens GN=EEF1A1 PE=1 SV=1	tr|A4FTV9|A4FTV9_HUMAN Histone H2A OS=Homo sapiens GN=HIST1H2AK PE=2 SV=1	tr|A4D1A8|A4D1A8_HUMAN Similar to Piccolo protein (Aczonin) OS=Homo sapiens GN=LOC392742 PE=4 SV=1
	P20170800384_CON1,25109	P20170800384_CON2,15521	sp|O76003|GLRX3_HUMAN Glutaredoxin-3 OS=Homo sapiens GN=GLRX3 PE=1 SV=2	sp|Q5VTE0|EF1A3_HUMAN Putative elongation factor 1-alpha-like 3 OS=Homo sapiens GN=EEF1A1P5 PE=5 SV=1	tr|A0A024R017|A0A024R017_HUMAN Histone H2A OS=Homo sapiens GN=HIST1H2AC PE=3 SV=1	P20170800384_IR4,11302
	P20170800384_CON1,25130	P20170800384_CON2,26359	tr|A0A140VJK1|A0A140VJK1_HUMAN Testicular tissue protein Li 75 OS=Homo sapiens PE=2 SV=1	tr|A8K9C4|A8K9C4_HUMAN Elongation factor 1-alpha OS=Homo sapiens PE=2 SV=1	sp|P0C0S8|H2A1_HUMAN Histone H2A type 1 OS=Homo sapiens GN=HIST1H2AG PE=1 SV=2	P20170800384_IR4,23839
	P20170800384_CON1,25793	P20170800384_CON2,26360	P20170800384_CON4,23495	tr|Q5JR01|Q5JR01_HUMAN Elongation factor 1-alpha 1 (Fragment) OS=Homo sapiens GN=EEF1A1 PE=1 SV=1	sp|Q6FI13|H2A2A_HUMAN Histone H2A type 2-A OS=Homo sapiens GN=HIST2H2AA3 PE=1 SV=3	tr|A0A0K0K1H8|A0A0K0K1H8_HUMAN Epididymis secretory sperm binding protein Li 71p OS=Homo sapiens GN=HEL-S-71p PE=2 SV=1
	P20170800384_CON1,25815	P20170800384_CON2,26217	P20170800384_CON4,24863	tr|Q6IPS9|Q6IPS9_HUMAN Elongation factor 1-alpha OS=Homo sapiens GN=EEF1A1 PE=2 SV=1	sp|Q99878|H2A1J_HUMAN Histone H2A type 1-J OS=Homo sapiens GN=HIST1H2AJ PE=1 SV=3	tr|Q06AH7|Q06AH7_HUMAN Transferrin OS=Homo sapiens GN=TF PE=2 SV=1
	P20170800384_CON1,25826	P20170800384_CON2,17030	sp|O76039|CDKL5_HUMAN Cyclin-dependent kinase-like 5 OS=Homo sapiens GN=CDKL5 PE=1 SV=1	tr|Q6IPN6|Q6IPN6_HUMAN Elongation factor 1-alpha OS=Homo sapiens GN=EEF1A1 PE=2 SV=1	sp|Q96KK5|H2A1H_HUMAN Histone H2A type 1-H OS=Homo sapiens GN=HIST1H2AH PE=1 SV=3	tr|B4DI57|B4DI57_HUMAN cDNA FLJ54111, highly similar to Serotransferrin OS=Homo sapiens PE=2 SV=1
	P20170800384_CON1,25883	tr|B4DE59|B4DE59_HUMAN cDNA FLJ60424, highly similar to Junction plakoglobin OS=Homo sapiens PE=2 SV=1	P20170800384_CON4,11701	tr|Q6IPT9|Q6IPT9_HUMAN Elongation factor 1-alpha OS=Homo sapiens GN=EEF1A1 PE=2 SV=1	sp|Q7L7L0|H2A3_HUMAN Histone H2A type 3 OS=Homo sapiens GN=HIST3H2A PE=1 SV=3	tr|B4DHZ6|B4DHZ6_HUMAN Transferrin, isoform CRA_c OS=Homo sapiens GN=TF PE=2 SV=1
	P20170800384_CON1,25718	P20170800384_CON2,14598	P20170800384_CON4,3392	sp|Q05639|EF1A2_HUMAN Elongation factor 1-alpha 2 OS=Homo sapiens GN=EEF1A2 PE=1 SV=1	sp|P20671|H2A1D_HUMAN Histone H2A type 1-D OS=Homo sapiens GN=HIST1H2AD PE=1 SV=2	sp|P02787|TRFE_HUMAN Serotransferrin OS=Homo sapiens GN=TF PE=1 SV=3
	P20170800384_CON1,26460	P20170800384_CON2,10349	sp|P06748|NPM_HUMAN Nucleophosmin OS=Homo sapiens GN=NPM1 PE=1 SV=2	P20170800384_IR1,26699	P20170800384_IR2,17938	tr|Q53H26|Q53H26_HUMAN Transferrin variant (Fragment) OS=Homo sapiens PE=2 SV=1
	P20170800384_CON1,25788	P20170800384_CON2,15814	tr|A0A0S2Z491|A0A0S2Z491_HUMAN Nucleophosmin isoform 2 (Fragment) OS=Homo sapiens GN=NPM1 PE=2 SV=1	P20170800384_IR1,26887	P20170800384_IR2,12129	tr|B4E1B2|B4E1B2_HUMAN cDNA FLJ53691, highly similar to Serotransferrin OS=Homo sapiens PE=2 SV=1
	tr|F5H5D3|F5H5D3_HUMAN Tubulin alpha chain OS=Homo sapiens GN=TUBA1C PE=1 SV=1	P20170800384_CON2,16164	tr|A0A0S2Z4G7|A0A0S2Z4G7_HUMAN Nucleophosmin (Nucleolar phosphoprotein B23, numatrin), isoform CRA_f (Fragment) OS=Homo sapiens GN=NPM1 PE=2 SV=1	P20170800384_IR1,26889	P20170800384_IR2,25800	P20170800384_IR4,2722
	sp|Q9BQE3|TBA1C_HUMAN Tubulin alpha-1C chain OS=Homo sapiens GN=TUBA1C PE=1 SV=1	P20170800384_CON2,11738	P20170800384_CON4,22919	P20170800384_IR1,15521	P20170800384_IR2,25822	P20170800384_IR4,2131
	tr|Q53GA7|Q53GA7_HUMAN Tubulin alpha chain (Fragment) OS=Homo sapiens PE=2 SV=1	P20170800384_CON2,16774	P20170800384_CON4,24170	tr|Q6MZK8|Q6MZK8_HUMAN Putative uncharacterized protein DKFZp686K06110 OS=Homo sapiens GN=DKFZp686K06110 PE=2 SV=1	tr|S6B291|S6B291_HUMAN IgG H chain OS=Homo sapiens PE=1 SV=1	tr|A2A3R6|A2A3R6_HUMAN 40S ribosomal protein S6 OS=Homo sapiens GN=RPS6 PE=2 SV=1
	P20170800384_CON1,24879	P20170800384_CON2,19365	sp|P12036|NFH_HUMAN Neurofilament heavy polypeptide OS=Homo sapiens GN=NEFH PE=1 SV=4	P20170800384_IR1,8174	tr|Q6N096|Q6N096_HUMAN Putative uncharacterized protein DKFZp686I15196 OS=Homo sapiens GN=DKFZp686I15196 PE=2 SV=1	tr|A2A3R5|A2A3R5_HUMAN 40S ribosomal protein S6 OS=Homo sapiens GN=RPS6 PE=1 SV=1
	P20170800384_CON1,15955	P20170800384_CON2,23220	P20170800384_CON4,6417	P20170800384_IR1,8826	tr|Q6N094|Q6N094_HUMAN Putative uncharacterized protein DKFZp686O01196 OS=Homo sapiens GN=DKFZp686O01196 PE=2 SV=1	tr|Q96DV6|Q96DV6_HUMAN 40S ribosomal protein S6 OS=Homo sapiens GN=RPS6 PE=2 SV=1
	P20170800384_CON1,25289	P20170800384_CON2,19286	P20170800384_CON4,10638	P20170800384_IR1,8071	tr|Q6N089|Q6N089_HUMAN Uncharacterized protein OS=Homo sapiens GN=DKFZp686P15220 PE=1 SV=1	tr|Q9BZU1|Q9BZU1_HUMAN PNAS-20 OS=Homo sapiens PE=2 SV=1
	P20170800384_CON1,25109	sp|P11021|GRP78_HUMAN 78 kDa glucose-regulated protein OS=Homo sapiens GN=HSPA5 PE=1 SV=2	sp|P16403|H12_HUMAN Histone H1.2 OS=Homo sapiens GN=HIST1H1C PE=1 SV=2	tr|V9HWH2|V9HWH2_HUMAN Creatine kinase brain isoform 1 OS=Homo sapiens GN=HEL-S-29 PE=2 SV=1	sp|P0DOX5|IGG1_HUMAN Immunoglobulin gamma-1 heavy chain OS=Homo sapiens PE=1 SV=1	sp|P62753|RS6_HUMAN 40S ribosomal protein S6 OS=Homo sapiens GN=RPS6 PE=1 SV=1
	P20170800384_CON1,25130	tr|V9HWB4|V9HWB4_HUMAN Epididymis secretory sperm binding protein Li 89n OS=Homo sapiens GN=HEL-S-89n PE=2 SV=1	sp|P10412|H14_HUMAN Histone H1.4 OS=Homo sapiens GN=HIST1H1E PE=1 SV=2	tr|B4DP56|B4DP56_HUMAN cDNA FLJ52237, highly similar to Creatine kinase B-type (EC 2.7.3.2) OS=Homo sapiens PE=2 SV=1	tr|V9HW68|V9HW68_HUMAN Epididymis luminal protein 214 OS=Homo sapiens GN=HEL-214 PE=2 SV=1	P20170800384_IR4,18702
	P20170800384_CON1,25793	P20170800384_CON2,23500	tr|A3R0T8|A3R0T8_HUMAN Histone 1, H1e OS=Homo sapiens GN=HIST1H1E PE=2 SV=1	tr|V9HW77|V9HW77_HUMAN Epididymis luminal protein 211 OS=Homo sapiens GN=HEL-211 PE=2 SV=1	tr|Q7Z351|Q7Z351_HUMAN Putative uncharacterized protein DKFZp686N02209 OS=Homo sapiens GN=DKFZp686N02209 PE=2 SV=1	P20170800384_IR4,26076
	P20170800384_CON1,25393	P20170800384_CON2,23860	tr|A3R0T7|A3R0T7_HUMAN Liver histone H1e OS=Homo sapiens PE=2 SV=1	tr|H0YJG0|H0YJG0_HUMAN Creatine kinase B-type (Fragment) OS=Homo sapiens GN=CKB PE=1 SV=1	tr|A8K008|A8K008_HUMAN Uncharacterized protein OS=Homo sapiens PE=2 SV=1	tr|A2J423|A2J423_HUMAN Anti-Mpl scFv (Fragment) OS=Homo sapiens PE=2 SV=1
	P20170800384_CON1,25394	P20170800384_CON2,17430	sp|P16402|H13_HUMAN Histone H1.3 OS=Homo sapiens GN=HIST1H1D PE=1 SV=2	sp|P12277|KCRB_HUMAN Creatine kinase B-type OS=Homo sapiens GN=CKB PE=1 SV=1	tr|Q6MZV7|Q6MZV7_HUMAN Putative uncharacterized protein DKFZp686C11235 OS=Homo sapiens GN=DKFZp686C11235 PE=1 SV=1	tr|Q65ZC9|Q65ZC9_HUMAN Single-chain Fv (Fragment) OS=Homo sapiens GN=scFv PE=2 SV=1
	P20170800384_CON1,25883	P20170800384_CON2,25092	tr|B2R984|B2R984_HUMAN cDNA, FLJ94268, highly similar to Homo sapiens histone 1, H1e (HIST1H1E), mRNA OS=Homo sapiens PE=2 SV=1	tr|A0A0S2Z471|A0A0S2Z471_HUMAN Creatine kinase brain isoform 2 (Fragment) OS=Homo sapiens GN=CKB PE=2 SV=1	P20170800384_IR2,9927	tr|A2J422|A2J422_HUMAN Anti-HER3 scFv (Fragment) OS=Homo sapiens PE=2 SV=1
	P20170800384_CON1,25718	P20170800384_CON2,24100	tr|Q4VB24|Q4VB24_HUMAN Histone cluster 1, H1e OS=Homo sapiens GN=HIST1H1E PE=2 SV=1	P20170800384_IR1,24431	P20170800384_IR2,10646	P20170800384_IR4,13000
	P20170800384_CON1,26460	P20170800384_CON2,20241	P20170800384_CON4,16284	P20170800384_IR1,24434	P20170800384_IR2,11113	P20170800384_IR4,8884
	P20170800384_CON1,25788	P20170800384_CON2,4738	P20170800384_CON4,3188	P20170800384_IR1,26549	P20170800384_IR2,8751	tr|B4DDB6|B4DDB6_HUMAN Heterogeneous nuclear ribonucleoprotein A3, isoform CRA_a OS=Homo sapiens GN=HNRPA3 PE=2 SV=1
	tr|B4DI39|B4DI39_HUMAN cDNA FLJ54328, highly similar to Heat shock 70 kDa protein 1 OS=Homo sapiens PE=2 SV=1	P20170800384_CON2,9421	sp|P84085|ARF5_HUMAN ADP-ribosylation factor 5 OS=Homo sapiens GN=ARF5 PE=1 SV=2	sp|P0DMV9|HS71B_HUMAN Heat shock 70 kDa protein 1B OS=Homo sapiens GN=HSPA1B PE=1 SV=1	sp|P35579|MYH9_HUMAN Myosin-9 OS=Homo sapiens GN=MYH9 PE=1 SV=4	sp|P51991|ROA3_HUMAN Heterogeneous nuclear ribonucleoprotein A3 OS=Homo sapiens GN=HNRNPA3 PE=1 SV=2
	tr|Q59EJ3|Q59EJ3_HUMAN Heat shock 70kDa protein 1A variant (Fragment) OS=Homo sapiens PE=2 SV=1	tr|A0A024R4Z6|A0A024R4Z6_HUMAN FACT complex subunit SSRP1 OS=Homo sapiens GN=SSRP1 PE=3 SV=1	tr|A4D0Z3|A4D0Z3_HUMAN ADP-ribosylation factor 5 OS=Homo sapiens GN=ARF5 PE=2 SV=1	tr|A0A0G2JIW1|A0A0G2JIW1_HUMAN Heat shock 70 kDa protein 1B OS=Homo sapiens GN=HSPA1B PE=1 SV=1	tr|A0A024R1N1|A0A024R1N1_HUMAN Myosin, heavy polypeptide 9, non-muscle, isoform CRA_a OS=Homo sapiens GN=MYH9 PE=3 SV=1	tr|Q65ZQ3|Q65ZQ3_HUMAN FBRNP OS=Homo sapiens GN=D10S102 PE=2 SV=1
	tr|B4DFN9|B4DFN9_HUMAN cDNA FLJ54303, highly similar to Heat shock 70 kDa protein 1 OS=Homo sapiens PE=2 SV=1	sp|Q08945|SSRP1_HUMAN FACT complex subunit SSRP1 OS=Homo sapiens GN=SSRP1 PE=1 SV=1	P20170800384_CON4,23157	sp|P0DMV8|HS71A_HUMAN Heat shock 70 kDa protein 1A OS=Homo sapiens GN=HSPA1A PE=1 SV=1	tr|A0A0U4BW16|A0A0U4BW16_HUMAN Non-muscle myosin heavy chain 9 OS=Homo sapiens GN=MYH9 PE=2 SV=1	tr|B4E3E6|B4E3E6_HUMAN cDNA FLJ58832, highly similar to Heterogeneous nuclear ribonucleoprotein A3 OS=Homo sapiens PE=2 SV=1
	tr|A8K5I0|A8K5I0_HUMAN Epididymis secretory protein Li 103 OS=Homo sapiens GN=HSPA1B PE=2 SV=1	P20170800384_CON2,23211	P20170800384_CON4,24723	sp|P34931|HS71L_HUMAN Heat shock 70 kDa protein 1-like OS=Homo sapiens GN=HSPA1L PE=1 SV=2	P20170800384_IR2,22963	P20170800384_IR4,9031
	tr|A0A1U9X7W4|A0A1U9X7W4_HUMAN HSPA1A OS=Homo sapiens PE=3 SV=1	P20170800384_CON2,16654	sp|Q02790|FKBP4_HUMAN Peptidyl-prolyl cis-trans isomerase FKBP4 OS=Homo sapiens GN=FKBP4 PE=1 SV=3	tr|B4DXY3|B4DXY3_HUMAN cDNA FLJ56517, highly similar to Heat shock 70 kDa protein 1L OS=Homo sapiens PE=2 SV=1	P20170800384_IR2,14306	P20170800384_IR4,3504
	sp|P0DMV8|HS71A_HUMAN Heat shock 70 kDa protein 1A OS=Homo sapiens GN=HSPA1A PE=1 SV=1	P20170800384_CON2,16659	tr|B2R9U2|B2R9U2_HUMAN Peptidylprolyl isomerase OS=Homo sapiens PE=2 SV=1	tr|A0A1U9X7W7|A0A1U9X7W7_HUMAN HSPA1L OS=Homo sapiens PE=3 SV=1	P20170800384_IR2,6866	tr|B4E380|B4E380_HUMAN Histone H3 OS=Homo sapiens PE=2 SV=1
	tr|B4DWK5|B4DWK5_HUMAN cDNA FLJ54392, highly similar to Heat shock 70 kDa protein 1 OS=Homo sapiens PE=2 SV=1	P20170800384_CON2,24534	P20170800384_CON4,25406	tr|A0A1U9X7W4|A0A1U9X7W4_HUMAN HSPA1A OS=Homo sapiens PE=3 SV=1	sp|Q08211|DHX9_HUMAN ATP-dependent RNA helicase A OS=Homo sapiens GN=DHX9 PE=1 SV=4	tr|Q5TEC6|Q5TEC6_HUMAN Histone H3 OS=Homo sapiens GN=HIST2H3PS2 PE=1 SV=1
	sp|P0DMV9|HS71B_HUMAN Heat shock 70 kDa protein 1B OS=Homo sapiens GN=HSPA1B PE=1 SV=1	P20170800384_CON2,10545	P20170800384_CON4,22973	tr|A8K5I0|A8K5I0_HUMAN Epididymis secretory protein Li 103 OS=Homo sapiens GN=HSPA1B PE=2 SV=1	P20170800384_IR2,26730	tr|K7EK07|K7EK07_HUMAN Histone H3 (Fragment) OS=Homo sapiens GN=H3F3B PE=1 SV=1
	tr|A0A0G2JIW1|A0A0G2JIW1_HUMAN Heat shock 70 kDa protein 1B OS=Homo sapiens GN=HSPA1B PE=1 SV=1	P20170800384_CON2,12009	sp|Q08945|SSRP1_HUMAN FACT complex subunit SSRP1 OS=Homo sapiens GN=SSRP1 PE=1 SV=1	tr|B4E388|B4E388_HUMAN cDNA FLJ54407, highly similar to Heat shock 70 kDa protein 1 OS=Homo sapiens PE=2 SV=1	P20170800384_IR2,26961	tr|B2R4P9|B2R4P9_HUMAN Histone H3 OS=Homo sapiens GN=H3F3A PE=2 SV=1
	P20170800384_CON1,24991	P20170800384_CON2,9234	tr|A0A024R4Z6|A0A024R4Z6_HUMAN FACT complex subunit SSRP1 OS=Homo sapiens GN=SSRP1 PE=3 SV=1	tr|Q53FA3|Q53FA3_HUMAN HSPA1L (Fragment) OS=Homo sapiens GN=HSPA1L PE=1 SV=1	P20170800384_IR2,26184	sp|P68431|H31_HUMAN Histone H3.1 OS=Homo sapiens GN=HIST1H3A PE=1 SV=2
	P20170800384_CON1,18375	P20170800384_CON2,21730	P20170800384_CON4,23455	tr|B4DI39|B4DI39_HUMAN cDNA FLJ54328, highly similar to Heat shock 70 kDa protein 1 OS=Homo sapiens PE=2 SV=1	tr|A0A1U9X7W4|A0A1U9X7W4_HUMAN HSPA1A OS=Homo sapiens PE=3 SV=1	sp|Q71DI3|H32_HUMAN Histone H3.2 OS=Homo sapiens GN=HIST2H3A PE=1 SV=3
	P20170800384_CON1,18705	sp|P13639|EF2_HUMAN Elongation factor 2 OS=Homo sapiens GN=EEF2 PE=1 SV=4	P20170800384_CON4,22839	tr|B4DI54|B4DI54_HUMAN cDNA FLJ56386, highly similar to Heat shock 70 kDa protein 1L OS=Homo sapiens PE=2 SV=1	tr|A8K5I0|A8K5I0_HUMAN Epididymis secretory protein Li 103 OS=Homo sapiens GN=HSPA1B PE=2 SV=1	sp|Q16695|H31T_HUMAN Histone H3.1t OS=Homo sapiens GN=HIST3H3 PE=1 SV=3
	P20170800384_CON1,25243	P20170800384_CON2,25256	sp|Q14204|DYHC1_HUMAN Cytoplasmic dynein 1 heavy chain 1 OS=Homo sapiens GN=DYNC1H1 PE=1 SV=5	tr|B4DVU9|B4DVU9_HUMAN cDNA FLJ54389, highly similar to Heat shock 70 kDa protein 1 OS=Homo sapiens PE=2 SV=1	tr|B4E388|B4E388_HUMAN cDNA FLJ54407, highly similar to Heat shock 70 kDa protein 1 OS=Homo sapiens PE=2 SV=1	sp|P84243|H33_HUMAN Histone H3.3 OS=Homo sapiens GN=H3F3A PE=1 SV=2
	P20170800384_CON1,25258	P20170800384_CON2,27102	P20170800384_CON4,25034	tr|B4DWK5|B4DWK5_HUMAN cDNA FLJ54392, highly similar to Heat shock 70 kDa protein 1 OS=Homo sapiens PE=2 SV=1	tr|A0A1U9X7X9|A0A1U9X7X9_HUMAN HSPA1L OS=Homo sapiens PE=3 SV=1	sp|Q6NXT2|H3C_HUMAN Histone H3.3C OS=Homo sapiens GN=H3F3C PE=1 SV=3
	P20170800384_CON1,6420	P20170800384_CON2,26677	P20170800384_CON4,24883	tr|B4DNX1|B4DNX1_HUMAN cDNA FLJ53752, highly similar to Heat shock 70 kDa protein 1 OS=Homo sapiens PE=2 SV=1	tr|Q59EJ3|Q59EJ3_HUMAN Heat shock 70kDa protein 1A variant (Fragment) OS=Homo sapiens PE=2 SV=1	P20170800384_IR4,14385
	P20170800384_CON1,25577	P20170800384_CON2,26400	sp|Q15393|SF3B3_HUMAN Splicing factor 3B subunit 3 OS=Homo sapiens GN=SF3B3 PE=1 SV=4	tr|B4DFN9|B4DFN9_HUMAN cDNA FLJ54303, highly similar to Heat shock 70 kDa protein 1 OS=Homo sapiens PE=2 SV=1	tr|B4DNX1|B4DNX1_HUMAN cDNA FLJ53752, highly similar to Heat shock 70 kDa protein 1 OS=Homo sapiens PE=2 SV=1	P20170800384_IR4,9108
	P20170800384_CON1,26863	P20170800384_CON2,27073	tr|A8K6V3|A8K6V3_HUMAN cDNA FLJ78677, highly similar to Homo sapiens splicing factor 3b, subunit 3, 130kDa (SF3B3), mRNA OS=Homo sapiens PE=2 SV=1	tr|A0A1U9X7X9|A0A1U9X7X9_HUMAN HSPA1L OS=Homo sapiens PE=3 SV=1	tr|B4DFN9|B4DFN9_HUMAN cDNA FLJ54303, highly similar to Heat shock 70 kDa protein 1 OS=Homo sapiens PE=2 SV=1	tr|B7Z4F6|B7Z4F6_HUMAN cDNA FLJ54912, highly similar to 60 kDa heat shock protein, mitochondrial OS=Homo sapiens PE=2 SV=1
	P20170800384_CON1,4983	P20170800384_CON2,25284	tr|B3KQH1|B3KQH1_HUMAN cDNA FLJ90452 fis, clone NT2RP3001475, highly similar to Splicing factor 3B subunit 3 OS=Homo sapiens PE=2 SV=1	tr|A0A1U9X7X4|A0A1U9X7X4_HUMAN HSPA1L OS=Homo sapiens PE=3 SV=1	tr|B4DXY3|B4DXY3_HUMAN cDNA FLJ56517, highly similar to Heat shock 70 kDa protein 1L OS=Homo sapiens PE=2 SV=1	tr|A0A024R3X4|A0A024R3X4_HUMAN Heat shock 60kDa protein 1 (Chaperonin), isoform CRA_a OS=Homo sapiens GN=HSPD1 PE=2 SV=1
	P20170800384_CON1,18077	P20170800384_CON2,26404	tr|B3KM77|B3KM77_HUMAN cDNA FLJ10435 fis, clone NT2RP1000493, highly similar to Splicing factor 3B subunit 3 OS=Homo sapiens PE=2 SV=1	tr|B4E1T6|B4E1T6_HUMAN cDNA FLJ54342, highly similar to Heat shock 70 kDa protein 1 OS=Homo sapiens PE=2 SV=1	tr|A0A1U9X7W7|A0A1U9X7W7_HUMAN HSPA1L OS=Homo sapiens PE=3 SV=1	sp|P10809|CH60_HUMAN 60 kDa heat shock protein, mitochondrial OS=Homo sapiens GN=HSPD1 PE=1 SV=2
	P20170800384_CON1,9607	sp|P61978|HNRPK_HUMAN Heterogeneous nuclear ribonucleoprotein K OS=Homo sapiens GN=HNRNPK PE=1 SV=1	P20170800384_CON4,22515	tr|Q59EJ3|Q59EJ3_HUMAN Heat shock 70kDa protein 1A variant (Fragment) OS=Homo sapiens PE=2 SV=1	sp|P0DMV8|HS71A_HUMAN Heat shock 70 kDa protein 1A OS=Homo sapiens GN=HSPA1A PE=1 SV=1	tr|B3GQS7|B3GQS7_HUMAN Mitochondrial heat shock 60kD protein 1 variant 1 OS=Homo sapiens GN=HSPD1 PE=2 SV=1
	tr|B4DMA2|B4DMA2_HUMAN cDNA FLJ54023, highly similar to Heat shock protein HSP 90-beta OS=Homo sapiens PE=2 SV=1	tr|B4DUQ1|B4DUQ1_HUMAN cDNA FLJ54552, highly similar to Heterogeneous nuclear ribonucleoprotein K OS=Homo sapiens PE=2 SV=1	P20170800384_CON4,23743	P20170800384_IR1,25797	sp|P0DMV9|HS71B_HUMAN Heat shock 70 kDa protein 1B OS=Homo sapiens GN=HSPA1B PE=1 SV=1	tr|B7Z597|B7Z597_HUMAN cDNA FLJ54373, highly similar to 60 kDa heat shock protein, mitochondrial OS=Homo sapiens PE=2 SV=1
	tr|B4DGL0|B4DGL0_HUMAN cDNA FLJ53619, highly similar to Heat shock protein HSP 90-beta OS=Homo sapiens PE=2 SV=1	tr|Q5T6W2|Q5T6W2_HUMAN Heterogeneous nuclear ribonucleoprotein K (Fragment) OS=Homo sapiens GN=HNRNPK PE=1 SV=1	sp|Q5JTH9|RRP12_HUMAN RRP12-like protein OS=Homo sapiens GN=RRP12 PE=1 SV=2	P20170800384_IR1,8833	tr|A0A0G2JIW1|A0A0G2JIW1_HUMAN Heat shock 70 kDa protein 1B OS=Homo sapiens GN=HSPA1B PE=1 SV=1	P20170800384_IR4,26691
	tr|A0A024RD80|A0A024RD80_HUMAN Heat shock protein 90kDa alpha (Cytosolic), class B member 1, isoform CRA_a OS=Homo sapiens GN=HSP90AB1 PE=3 SV=1	tr|A0A024R228|A0A024R228_HUMAN Heterogeneous nuclear ribonucleoprotein K, isoform CRA_d OS=Homo sapiens GN=HNRPK PE=4 SV=1	tr|B3KMR5|B3KMR5_HUMAN cDNA FLJ12434 fis, clone NT2RM1000037, highly similar to Homo sapiens KIAA0690 protein OS=Homo sapiens PE=2 SV=1	sp|P13639|EF2_HUMAN Elongation factor 2 OS=Homo sapiens GN=EEF2 PE=1 SV=4	sp|P34931|HS71L_HUMAN Heat shock 70 kDa protein 1-like OS=Homo sapiens GN=HSPA1L PE=1 SV=2	P20170800384_IR4,25521
	sp|P08238|HS90B_HUMAN Heat shock protein HSP 90-beta OS=Homo sapiens GN=HSP90AB1 PE=1 SV=4	P20170800384_CON2,12584	P20170800384_CON4,24966	tr|Q6PK56|Q6PK56_HUMAN EEF2 protein (Fragment) OS=Homo sapiens GN=EEF2 PE=2 SV=1	tr|B4DWK5|B4DWK5_HUMAN cDNA FLJ54392, highly similar to Heat shock 70 kDa protein 1 OS=Homo sapiens PE=2 SV=1	tr|B7Z4V2|B7Z4V2_HUMAN cDNA FLJ51907, highly similar to Stress-70 protein, mitochondrial OS=Homo sapiens PE=2 SV=1
	P20170800384_CON1,24755	P20170800384_CON2,24414	P20170800384_CON4,2996	P20170800384_IR1,26700	tr|A0A1U9X7X4|A0A1U9X7X4_HUMAN HSPA1L OS=Homo sapiens PE=3 SV=1	tr|B7Z1V7|B7Z1V7_HUMAN cDNA FLJ51811, highly similar to Stress-70 protein, mitochondrial OS=Homo sapiens PE=2 SV=1
	P20170800384_CON1,20955	P20170800384_CON2,27177	sp|Q9UQ80|PA2G4_HUMAN Proliferation-associated protein 2G4 OS=Homo sapiens GN=PA2G4 PE=1 SV=3	P20170800384_IR1,2837	tr|B4DI39|B4DI39_HUMAN cDNA FLJ54328, highly similar to Heat shock 70 kDa protein 1 OS=Homo sapiens PE=2 SV=1	tr|V9HW84|V9HW84_HUMAN Epididymis secretory sperm binding protein Li 124m OS=Homo sapiens GN=HEL-S-124m PE=2 SV=1
	P20170800384_CON1,21099	P20170800384_CON2,26637	tr|F8VR77|F8VR77_HUMAN Proliferation-associated protein 2G4 OS=Homo sapiens GN=PA2G4 PE=1 SV=1	sp|P19105|ML12A_HUMAN Myosin regulatory light chain 12A OS=Homo sapiens GN=MYL12A PE=1 SV=2	tr|B4DI54|B4DI54_HUMAN cDNA FLJ56386, highly similar to Heat shock 70 kDa protein 1L OS=Homo sapiens PE=2 SV=1	tr|Q8N1C8|Q8N1C8_HUMAN HSPA9 protein (Fragment) OS=Homo sapiens GN=HSPA9 PE=2 SV=1
	P20170800384_CON1,21538	P20170800384_CON2,23586	tr|H0YIN7|H0YIN7_HUMAN Uncharacterized protein (Fragment) OS=Homo sapiens PE=4 SV=2	sp|O14950|ML12B_HUMAN Myosin regulatory light chain 12B OS=Homo sapiens GN=MYL12B PE=1 SV=2	tr|Q53FA3|Q53FA3_HUMAN HSPA1L (Fragment) OS=Homo sapiens GN=HSPA1L PE=1 SV=1	sp|P38646|GRP75_HUMAN Stress-70 protein, mitochondrial OS=Homo sapiens GN=HSPA9 PE=1 SV=2
	P20170800384_CON1,15515	P20170800384_CON2,13953	tr|A8K6Y1|A8K6Y1_HUMAN cDNA FLJ75526, highly similar to Homo sapiens proliferation-associated 2G4, 38kDa (PA2G4), mRNA (Fragment) OS=Homo sapiens PE=2 SV=1	tr|J3QRS3|J3QRS3_HUMAN Myosin regulatory light chain 12A OS=Homo sapiens GN=MYL12A PE=1 SV=1	P20170800384_IR2,26086	P20170800384_IR4,6113
	P20170800384_CON1,21411	P20170800384_CON2,12971	tr|Q05D08|Q05D08_HUMAN PA2G4 protein (Fragment) OS=Homo sapiens GN=PA2G4 PE=2 SV=1	tr|Q53HL1|Q53HL1_HUMAN Myosin regulatory light chain MRCL3 variant (Fragment) OS=Homo sapiens PE=2 SV=1	P20170800384_IR2,3996	P20170800384_IR4,4580
	P20170800384_CON1,24984	sp|Q86YZ3|HORN_HUMAN Hornerin OS=Homo sapiens GN=HRNR PE=1 SV=2	tr|F8W0A3|F8W0A3_HUMAN Proliferation-associated protein 2G4 (Fragment) OS=Homo sapiens GN=PA2G4 PE=1 SV=1	P20170800384_IR1,15144	P20170800384_IR2,8759	tr|F8VQ14|F8VQ14_HUMAN T-complex protein 1 subunit beta OS=Homo sapiens GN=CCT2 PE=1 SV=1
	P20170800384_CON1,25847	P20170800384_CON2,5138	tr|Q6PIN5|Q6PIN5_HUMAN PA2G4 protein (Fragment) OS=Homo sapiens GN=PA2G4 PE=2 SV=1	P20170800384_IR1,19005	tr|B2R603|B2R603_HUMAN cDNA, FLJ92712, highly similar to Homo sapiens heterogeneous nuclear ribonucleoprotein C (C1/C2) (HNRPC), transcript variant 1, mRNA OS=Homo sapiens PE=2 SV=1	tr|B7Z4R3|B7Z4R3_HUMAN cDNA FLJ50585, highly similar to T-complex protein 1 subunit beta OS=Homo sapiens PE=2 SV=1
	P20170800384_CON1,25479	P20170800384_CON2,3431	tr|A0A024RB85|A0A024RB85_HUMAN Proliferation-associated 2G4, 38kDa, isoform CRA_a OS=Homo sapiens GN=PA2G4 PE=4 SV=1	sp|Q14204|DYHC1_HUMAN Cytoplasmic dynein 1 heavy chain 1 OS=Homo sapiens GN=DYNC1H1 PE=1 SV=5	tr|B3KX96|B3KX96_HUMAN cDNA FLJ45003 fis, clone BRAWH3011623, highly similar to Heterogeneous nuclear ribonucleoproteins C OS=Homo sapiens PE=2 SV=1	tr|F5GWF6|F5GWF6_HUMAN T-complex protein 1 subunit beta OS=Homo sapiens GN=CCT2 PE=1 SV=2
	P20170800384_CON1,23294	P20170800384_CON2,2558	P20170800384_CON4,7498	P20170800384_IR1,5503	tr|G3V2Q1|G3V2Q1_HUMAN Heterogeneous nuclear ribonucleoproteins C1/C2 OS=Homo sapiens GN=HNRNPC PE=1 SV=1	sp|P78371|TCPB_HUMAN T-complex protein 1 subunit beta OS=Homo sapiens GN=CCT2 PE=1 SV=4
	P20170800384_CON1,20832	P20170800384_CON2,2157	P20170800384_CON4,25413	P20170800384_IR1,26354	tr|G3V4C1|G3V4C1_HUMAN Heterogeneous nuclear ribonucleoproteins C1/C2 OS=Homo sapiens GN=HNRNPC PE=1 SV=1	tr|V9HW96|V9HW96_HUMAN Chaperonin containing TCP1, subunit 2 (Beta), isoform CRA_b OS=Homo sapiens GN=HEL-S-100n PE=2 SV=1
	sp|P20930|FILA_HUMAN Filaggrin OS=Homo sapiens GN=FLG PE=1 SV=3	P20170800384_CON2,2663	tr|A0A087WTT1|A0A087WTT1_HUMAN Polyadenylate-binding protein OS=Homo sapiens GN=PABPC1 PE=1 SV=1	tr|A0A024R3X4|A0A024R3X4_HUMAN Heat shock 60kDa protein 1 (Chaperonin), isoform CRA_a OS=Homo sapiens GN=HSPD1 PE=2 SV=1	sp|P07910|HNRPC_HUMAN Heterogeneous nuclear ribonucleoproteins C1/C2 OS=Homo sapiens GN=HNRNPC PE=1 SV=4	P20170800384_IR4,24706
	tr|I0B0K8|I0B0K8_HUMAN Truncated profilaggrin OS=Homo sapiens GN=FLG PE=4 SV=1	P20170800384_CON2,2274	tr|A0A024R9E2|A0A024R9E2_HUMAN Poly(A) binding protein, cytoplasmic 1, isoform CRA_c OS=Homo sapiens GN=PABPC1 PE=4 SV=1	sp|P10809|CH60_HUMAN 60 kDa heat shock protein, mitochondrial OS=Homo sapiens GN=HSPD1 PE=1 SV=2	tr|A8K9A4|A8K9A4_HUMAN cDNA FLJ75154, highly similar to Homo sapiens heterogeneous nuclear ribonucleoprotein C (C1/C2), mRNA OS=Homo sapiens PE=2 SV=1	P20170800384_IR4,26273
	P20170800384_CON1,2918	P20170800384_CON2,2945	tr|A0A024R9C1|A0A024R9C1_HUMAN Polyadenylate-binding protein OS=Homo sapiens GN=PABPC1 PE=3 SV=1	tr|B7Z597|B7Z597_HUMAN cDNA FLJ54373, highly similar to 60 kDa heat shock protein, mitochondrial OS=Homo sapiens PE=2 SV=1	tr|B2R5W2|B2R5W2_HUMAN Heterogeneous nuclear ribonucleoproteins C1/C2 OS=Homo sapiens GN=HNRNPC PE=1 SV=1	tr|H0YF32|H0YF32_HUMAN 40S ribosomal protein S3 (Fragment) OS=Homo sapiens GN=RPS3 PE=1 SV=1
	P20170800384_CON1,9801	tr|A8K525|A8K525_HUMAN cDNA FLJ76817, highly similar to Homo sapiens non-POU domain containing, octamer-binding (NONO), mRNA OS=Homo sapiens PE=2 SV=1	sp|P11940|PABP1_HUMAN Polyadenylate-binding protein 1 OS=Homo sapiens GN=PABPC1 PE=1 SV=2	tr|B3GQS7|B3GQS7_HUMAN Mitochondrial heat shock 60kD protein 1 variant 1 OS=Homo sapiens GN=HSPD1 PE=2 SV=1	tr|D3DPI2|D3DPI2_HUMAN HCG1641229, isoform CRA_a OS=Homo sapiens GN=hCG_1641229 PE=4 SV=1	sp|P23396|RS3_HUMAN 40S ribosomal protein S3 OS=Homo sapiens GN=RPS3 PE=1 SV=2
	P20170800384_CON1,2367	sp|Q15233|NONO_HUMAN Non-POU domain-containing octamer-binding protein OS=Homo sapiens GN=NONO PE=1 SV=4	tr|E7ERJ7|E7ERJ7_HUMAN Polyadenylate-binding protein OS=Homo sapiens GN=PABPC1 PE=1 SV=1	tr|B7Z4F6|B7Z4F6_HUMAN cDNA FLJ54912, highly similar to 60 kDa heat shock protein, mitochondrial OS=Homo sapiens PE=2 SV=1	P20170800384_IR2,16831	tr|E9PPU1|E9PPU1_HUMAN 40S ribosomal protein S3 OS=Homo sapiens GN=RPS3 PE=1 SV=1
	P20170800384_CON1,2307	tr|A0A0S2Z4Z9|A0A0S2Z4Z9_HUMAN Non-POU domain containing octamer-binding isoform 1 (Fragment) OS=Homo sapiens GN=NONO PE=2 SV=1	tr|H0YAR2|H0YAR2_HUMAN Polyadenylate-binding protein 1 (Fragment) OS=Homo sapiens GN=PABPC1 PE=1 SV=1	P20170800384_IR1,26570	P20170800384_IR2,24637	tr|F2Z2S8|F2Z2S8_HUMAN 40S ribosomal protein S3 OS=Homo sapiens GN=RPS3 PE=1 SV=1
	P20170800384_CON1,2165	P20170800384_CON2,8342	tr|E7EQV3|E7EQV3_HUMAN Polyadenylate-binding protein OS=Homo sapiens GN=PABPC1 PE=1 SV=1	P20170800384_IR1,26587	P20170800384_IR2,9820	tr|H0YCJ7|H0YCJ7_HUMAN 40S ribosomal protein S3 (Fragment) OS=Homo sapiens GN=RPS3 PE=1 SV=1
	P20170800384_CON1,2168	P20170800384_CON2,7624	tr|B4DQX0|B4DQX0_HUMAN Polyadenylate-binding protein OS=Homo sapiens PE=2 SV=1	tr|A0A024R952|A0A024R952_HUMAN Plakophilin 1 (Ectodermal dysplasia/skin fragility syndrome), isoform CRA_a OS=Homo sapiens GN=PKP1 PE=4 SV=1	tr|B3KM80|B3KM80_HUMAN Nucleolin, isoform CRA_c OS=Homo sapiens GN=NCL PE=2 SV=1	P20170800384_IR4,14223
	P20170800384_CON1,2204	P20170800384_CON2,10385	tr|B4DZW4|B4DZW4_HUMAN Polyadenylate-binding protein OS=Homo sapiens PE=2 SV=1	sp|Q13835|PKP1_HUMAN Plakophilin-1 OS=Homo sapiens GN=PKP1 PE=1 SV=2	tr|B3KTP9|B3KTP9_HUMAN cDNA FLJ38578 fis, clone HCHON2007674, highly similar to NUCLEOLIN OS=Homo sapiens PE=2 SV=1	P20170800384_IR4,24196
	P20170800384_CON1,2442	P20170800384_CON2,10129	P20170800384_CON4,15292	P20170800384_IR1,17934	sp|P19338|NUCL_HUMAN Nucleolin OS=Homo sapiens GN=NCL PE=1 SV=3	tr|Q53FW9|Q53FW9_HUMAN Nuclear phosphoprotein similar to S. cerevisiae PWP1 variant (Fragment) OS=Homo sapiens PE=2 SV=1
	P20170800384_CON1,2738	P20170800384_CON2,24580	P20170800384_CON4,9149	P20170800384_IR1,13197	tr|Q6ZS99|Q6ZS99_HUMAN cDNA FLJ45706 fis, clone FEBRA2028457, highly similar to Nucleolin OS=Homo sapiens PE=2 SV=1	tr|Q6PIN4|Q6PIN4_HUMAN PWP1 protein (Fragment) OS=Homo sapiens GN=PWP1 PE=2 SV=1
	P20170800384_CON1,3342	P20170800384_CON2,6348	tr|A2A3R5|A2A3R5_HUMAN 40S ribosomal protein S6 OS=Homo sapiens GN=RPS6 PE=1 SV=1	tr|A1A508|A1A508_HUMAN PRSS3 protein OS=Homo sapiens GN=PRSS3 PE=2 SV=1	tr|H7BY16|H7BY16_HUMAN Nucleolin (Fragment) OS=Homo sapiens GN=NCL PE=1 SV=8	tr|Q6PKI5|Q6PKI5_HUMAN PWP1 protein (Fragment) OS=Homo sapiens GN=PWP1 PE=2 SV=1
	tr|Q0VAC0|Q0VAC0_HUMAN Heterogeneous nuclear ribonucleoprotein A1 OS=Homo sapiens GN=HNRPA1 PE=2 SV=1	P20170800384_CON2,5189	sp|P62753|RS6_HUMAN 40S ribosomal protein S6 OS=Homo sapiens GN=RPS6 PE=1 SV=1	P20170800384_IR1,15674	tr|A0A024R4A0|A0A024R4A0_HUMAN Nucleolin, isoform CRA_b OS=Homo sapiens GN=NCL PE=4 SV=1	tr|Q86X79|Q86X79_HUMAN PWP1 protein (Fragment) OS=Homo sapiens GN=PWP1 PE=2 SV=1
	tr|A0A024RAZ7|A0A024RAZ7_HUMAN Heterogeneous nuclear ribonucleoprotein A1, isoform CRA_b OS=Homo sapiens GN=HNRPA1 PE=4 SV=1	tr|D2JYH4|D2JYH4_HUMAN Actin, alpha 2, smooth muscle, aorta OS=Homo sapiens GN=ACTA2 PE=3 SV=1	tr|Q96DV6|Q96DV6_HUMAN 40S ribosomal protein S6 OS=Homo sapiens GN=RPS6 PE=2 SV=1	P20170800384_IR1,2478	P20170800384_IR2,16175	sp|Q7KZ85|SPT6H_HUMAN Transcription elongation factor SPT6 OS=Homo sapiens GN=SUPT6H PE=1 SV=2
	tr|F8VZ49|F8VZ49_HUMAN Heterogeneous nuclear ribonucleoprotein A1 (Fragment) OS=Homo sapiens GN=HNRNPA1 PE=1 SV=1	sp|P68133|ACTS_HUMAN Actin, alpha skeletal muscle OS=Homo sapiens GN=ACTA1 PE=1 SV=1	tr|Q9BZU1|Q9BZU1_HUMAN PNAS-20 OS=Homo sapiens PE=2 SV=1	tr|A2J422|A2J422_HUMAN Anti-HER3 scFv (Fragment) OS=Homo sapiens PE=2 SV=1	P20170800384_IR2,25349	tr|Q05BL3|Q05BL3_HUMAN PWP1 protein (Fragment) OS=Homo sapiens GN=PWP1 PE=2 SV=1
	tr|A0A024QZ98|A0A024QZ98_HUMAN Heterogeneous nuclear ribonucleoprotein A1-like, isoform CRA_b OS=Homo sapiens GN=RP11-78J21.1 PE=4 SV=1	sp|P63267|ACTH_HUMAN Actin, gamma-enteric smooth muscle OS=Homo sapiens GN=ACTG2 PE=1 SV=1	tr|A2A3R6|A2A3R6_HUMAN 40S ribosomal protein S6 OS=Homo sapiens GN=RPS6 PE=2 SV=1	tr|A2J423|A2J423_HUMAN Anti-Mpl scFv (Fragment) OS=Homo sapiens PE=2 SV=1	P20170800384_IR2,26309	tr|B4DNL1|B4DNL1_HUMAN cDNA FLJ51512, highly similar to Periodic tryptophan protein 1 homolog OS=Homo sapiens PE=2 SV=1
	sp|Q32P51|RA1L2_HUMAN Heterogeneous nuclear ribonucleoprotein A1-like 2 OS=Homo sapiens GN=HNRNPA1L2 PE=2 SV=2	sp|P68032|ACTC_HUMAN Actin, alpha cardiac muscle 1 OS=Homo sapiens GN=ACTC1 PE=1 SV=1	P20170800384_CON4,17665	tr|Q65ZC9|Q65ZC9_HUMAN Single-chain Fv (Fragment) OS=Homo sapiens GN=scFv PE=2 SV=1	tr|B4DKD0|B4DKD0_HUMAN DNA topoisomerase 2 (Fragment) OS=Homo sapiens PE=2 SV=1	tr|Q9BV37|Q9BV37_HUMAN PWP1 homolog (S. cerevisiae) OS=Homo sapiens GN=PWP1 PE=2 SV=1
	tr|F8W6I7|F8W6I7_HUMAN Heterogeneous nuclear ribonucleoprotein A1 OS=Homo sapiens GN=HNRNPA1 PE=1 SV=2	tr|A8K3K1|A8K3K1_HUMAN cDNA FLJ78096, highly similar to Homo sapiens actin, alpha, cardiac muscle (ACTC), mRNA OS=Homo sapiens PE=2 SV=1	P20170800384_CON4,24656	P20170800384_IR1,12993	tr|Q71UH4|Q71UH4_HUMAN DNA topoisomerase 2 (Fragment) OS=Homo sapiens GN=TOP2B PE=3 SV=1	sp|Q13610|PWP1_HUMAN Periodic tryptophan protein 1 homolog OS=Homo sapiens GN=PWP1 PE=1 SV=1
	tr|A0A024RC46|A0A024RC46_HUMAN HCG2020860, isoform CRA_b OS=Homo sapiens GN=hCG_2020860 PE=4 SV=1	sp|P62736|ACTA_HUMAN Actin, aortic smooth muscle OS=Homo sapiens GN=ACTA2 PE=1 SV=1	tr|B3KXU8|B3KXU8_HUMAN cDNA FLJ46087 fis, clone TESTI2009497, highly similar to GPI-anchored protein p137 OS=Homo sapiens PE=2 SV=1	P20170800384_IR1,8857	tr|E9PCY5|E9PCY5_HUMAN DNA topoisomerase 2 (Fragment) OS=Homo sapiens GN=TOP2B PE=1 SV=1	tr|A0A024RBH5|A0A024RBH5_HUMAN PWP1 homolog (S. cerevisiae), isoform CRA_a OS=Homo sapiens GN=PWP1 PE=4 SV=1
	tr|A0A024RB53|A0A024RB53_HUMAN Heterogeneous nuclear ribonucleoprotein A1, isoform CRA_a OS=Homo sapiens GN=HNRPA1 PE=4 SV=1	tr|B7Z6P1|B7Z6P1_HUMAN cDNA FLJ53662, highly similar to Actin, alpha skeletal muscle OS=Homo sapiens PE=2 SV=1	tr|G3V153|G3V153_HUMAN Caprin-1 OS=Homo sapiens GN=CAPRIN1 PE=1 SV=1	tr|E5RH77|E5RH77_HUMAN 40S ribosomal protein S14 OS=Homo sapiens GN=RPS14 PE=1 SV=1	sp|Q02880|TOP2B_HUMAN DNA topoisomerase 2-beta OS=Homo sapiens GN=TOP2B PE=1 SV=3	P20170800384_IR4,3521
	sp|P09651|ROA1_HUMAN Heterogeneous nuclear ribonucleoprotein A1 OS=Homo sapiens GN=HNRNPA1 PE=1 SV=5	tr|B3KUD3|B3KUD3_HUMAN cDNA FLJ39583 fis, clone SKMUS2004897, highly similar to ACTIN, ALPHA SKELETAL MUSCLE OS=Homo sapiens PE=2 SV=1	sp|Q14444|CAPR1_HUMAN Caprin-1 OS=Homo sapiens GN=CAPRIN1 PE=1 SV=2	sp|P62263|RS14_HUMAN 40S ribosomal protein S14 OS=Homo sapiens GN=RPS14 PE=1 SV=3	P20170800384_IR2,23936	P20170800384_IR4,3894
	tr|Q6IPF2|Q6IPF2_HUMAN Heterogeneous nuclear ribonucleoprotein A1 OS=Homo sapiens GN=HNRPA1 PE=2 SV=1	P20170800384_CON2,7687	P20170800384_CON4,23262	P20170800384_IR1,25984	P20170800384_IR2,8307	P20170800384_IR4,4217
	P20170800384_CON1,2846	P20170800384_CON2,15544	P20170800384_CON4,23645	P20170800384_IR1,7097	P20170800384_IR2,5653	P20170800384_IR4,4630
	P20170800384_CON1,4091	P20170800384_CON2,8397	tr|B4DUQ1|B4DUQ1_HUMAN cDNA FLJ54552, highly similar to Heterogeneous nuclear ribonucleoprotein K OS=Homo sapiens PE=2 SV=1	tr|E9PJH4|E9PJH4_HUMAN 40S ribosomal protein S3 OS=Homo sapiens GN=RPS3 PE=1 SV=1	tr|Q53G83|Q53G83_HUMAN Ribosomal protein S3 variant (Fragment) OS=Homo sapiens PE=2 SV=1	P20170800384_IR4,5050
	P20170800384_CON1,25018	P20170800384_CON2,25791	tr|Q5T6W2|Q5T6W2_HUMAN Heterogeneous nuclear ribonucleoprotein K (Fragment) OS=Homo sapiens GN=HNRNPK PE=1 SV=1	sp|P23396|RS3_HUMAN 40S ribosomal protein S3 OS=Homo sapiens GN=RPS3 PE=1 SV=2	tr|E9PPU1|E9PPU1_HUMAN 40S ribosomal protein S3 OS=Homo sapiens GN=RPS3 PE=1 SV=1	P20170800384_IR4,5499
	P20170800384_CON1,16435	P20170800384_CON2,23610	tr|A0A024R228|A0A024R228_HUMAN Heterogeneous nuclear ribonucleoprotein K, isoform CRA_d OS=Homo sapiens GN=HNRPK PE=4 SV=1	tr|E9PL09|E9PL09_HUMAN 40S ribosomal protein S3 OS=Homo sapiens GN=RPS3 PE=1 SV=1	tr|E9PL09|E9PL09_HUMAN 40S ribosomal protein S3 OS=Homo sapiens GN=RPS3 PE=1 SV=1	P20170800384_IR4,5918
	P20170800384_CON1,26097	P20170800384_CON2,16088	sp|P61978|HNRPK_HUMAN Heterogeneous nuclear ribonucleoprotein K OS=Homo sapiens GN=HNRNPK PE=1 SV=1	tr|H0YF32|H0YF32_HUMAN 40S ribosomal protein S3 (Fragment) OS=Homo sapiens GN=RPS3 PE=1 SV=1	sp|P23396|RS3_HUMAN 40S ribosomal protein S3 OS=Homo sapiens GN=RPS3 PE=1 SV=2	P20170800384_IR4,6369
	P20170800384_CON1,26757	P20170800384_CON2,8433	P20170800384_CON4,25433	tr|H0YEU2|H0YEU2_HUMAN 40S ribosomal protein S3 (Fragment) OS=Homo sapiens GN=RPS3 PE=1 SV=1	tr|H0YEU2|H0YEU2_HUMAN 40S ribosomal protein S3 (Fragment) OS=Homo sapiens GN=RPS3 PE=1 SV=1	P20170800384_IR4,6813
	P20170800384_CON1,27402	sp|P57053|H2BFS_HUMAN Histone H2B type F-S OS=Homo sapiens GN=H2BFS PE=1 SV=2	P20170800384_CON4,21840	tr|F2Z2S8|F2Z2S8_HUMAN 40S ribosomal protein S3 OS=Homo sapiens GN=RPS3 PE=1 SV=1	P20170800384_IR2,17763	P20170800384_IR4,7203
	P20170800384_CON1,24653	sp|Q5QNW6|H2B2F_HUMAN Histone H2B type 2-F OS=Homo sapiens GN=HIST2H2BF PE=1 SV=3	tr|B7Z4V2|B7Z4V2_HUMAN cDNA FLJ51907, highly similar to Stress-70 protein, mitochondrial OS=Homo sapiens PE=2 SV=1	tr|E9PQ96|E9PQ96_HUMAN 40S ribosomal protein S3 OS=Homo sapiens GN=RPS3 PE=1 SV=1	P20170800384_IR2,14130	P20170800384_IR4,7671
	P20170800384_CON1,24686	sp|Q99879|H2B1M_HUMAN Histone H2B type 1-M OS=Homo sapiens GN=HIST1H2BM PE=1 SV=3	tr|B7Z1V7|B7Z1V7_HUMAN cDNA FLJ51811, highly similar to Stress-70 protein, mitochondrial OS=Homo sapiens PE=2 SV=1	tr|E9PPU1|E9PPU1_HUMAN 40S ribosomal protein S3 OS=Homo sapiens GN=RPS3 PE=1 SV=1	P20170800384_IR2,21130	P20170800384_IR4,8202
	P20170800384_CON1,25446	sp|P58876|H2B1D_HUMAN Histone H2B type 1-D OS=Homo sapiens GN=HIST1H2BD PE=1 SV=2	tr|Q8N1C8|Q8N1C8_HUMAN HSPA9 protein (Fragment) OS=Homo sapiens GN=HSPA9 PE=2 SV=1	tr|H0YCJ7|H0YCJ7_HUMAN 40S ribosomal protein S3 (Fragment) OS=Homo sapiens GN=RPS3 PE=1 SV=1	tr|Q8N5L9|Q8N5L9_HUMAN Ribosomal protein S2 OS=Homo sapiens GN=RPS2 PE=2 SV=1	P20170800384_IR4,8746
	P20170800384_CON1,24773	sp|Q99880|H2B1L_HUMAN Histone H2B type 1-L OS=Homo sapiens GN=HIST1H2BL PE=1 SV=3	tr|Q2F839|Q2F839_HUMAN Heat shock 70 kDa protein 9B (Fragment) OS=Homo sapiens PE=2 SV=1	tr|E9PK82|E9PK82_HUMAN 40S ribosomal protein S3 (Fragment) OS=Homo sapiens GN=RPS3 PE=1 SV=1	tr|Q3KQT6|Q3KQT6_HUMAN Ribosomal protein S2 OS=Homo sapiens GN=RPS2 PE=2 SV=1	P20170800384_IR4,9205
	P20170800384_CON1,27475	sp|O60814|H2B1K_HUMAN Histone H2B type 1-K OS=Homo sapiens GN=HIST1H2BK PE=1 SV=3	tr|V9HW84|V9HW84_HUMAN Epididymis secretory sperm binding protein Li 124m OS=Homo sapiens GN=HEL-S-124m PE=2 SV=1	tr|Q53G83|Q53G83_HUMAN Ribosomal protein S3 variant (Fragment) OS=Homo sapiens PE=2 SV=1	tr|Q8J014|Q8J014_HUMAN Ribosomal protein S2 OS=Homo sapiens GN=rps2 PE=2 SV=1	P20170800384_IR4,10419
	sp|P78527|PRKDC_HUMAN DNA-dependent protein kinase catalytic subunit OS=Homo sapiens GN=PRKDC PE=1 SV=3	sp|Q93079|H2B1H_HUMAN Histone H2B type 1-H OS=Homo sapiens GN=HIST1H2BH PE=1 SV=3	tr|B7Z4T3|B7Z4T3_HUMAN cDNA FLJ51903, highly similar to Stress-70 protein, mitochondrial OS=Homo sapiens PE=2 SV=1	P20170800384_IR1,20086	tr|E9PQD7|E9PQD7_HUMAN 40S ribosomal protein S2 OS=Homo sapiens GN=RPS2 PE=1 SV=1	P20170800384_IR4,11152
	P20170800384_CON1,27447	tr|U3KQK0|U3KQK0_HUMAN Histone H2B OS=Homo sapiens GN=HIST1H2BN PE=1 SV=1	sp|P38646|GRP75_HUMAN Stress-70 protein, mitochondrial OS=Homo sapiens GN=HSPA9 PE=1 SV=2	P20170800384_IR1,20868	tr|Q6IPX5|Q6IPX5_HUMAN Ribosomal protein S2 OS=Homo sapiens GN=RPS2 PE=2 SV=1	P20170800384_IR4,11845
	P20170800384_CON1,27452	tr|B4DR52|B4DR52_HUMAN Histone H2B OS=Homo sapiens PE=2 SV=1	P20170800384_CON4,6154	tr|H9ZYJ2|H9ZYJ2_HUMAN Thioredoxin OS=Homo sapiens GN=TXN PE=2 SV=1	sp|P15880|RS2_HUMAN 40S ribosomal protein S2 OS=Homo sapiens GN=RPS2 PE=1 SV=2	P20170800384_IR4,12408
	P20170800384_CON1,27532	tr|A0A024RCL8|A0A024RCL8_HUMAN Histone H2B OS=Homo sapiens GN=HIST1H2BK PE=3 SV=1	P20170800384_CON4,24631	sp|P10599|THIO_HUMAN Thioredoxin OS=Homo sapiens GN=TXN PE=1 SV=3	P20170800384_IR2,26898	P20170800384_IR4,12891
	P20170800384_CON1,26694	tr|A0A024QZZ7|A0A024QZZ7_HUMAN Histone H2B OS=Homo sapiens GN=HIST1H2BD PE=3 SV=1	tr|F5H676|F5H676_HUMAN T-complex protein 1 subunit alpha (Fragment) OS=Homo sapiens GN=TCP1 PE=1 SV=1	P20170800384_IR1,24627	P20170800384_IR2,6405	P20170800384_IR4,13458
	P20170800384_CON1,25912	tr|I6L9F7|I6L9F7_HUMAN Histone H2B (Fragment) OS=Homo sapiens GN=HIST1H2BM PE=2 SV=1	tr|E7ERF2|E7ERF2_HUMAN T-complex protein 1 subunit alpha OS=Homo sapiens GN=TCP1 PE=1 SV=1	P20170800384_IR1,5377	P20170800384_IR2,6577	tr|A0A024QYY9|A0A024QYY9_HUMAN Spectrin domain with coiled-coils 1, isoform CRA_a OS=Homo sapiens GN=SPECC1 PE=4 SV=1
	P20170800384_CON1,27640	tr|A0A024RCJ9|A0A024RCJ9_HUMAN Histone H2B OS=Homo sapiens GN=HIST1H2BN PE=3 SV=1	sp|P17987|TCPA_HUMAN T-complex protein 1 subunit alpha OS=Homo sapiens GN=TCP1 PE=1 SV=1	tr|Q32Q62|Q32Q62_HUMAN RSL1D1 protein (Fragment) OS=Homo sapiens GN=RSL1D1 PE=2 SV=1	tr|B2R4P2|B2R4P2_HUMAN cDNA, FLJ92164, highly similar to Homo sapiens peroxiredoxin 1 (PRDX1), mRNA OS=Homo sapiens PE=2 SV=1	tr|B4E2A4|B4E2A4_HUMAN cDNA FLJ53275, highly similar to Homo sapiens spectrin domain with coiled-coils 1 (SPECC1), transcript variant, mRNA OS=Homo sapiens PE=2 SV=1
	P20170800384_CON1,25354	tr|A8K9J7|A8K9J7_HUMAN Histone H2B OS=Homo sapiens PE=2 SV=1	tr|F5H726|F5H726_HUMAN T-complex protein 1 subunit alpha (Fragment) OS=Homo sapiens GN=TCP1 PE=1 SV=1	tr|A0PJ87|A0PJ87_HUMAN RSL1D1 protein (Fragment) OS=Homo sapiens GN=RSL1D1 PE=2 SV=1	sp|Q06830|PRDX1_HUMAN Peroxiredoxin-1 OS=Homo sapiens GN=PRDX1 PE=1 SV=1	sp|Q9H2G2|SLK_HUMAN STE20-like serine/threonine-protein kinase OS=Homo sapiens GN=SLK PE=1 SV=1
	P20170800384_CON1,27034	sp|Q99877|H2B1N_HUMAN Histone H2B type 1-N OS=Homo sapiens GN=HIST1H2BN PE=1 SV=3	tr|F5H136|F5H136_HUMAN T-complex protein 1 subunit alpha (Fragment) OS=Homo sapiens GN=TCP1 PE=1 SV=1	tr|I3L3U9|I3L3U9_HUMAN Ribosomal L1 domain-containing protein 1 (Fragment) OS=Homo sapiens GN=RSL1D1 PE=1 SV=1	tr|A0A0A0MSI0|A0A0A0MSI0_HUMAN Peroxiredoxin-1 (Fragment) OS=Homo sapiens GN=PRDX1 PE=1 SV=1	sp|Q5M775|CYTSB_HUMAN Cytospin-B OS=Homo sapiens GN=SPECC1 PE=1 SV=1
	P20170800384_CON1,27454	tr|B2R4S9|B2R4S9_HUMAN Histone H2B OS=Homo sapiens GN=HIST1H2BI PE=2 SV=1	P20170800384_CON4,25288	tr|J3QSV6|J3QSV6_HUMAN Ribosomal L1 domain-containing protein 1 (Fragment) OS=Homo sapiens GN=RSL1D1 PE=1 SV=1	P20170800384_IR2,24009	tr|B4DZC9|B4DZC9_HUMAN cDNA FLJ61681, highly similar to STE20-like serine/threonine-protein kinase (EC2.7.11.1) (Fragment) OS=Homo sapiens PE=2 SV=1
	sp|Q08211|DHX9_HUMAN ATP-dependent RNA helicase A OS=Homo sapiens GN=DHX9 PE=1 SV=4	sp|P62807|H2B1C_HUMAN Histone H2B type 1-C/E/F/G/I OS=Homo sapiens GN=HIST1H2BC PE=1 SV=4	P20170800384_CON4,25244	sp|O76021|RL1D1_HUMAN Ribosomal L1 domain-containing protein 1 OS=Homo sapiens GN=RSL1D1 PE=1 SV=3	P20170800384_IR2,24010	P20170800384_IR4,6758
	P20170800384_CON1,26935	P20170800384_CON2,26128	tr|K7EK33|K7EK33_HUMAN DAZ-associated protein 1 OS=Homo sapiens GN=DAZAP1 PE=1 SV=2	tr|A0PJ61|A0PJ61_HUMAN RSL1D1 protein (Fragment) OS=Homo sapiens GN=RSL1D1 PE=2 SV=1	P20170800384_IR2,17819	P20170800384_IR4,7114
	P20170800384_CON1,24820	P20170800384_CON2,26490	tr|K7EQ02|K7EQ02_HUMAN DAZ-associated protein 1 (Fragment) OS=Homo sapiens GN=DAZAP1 PE=1 SV=2	P20170800384_IR1,4065	sp|P10809|CH60_HUMAN 60 kDa heat shock protein, mitochondrial OS=Homo sapiens GN=HSPD1 PE=1 SV=2	P20170800384_IR4,7588
	P20170800384_CON1,27469	P20170800384_CON2,15442	tr|A0A0S2Z569|A0A0S2Z569_HUMAN DAZ associated protein 1 isoform 1 (Fragment) OS=Homo sapiens GN=DAZAP1 PE=2 SV=1	P20170800384_IR1,25988	tr|A0A024R3X4|A0A024R3X4_HUMAN Heat shock 60kDa protein 1 (Chaperonin), isoform CRA_a OS=Homo sapiens GN=HSPD1 PE=2 SV=1	P20170800384_IR4,8087
	P20170800384_CON1,24858	P20170800384_CON2,1561	tr|K7EQ55|K7EQ55_HUMAN DAZ-associated protein 1 OS=Homo sapiens GN=DAZAP1 PE=1 SV=2	tr|Q65ZQ3|Q65ZQ3_HUMAN FBRNP OS=Homo sapiens GN=D10S102 PE=2 SV=1	tr|B7Z4F6|B7Z4F6_HUMAN cDNA FLJ54912, highly similar to 60 kDa heat shock protein, mitochondrial OS=Homo sapiens PE=2 SV=1	P20170800384_IR4,8630
	P20170800384_CON1,27721	P20170800384_CON2,4668	tr|Q5IRN2|Q5IRN2_HUMAN DAZAP1/MEF2D fusion protein OS=Homo sapiens GN=DAZAP1/MEF2D fusion PE=2 SV=1	tr|B4E3E6|B4E3E6_HUMAN cDNA FLJ58832, highly similar to Heterogeneous nuclear ribonucleoprotein A3 OS=Homo sapiens PE=2 SV=1	tr|B3GQS7|B3GQS7_HUMAN Mitochondrial heat shock 60kD protein 1 variant 1 OS=Homo sapiens GN=HSPD1 PE=2 SV=1	P20170800384_IR4,9093
	P20170800384_CON1,27011	P20170800384_CON2,4678	sp|Q96EP5|DAZP1_HUMAN DAZ-associated protein 1 OS=Homo sapiens GN=DAZAP1 PE=1 SV=1	tr|B4DDB6|B4DDB6_HUMAN Heterogeneous nuclear ribonucleoprotein A3, isoform CRA_a OS=Homo sapiens GN=HNRPA3 PE=2 SV=1	tr|B7Z597|B7Z597_HUMAN cDNA FLJ54373, highly similar to 60 kDa heat shock protein, mitochondrial OS=Homo sapiens PE=2 SV=1	P20170800384_IR4,9993
	P20170800384_CON1,17081	P20170800384_CON2,5066	P20170800384_CON4,24424	sp|P51991|ROA3_HUMAN Heterogeneous nuclear ribonucleoprotein A3 OS=Homo sapiens GN=HNRNPA3 PE=1 SV=2	P20170800384_IR2,26877	P20170800384_IR4,10486
	P20170800384_CON1,24482	P20170800384_CON2,5622	P20170800384_CON4,23545	P20170800384_IR1,3462	P20170800384_IR2,25637	P20170800384_IR4,11124
	P20170800384_CON1,24484	P20170800384_CON2,21558	tr|Q6N097|Q6N097_HUMAN Putative uncharacterized protein DKFZp686H20196 OS=Homo sapiens GN=DKFZp686H20196 PE=2 SV=1	P20170800384_IR1,25057	sp|P15924|DESP_HUMAN Desmoplakin OS=Homo sapiens GN=DSP PE=1 SV=3	P20170800384_IR4,12286
	tr|B4E3E6|B4E3E6_HUMAN cDNA FLJ58832, highly similar to Heterogeneous nuclear ribonucleoprotein A3 OS=Homo sapiens PE=2 SV=1	P20170800384_CON2,22102	tr|Q86TT2|Q86TT2_HUMAN Full-length cDNA clone CS0DI019YF20 of Placenta of Homo sapiens (human) (Fragment) OS=Homo sapiens PE=2 SV=1	tr|B4E2A4|B4E2A4_HUMAN cDNA FLJ53275, highly similar to Homo sapiens spectrin domain with coiled-coils 1 (SPECC1), transcript variant, mRNA OS=Homo sapiens PE=2 SV=1	tr|Q4LE79|Q4LE79_HUMAN DSP variant protein (Fragment) OS=Homo sapiens GN=DSP variant protein PE=2 SV=1	P20170800384_IR4,12791
	sp|P51991|ROA3_HUMAN Heterogeneous nuclear ribonucleoprotein A3 OS=Homo sapiens GN=HNRNPA3 PE=1 SV=2	tr|A0A024RAZ7|A0A024RAZ7_HUMAN Heterogeneous nuclear ribonucleoprotein A1, isoform CRA_b OS=Homo sapiens GN=HNRPA1 PE=4 SV=1	tr|Q6MZQ6|Q6MZQ6_HUMAN Putative uncharacterized protein DKFZp686G11190 OS=Homo sapiens GN=DKFZp686G11190 PE=2 SV=1	tr|A0A024QYY9|A0A024QYY9_HUMAN Spectrin domain with coiled-coils 1, isoform CRA_a OS=Homo sapiens GN=SPECC1 PE=4 SV=1	P20170800384_IR2,5013	P20170800384_IR4,15034
	tr|B4DDB6|B4DDB6_HUMAN Heterogeneous nuclear ribonucleoprotein A3, isoform CRA_a OS=Homo sapiens GN=HNRPA3 PE=2 SV=1	sp|P09651|ROA1_HUMAN Heterogeneous nuclear ribonucleoprotein A1 OS=Homo sapiens GN=HNRNPA1 PE=1 SV=5	tr|S6B291|S6B291_HUMAN IgG H chain OS=Homo sapiens PE=1 SV=1	tr|B4DZC9|B4DZC9_HUMAN cDNA FLJ61681, highly similar to STE20-like serine/threonine-protein kinase (EC2.7.11.1) (Fragment) OS=Homo sapiens PE=2 SV=1	P20170800384_IR2,6675	tr|A6H900|A6H900_HUMAN Axonemal dynein light chain domain-containing protein 1 OS=Homo sapiens GN=C1orf125 PE=1 SV=1
	P20170800384_CON1,4091	sp|Q32P51|RA1L2_HUMAN Heterogeneous nuclear ribonucleoprotein A1-like 2 OS=Homo sapiens GN=HNRNPA1L2 PE=2 SV=2	sp|P01860|IGHG3_HUMAN Immunoglobulin heavy constant gamma 3 OS=Homo sapiens GN=IGHG3 PE=1 SV=2	sp|Q9H2G2|SLK_HUMAN STE20-like serine/threonine-protein kinase OS=Homo sapiens GN=SLK PE=1 SV=1	sp|P17987|TCPA_HUMAN T-complex protein 1 subunit alpha OS=Homo sapiens GN=TCP1 PE=1 SV=1	P20170800384_IR4,2447
	P20170800384_CON1,16435	tr|F8W6I7|F8W6I7_HUMAN Heterogeneous nuclear ribonucleoprotein A1 OS=Homo sapiens GN=HNRNPA1 PE=1 SV=2	tr|Q6N089|Q6N089_HUMAN Uncharacterized protein OS=Homo sapiens GN=DKFZp686P15220 PE=1 SV=1	sp|Q5M775|CYTSB_HUMAN Cytospin-B OS=Homo sapiens GN=SPECC1 PE=1 SV=1	tr|F5H136|F5H136_HUMAN T-complex protein 1 subunit alpha (Fragment) OS=Homo sapiens GN=TCP1 PE=1 SV=1	P20170800384_IR4,3120
	P20170800384_CON1,26024	tr|Q6IPF2|Q6IPF2_HUMAN Heterogeneous nuclear ribonucleoprotein A1 OS=Homo sapiens GN=HNRPA1 PE=2 SV=1	tr|A0A0A0MS08|A0A0A0MS08_HUMAN Immunoglobulin heavy constant gamma 1 (Fragment) OS=Homo sapiens GN=IGHG1 PE=1 SV=1	P20170800384_IR1,6711	tr|E7ERF2|E7ERF2_HUMAN T-complex protein 1 subunit alpha OS=Homo sapiens GN=TCP1 PE=1 SV=1	P20170800384_IR4,3818
	P20170800384_CON1,25539	tr|A0A024RB53|A0A024RB53_HUMAN Heterogeneous nuclear ribonucleoprotein A1, isoform CRA_a OS=Homo sapiens GN=HNRPA1 PE=4 SV=1	tr|Q5EBM2|Q5EBM2_HUMAN Uncharacterized protein OS=Homo sapiens PE=1 SV=1	P20170800384_IR1,7066	tr|F5H676|F5H676_HUMAN T-complex protein 1 subunit alpha (Fragment) OS=Homo sapiens GN=TCP1 PE=1 SV=1	P20170800384_IR4,5861
	P20170800384_CON1,23029	tr|F8VZ49|F8VZ49_HUMAN Heterogeneous nuclear ribonucleoprotein A1 (Fragment) OS=Homo sapiens GN=HNRNPA1 PE=1 SV=1	sp|P0DOX5|IGG1_HUMAN Immunoglobulin gamma-1 heavy chain OS=Homo sapiens PE=1 SV=1	P20170800384_IR1,7433	tr|F5H726|F5H726_HUMAN T-complex protein 1 subunit alpha (Fragment) OS=Homo sapiens GN=TCP1 PE=1 SV=1	tr|E9PN60|E9PN60_HUMAN Pro-cathepsin H OS=Homo sapiens GN=CTSH PE=4 SV=1
	P20170800384_CON1,22032	tr|A0A024QZ98|A0A024QZ98_HUMAN Heterogeneous nuclear ribonucleoprotein A1-like, isoform CRA_b OS=Homo sapiens GN=RP11-78J21.1 PE=4 SV=1	tr|Q6MZV7|Q6MZV7_HUMAN Putative uncharacterized protein DKFZp686C11235 OS=Homo sapiens GN=DKFZp686C11235 PE=1 SV=1	P20170800384_IR1,7534	P20170800384_IR2,26944	P20170800384_IR4,7313
	P20170800384_CON1,24737	tr|Q0VAC0|Q0VAC0_HUMAN Heterogeneous nuclear ribonucleoprotein A1 OS=Homo sapiens GN=HNRPA1 PE=2 SV=1	tr|Q6N096|Q6N096_HUMAN Putative uncharacterized protein DKFZp686I15196 OS=Homo sapiens GN=DKFZp686I15196 PE=2 SV=1	P20170800384_IR1,7987	P20170800384_IR2,26897	P20170800384_IR4,7762
	P20170800384_CON1,24822	tr|A0A024RC46|A0A024RC46_HUMAN HCG2020860, isoform CRA_b OS=Homo sapiens GN=hCG_2020860 PE=4 SV=1	tr|Q8NF17|Q8NF17_HUMAN FLJ00385 protein (Fragment) OS=Homo sapiens GN=FLJ00385 PE=1 SV=1	P20170800384_IR1,8505	sp|P19474|RO52_HUMAN E3 ubiquitin-protein ligase TRIM21 OS=Homo sapiens GN=TRIM21 PE=1 SV=1	P20170800384_IR4,8296
	P20170800384_CON1,25481	P20170800384_CON2,2621	tr|Q6PYX1|Q6PYX1_HUMAN Hepatitis B virus receptor binding protein (Fragment) OS=Homo sapiens PE=1 SV=1	P20170800384_IR1,9042	P20170800384_IR2,18753	P20170800384_IR4,8848
	tr|V9HWB4|V9HWB4_HUMAN Epididymis secretory sperm binding protein Li 89n OS=Homo sapiens GN=HEL-S-89n PE=2 SV=1	P20170800384_CON2,2627	tr|Q6N095|Q6N095_HUMAN Uncharacterized protein OS=Homo sapiens GN=DKFZp686K03196 PE=1 SV=1	P20170800384_IR1,9719	P20170800384_IR2,14814	tr|K7ES89|K7ES89_HUMAN Dual-specificity protein phosphatase 3 (Fragment) OS=Homo sapiens GN=DUSP3 PE=1 SV=1
	sp|P11021|GRP78_HUMAN 78 kDa glucose-regulated protein OS=Homo sapiens GN=HSPA5 PE=1 SV=2	P20170800384_CON2,3984	tr|A0A0A0MS07|A0A0A0MS07_HUMAN Immunoglobulin heavy constant gamma 1 (Fragment) OS=Homo sapiens GN=IGHG1 PE=1 SV=1	P20170800384_IR1,10410	sp|P22087|FBRL_HUMAN rRNA 2'-O-methyltransferase fibrillarin OS=Homo sapiens GN=FBL PE=1 SV=2	P20170800384_IR4,2896
	P20170800384_CON1,24463	P20170800384_CON2,24433	sp|P01857|IGHG1_HUMAN Immunoglobulin heavy constant gamma 1 OS=Homo sapiens GN=IGHG1 PE=1 SV=1	P20170800384_IR1,11035	tr|Q96BS4|Q96BS4_HUMAN FBL protein (Fragment) OS=Homo sapiens GN=FBL PE=2 SV=2	P20170800384_IR4,3161
	P20170800384_CON1,24468	P20170800384_CON2,25465	tr|A8K008|A8K008_HUMAN Uncharacterized protein OS=Homo sapiens PE=2 SV=1	P20170800384_IR1,11566	P20170800384_IR2,10702	P20170800384_IR4,3235
	P20170800384_CON1,25330	P20170800384_CON2,26113	tr|Q6GMX6|Q6GMX6_HUMAN IGH@ protein OS=Homo sapiens GN=IGH@ PE=1 SV=1	P20170800384_IR1,12481	P20170800384_IR2,17190	P20170800384_IR4,4688
	P20170800384_CON1,25635	P20170800384_CON2,24043	tr|V9HW68|V9HW68_HUMAN Epididymis luminal protein 214 OS=Homo sapiens GN=HEL-214 PE=2 SV=1	P20170800384_IR1,12962	sp|P42166|LAP2A_HUMAN Lamina-associated polypeptide 2, isoform alpha OS=Homo sapiens GN=TMPO PE=1 SV=2	sp|Q86TM3|DDX53_HUMAN Probable ATP-dependent RNA helicase DDX53 OS=Homo sapiens GN=DDX53 PE=1 SV=3
	P20170800384_CON1,24689	P20170800384_CON2,24159	tr|Q6N094|Q6N094_HUMAN Putative uncharacterized protein DKFZp686O01196 OS=Homo sapiens GN=DKFZp686O01196 PE=2 SV=1	P20170800384_IR1,13511	P20170800384_IR2,15030	P20170800384_IR4,6829
	P20170800384_CON1,20795	P20170800384_CON2,24224	tr|Q6N030|Q6N030_HUMAN Uncharacterized protein OS=Homo sapiens GN=DKFZp686I15212 PE=1 SV=1	P20170800384_IR1,13967	P20170800384_IR2,15183	P20170800384_IR4,10652
	P20170800384_CON1,4983	sp|P78527|PRKDC_HUMAN DNA-dependent protein kinase catalytic subunit OS=Homo sapiens GN=PRKDC PE=1 SV=3	tr|Q7Z351|Q7Z351_HUMAN Putative uncharacterized protein DKFZp686N02209 OS=Homo sapiens GN=DKFZp686N02209 PE=2 SV=1	P20170800384_IR1,15047	sp|P46013|KI67_HUMAN Proliferation marker protein Ki-67 OS=Homo sapiens GN=MKI67 PE=1 SV=2	P20170800384_IR4,10707
	P20170800384_CON1,15165	P20170800384_CON2,26695	tr|Q5EFE5|Q5EFE5_HUMAN Anti-RhD monoclonal T125 gamma1 heavy chain OS=Homo sapiens PE=2 SV=1	tr|Q6PIN4|Q6PIN4_HUMAN PWP1 protein (Fragment) OS=Homo sapiens GN=PWP1 PE=2 SV=1	P20170800384_IR2,21561	tr|H0Y9M3|H0Y9M3_HUMAN Beta-hexosaminidase subunit beta (Fragment) OS=Homo sapiens GN=HEXB PE=1 SV=1
	P20170800384_CON1,9607	P20170800384_CON2,26699	P20170800384_CON4,10111	tr|Q53FW9|Q53FW9_HUMAN Nuclear phosphoprotein similar to S. cerevisiae PWP1 variant (Fragment) OS=Homo sapiens PE=2 SV=1	P20170800384_IR2,23594	P20170800384_IR4,2711
	sp|Q05639|EF1A2_HUMAN Elongation factor 1-alpha 2 OS=Homo sapiens GN=EEF1A2 PE=1 SV=1	P20170800384_CON2,26052	P20170800384_CON4,11150	tr|A0A024RBH5|A0A024RBH5_HUMAN PWP1 homolog (S. cerevisiae), isoform CRA_a OS=Homo sapiens GN=PWP1 PE=4 SV=1	sp|P51991|ROA3_HUMAN Heterogeneous nuclear ribonucleoprotein A3 OS=Homo sapiens GN=HNRNPA3 PE=1 SV=2	P20170800384_IR4,4085
	P20170800384_CON1,15529	P20170800384_CON2,26889	tr|Q05BL3|Q05BL3_HUMAN PWP1 protein (Fragment) OS=Homo sapiens GN=PWP1 PE=2 SV=1	tr|Q6PKI5|Q6PKI5_HUMAN PWP1 protein (Fragment) OS=Homo sapiens GN=PWP1 PE=2 SV=1	tr|B4DDB6|B4DDB6_HUMAN Heterogeneous nuclear ribonucleoprotein A3, isoform CRA_a OS=Homo sapiens GN=HNRPA3 PE=2 SV=1	P20170800384_IR4,4476
	P20170800384_CON1,11954	P20170800384_CON2,26265	tr|B4DNL1|B4DNL1_HUMAN cDNA FLJ51512, highly similar to Periodic tryptophan protein 1 homolog OS=Homo sapiens PE=2 SV=1	tr|Q9BV37|Q9BV37_HUMAN PWP1 homolog (S. cerevisiae) OS=Homo sapiens GN=PWP1 PE=2 SV=1	tr|B4E3E6|B4E3E6_HUMAN cDNA FLJ58832, highly similar to Heterogeneous nuclear ribonucleoprotein A3 OS=Homo sapiens PE=2 SV=1	sp|Q6ZMW3|EMAL6_HUMAN Echinoderm microtubule-associated protein-like 6 OS=Homo sapiens GN=EML6 PE=2 SV=2
	P20170800384_CON1,8691	P20170800384_CON2,26926	sp|Q13610|PWP1_HUMAN Periodic tryptophan protein 1 homolog OS=Homo sapiens GN=PWP1 PE=1 SV=1	sp|Q7KZ85|SPT6H_HUMAN Transcription elongation factor SPT6 OS=Homo sapiens GN=SUPT6H PE=1 SV=2	tr|Q65ZQ3|Q65ZQ3_HUMAN FBRNP OS=Homo sapiens GN=D10S102 PE=2 SV=1	P20170800384_IR4,4253
	P20170800384_CON1,17615	P20170800384_CON2,27095	sp|Q7KZ85|SPT6H_HUMAN Transcription elongation factor SPT6 OS=Homo sapiens GN=SUPT6H PE=1 SV=2	tr|Q86X79|Q86X79_HUMAN PWP1 protein (Fragment) OS=Homo sapiens GN=PWP1 PE=2 SV=1	P20170800384_IR2,8909	P20170800384_IR4,4904
	P20170800384_CON1,17618	sp|Q92841|DDX17_HUMAN Probable ATP-dependent RNA helicase DDX17 OS=Homo sapiens GN=DDX17 PE=1 SV=2	tr|Q86X79|Q86X79_HUMAN PWP1 protein (Fragment) OS=Homo sapiens GN=PWP1 PE=2 SV=1	tr|Q05BL3|Q05BL3_HUMAN PWP1 protein (Fragment) OS=Homo sapiens GN=PWP1 PE=2 SV=1	P20170800384_IR2,3408	sp|Q71U36|TBA1A_HUMAN Tubulin alpha-1A chain OS=Homo sapiens GN=TUBA1A PE=1 SV=1
	P20170800384_CON1,17740	tr|A0A1X7SBZ2|A0A1X7SBZ2_HUMAN Probable ATP-dependent RNA helicase DDX17 OS=Homo sapiens GN=DDX17 PE=4 SV=1	tr|A0A024RBH5|A0A024RBH5_HUMAN PWP1 homolog (S. cerevisiae), isoform CRA_a OS=Homo sapiens GN=PWP1 PE=4 SV=1	sp|Q13610|PWP1_HUMAN Periodic tryptophan protein 1 homolog OS=Homo sapiens GN=PWP1 PE=1 SV=1	sp|P62249|RS16_HUMAN 40S ribosomal protein S16 OS=Homo sapiens GN=RPS16 PE=1 SV=2	sp|P68366|TBA4A_HUMAN Tubulin alpha-4A chain OS=Homo sapiens GN=TUBA4A PE=1 SV=1
	P20170800384_CON1,18220	tr|Q59F66|Q59F66_HUMAN DEAD box polypeptide 17 isoform p82 variant (Fragment) OS=Homo sapiens PE=2 SV=1	tr|Q6PKI5|Q6PKI5_HUMAN PWP1 protein (Fragment) OS=Homo sapiens GN=PWP1 PE=2 SV=1	tr|B4DNL1|B4DNL1_HUMAN cDNA FLJ51512, highly similar to Periodic tryptophan protein 1 homolog OS=Homo sapiens PE=2 SV=1	tr|Q6IPX4|Q6IPX4_HUMAN 40S ribosomal protein S16 OS=Homo sapiens GN=RPS16 PE=1 SV=1	sp|Q13748|TBA3C_HUMAN Tubulin alpha-3C/D chain OS=Homo sapiens GN=TUBA3C PE=1 SV=3
	P20170800384_CON1,18673	tr|A0A1W2PQ51|A0A1W2PQ51_HUMAN Probable ATP-dependent RNA helicase DDX17 OS=Homo sapiens GN=DDX17 PE=1 SV=1	tr|Q6PIN4|Q6PIN4_HUMAN PWP1 protein (Fragment) OS=Homo sapiens GN=PWP1 PE=2 SV=1	P20170800384_IR1,3514	tr|M0R1M5|M0R1M5_HUMAN 40S ribosomal protein S16 (Fragment) OS=Homo sapiens GN=RPS16 PE=1 SV=1	sp|P68363|TBA1B_HUMAN Tubulin alpha-1B chain OS=Homo sapiens GN=TUBA1B PE=1 SV=1
	P20170800384_CON1,18723	P20170800384_CON2,19315	tr|Q9BV37|Q9BV37_HUMAN PWP1 homolog (S. cerevisiae) OS=Homo sapiens GN=PWP1 PE=2 SV=1	P20170800384_IR1,3903	tr|M0QX76|M0QX76_HUMAN 40S ribosomal protein S16 (Fragment) OS=Homo sapiens GN=RPS16 PE=1 SV=1	tr|C9J2C0|C9J2C0_HUMAN Tubulin alpha chain (Fragment) OS=Homo sapiens GN=TUBA8 PE=1 SV=1
	P20170800384_CON1,19762	P20170800384_CON2,19628	tr|Q53FW9|Q53FW9_HUMAN Nuclear phosphoprotein similar to S. cerevisiae PWP1 variant (Fragment) OS=Homo sapiens PE=2 SV=1	P20170800384_IR1,4238	tr|M0R210|M0R210_HUMAN 40S ribosomal protein S16 OS=Homo sapiens GN=RPS16 PE=1 SV=1	tr|B3KPS3|B3KPS3_HUMAN Tubulin alpha chain OS=Homo sapiens PE=2 SV=1
	P20170800384_CON1,20385	P20170800384_CON2,11617	P20170800384_CON4,4225	P20170800384_IR1,4653	tr|M0R3H0|M0R3H0_HUMAN 40S ribosomal protein S16 OS=Homo sapiens GN=RPS16 PE=1 SV=1	sp|Q9NY65|TBA8_HUMAN Tubulin alpha-8 chain OS=Homo sapiens GN=TUBA8 PE=1 SV=1
	P20170800384_CON1,21562	P20170800384_CON2,17541	P20170800384_CON4,4584	P20170800384_IR1,5090	P20170800384_IR2,25407	sp|Q9BQE3|TBA1C_HUMAN Tubulin alpha-1C chain OS=Homo sapiens GN=TUBA1C PE=1 SV=1
	P20170800384_CON1,22165	P20170800384_CON2,23758	P20170800384_CON4,4962	P20170800384_IR1,5534	P20170800384_IR2,14780	tr|Q15670|Q15670_HUMAN Alpha-tubulin isotype H2-alpha (Fragment) OS=Homo sapiens PE=4 SV=1
	P20170800384_CON1,22775	P20170800384_CON2,24248	P20170800384_CON4,5350	P20170800384_IR1,5983	sp|P62753|RS6_HUMAN 40S ribosomal protein S6 OS=Homo sapiens GN=RPS6 PE=1 SV=1	tr|B3KT06|B3KT06_HUMAN Tubulin alpha chain OS=Homo sapiens PE=2 SV=1
	P20170800384_CON1,24248	tr|A8K5I0|A8K5I0_HUMAN Epididymis secretory protein Li 103 OS=Homo sapiens GN=HSPA1B PE=2 SV=1	P20170800384_CON4,5818	P20170800384_IR1,6462	tr|A2A3R6|A2A3R6_HUMAN 40S ribosomal protein S6 OS=Homo sapiens GN=RPS6 PE=2 SV=1	tr|B4DDU2|B4DDU2_HUMAN cDNA FLJ60097, highly similar to Tubulin alpha-ubiquitous chain OS=Homo sapiens PE=2 SV=1
	P20170800384_CON1,25549	tr|B4DWK5|B4DWK5_HUMAN cDNA FLJ54392, highly similar to Heat shock 70 kDa protein 1 OS=Homo sapiens PE=2 SV=1	P20170800384_CON4,6240	P20170800384_IR1,6895	tr|Q96DV6|Q96DV6_HUMAN 40S ribosomal protein S6 OS=Homo sapiens GN=RPS6 PE=2 SV=1	tr|B4DN58|B4DN58_HUMAN cDNA FLJ53765, highly similar to Tubulin alpha chain OS=Homo sapiens PE=2 SV=1
	P20170800384_CON1,21669	tr|B4E388|B4E388_HUMAN cDNA FLJ54407, highly similar to Heat shock 70 kDa protein 1 OS=Homo sapiens PE=2 SV=1	P20170800384_CON4,6676	P20170800384_IR1,7314	P20170800384_IR2,18754	tr|F5H5D3|F5H5D3_HUMAN Tubulin alpha chain OS=Homo sapiens GN=TUBA1C PE=1 SV=1
	P20170800384_CON1,22969	tr|A0A1U9X7W4|A0A1U9X7W4_HUMAN HSPA1A OS=Homo sapiens PE=3 SV=1	P20170800384_CON4,8414	P20170800384_IR1,7741	P20170800384_IR2,9460	tr|Q1ZYQ1|Q1ZYQ1_HUMAN Tubulin alpha chain OS=Homo sapiens GN=TUBA2 PE=2 SV=1
	P20170800384_CON1,17179	tr|B4DFN9|B4DFN9_HUMAN cDNA FLJ54303, highly similar to Heat shock 70 kDa protein 1 OS=Homo sapiens PE=2 SV=1	P20170800384_CON4,9039	P20170800384_IR1,8249	sp|Q7Z406|MYH14_HUMAN Myosin-14 OS=Homo sapiens GN=MYH14 PE=1 SV=2	tr|Q53GA7|Q53GA7_HUMAN Tubulin alpha chain (Fragment) OS=Homo sapiens PE=2 SV=1
	tr|B3GQS7|B3GQS7_HUMAN Mitochondrial heat shock 60kD protein 1 variant 1 OS=Homo sapiens GN=HSPD1 PE=2 SV=1	tr|A0A0G2JIW1|A0A0G2JIW1_HUMAN Heat shock 70 kDa protein 1B OS=Homo sapiens GN=HSPA1B PE=1 SV=1	tr|A0A024QYY9|A0A024QYY9_HUMAN Spectrin domain with coiled-coils 1, isoform CRA_a OS=Homo sapiens GN=SPECC1 PE=4 SV=1	P20170800384_IR1,8767	tr|M0QY43|M0QY43_HUMAN Myosin-14 (Fragment) OS=Homo sapiens GN=MYH14 PE=1 SV=8	tr|A8JZY9|A8JZY9_HUMAN Tubulin alpha chain OS=Homo sapiens PE=2 SV=1
	tr|A0A024R3X4|A0A024R3X4_HUMAN Heat shock 60kDa protein 1 (Chaperonin), isoform CRA_a OS=Homo sapiens GN=HSPD1 PE=2 SV=1	sp|P0DMV9|HS71B_HUMAN Heat shock 70 kDa protein 1B OS=Homo sapiens GN=HSPA1B PE=1 SV=1	sp|Q9H2G2|SLK_HUMAN STE20-like serine/threonine-protein kinase OS=Homo sapiens GN=SLK PE=1 SV=1	P20170800384_IR1,9193	tr|B3KWH4|B3KWH4_HUMAN cDNA FLJ43092 fis, clone COLON2002520, highly similar to Myosin-14 (Fragment) OS=Homo sapiens PE=2 SV=1	tr|Q9UQM3|Q9UQM3_HUMAN Tubulin alpha chain (Fragment) OS=Homo sapiens PE=2 SV=1
	sp|P10809|CH60_HUMAN 60 kDa heat shock protein, mitochondrial OS=Homo sapiens GN=HSPD1 PE=1 SV=2	tr|B4DI39|B4DI39_HUMAN cDNA FLJ54328, highly similar to Heat shock 70 kDa protein 1 OS=Homo sapiens PE=2 SV=1	tr|B4E2A4|B4E2A4_HUMAN cDNA FLJ53275, highly similar to Homo sapiens spectrin domain with coiled-coils 1 (SPECC1), transcript variant, mRNA OS=Homo sapiens PE=2 SV=1	P20170800384_IR1,13242	P20170800384_IR2,14306	tr|B4DQK4|B4DQK4_HUMAN Tubulin alpha chain OS=Homo sapiens PE=2 SV=1
	P20170800384_CON1,16420	sp|P0DMV8|HS71A_HUMAN Heat shock 70 kDa protein 1A OS=Homo sapiens GN=HSPA1A PE=1 SV=1	sp|Q5M775|CYTSB_HUMAN Cytospin-B OS=Homo sapiens GN=SPECC1 PE=1 SV=1	P20170800384_IR1,14031	P20170800384_IR2,17168	tr|B7Z1K5|B7Z1K5_HUMAN Tubulin alpha chain OS=Homo sapiens PE=2 SV=1
	P20170800384_CON1,25242	P20170800384_CON2,17554	tr|B4DZC9|B4DZC9_HUMAN cDNA FLJ61681, highly similar to STE20-like serine/threonine-protein kinase (EC2.7.11.1) (Fragment) OS=Homo sapiens PE=2 SV=1	tr|A6H900|A6H900_HUMAN Axonemal dynein light chain domain-containing protein 1 OS=Homo sapiens GN=C1orf125 PE=1 SV=1	sp|Q86YZ3|HORN_HUMAN Hornerin OS=Homo sapiens GN=HRNR PE=1 SV=2	P20170800384_IR4,24220
	P20170800384_CON1,27720	P20170800384_CON2,25029	P20170800384_CON4,6228	P20170800384_IR1,2463	P20170800384_IR2,3878	P20170800384_IR4,24236
	P20170800384_CON1,27729	P20170800384_CON2,26195	P20170800384_CON4,6828	P20170800384_IR1,2592	P20170800384_IR2,2692	sp|Q8N475|FSTL5_HUMAN Follistatin-related protein 5 OS=Homo sapiens GN=FSTL5 PE=2 SV=2
	P20170800384_CON1,27138	P20170800384_CON2,4738	P20170800384_CON4,7235	P20170800384_IR1,3647	sp|Q9ULV4|COR1C_HUMAN Coronin-1C OS=Homo sapiens GN=CORO1C PE=1 SV=1	P20170800384_IR4,9662
	P20170800384_CON1,25195	P20170800384_CON2,2816	P20170800384_CON4,7471	tr|E9PN60|E9PN60_HUMAN Pro-cathepsin H OS=Homo sapiens GN=CTSH PE=4 SV=1	tr|A0A024RBI5|A0A024RBI5_HUMAN Coronin OS=Homo sapiens GN=CORO1C PE=3 SV=1	P20170800384_IR4,10109
	P20170800384_CON1,25994	P20170800384_CON2,9421	P20170800384_CON4,7676	P20170800384_IR1,7716	tr|Q59EA2|Q59EA2_HUMAN Coronin (Fragment) OS=Homo sapiens PE=2 SV=1	tr|A0A1B0GUM4|A0A1B0GUM4_HUMAN Cyclin-dependent kinase-like 5 OS=Homo sapiens GN=CDKL5 PE=1 SV=1
	P20170800384_CON1,26005	tr|B2R491|B2R491_HUMAN 40S ribosomal protein S4 OS=Homo sapiens GN=RPS4X PE=2 SV=1	P20170800384_CON4,8101	P20170800384_IR1,8223	tr|B4DMH3|B4DMH3_HUMAN Coronin OS=Homo sapiens PE=2 SV=1	tr|A0A1B0GTX4|A0A1B0GTX4_HUMAN Cyclin-dependent kinase-like 5 (Fragment) OS=Homo sapiens GN=CDKL5 PE=1 SV=1
	P20170800384_CON1,26625	tr|Q53HV1|Q53HV1_HUMAN Ribosomal protein S4, X-linked X isoform variant (Fragment) OS=Homo sapiens PE=2 SV=1	P20170800384_CON4,8540	P20170800384_IR1,8745	tr|Q53G58|Q53G58_HUMAN Coronin (Fragment) OS=Homo sapiens PE=2 SV=1	tr|A0A096LP32|A0A096LP32_HUMAN Cyclin-dependent kinase-like 5 (Fragment) OS=Homo sapiens GN=CDKL5 PE=1 SV=1
	P20170800384_CON1,27255	tr|Q96IR1|Q96IR1_HUMAN RPS4X protein (Fragment) OS=Homo sapiens GN=RPS4X PE=2 SV=2	P20170800384_CON4,10397	tr|K7ES89|K7ES89_HUMAN Dual-specificity protein phosphatase 3 (Fragment) OS=Homo sapiens GN=DUSP3 PE=1 SV=1	tr|B3KN06|B3KN06_HUMAN Coronin OS=Homo sapiens PE=2 SV=1	sp|O76039|CDKL5_HUMAN Cyclin-dependent kinase-like 5 OS=Homo sapiens GN=CDKL5 PE=1 SV=1
	P20170800384_CON1,26884	sp|P62701|RS4X_HUMAN 40S ribosomal protein S4, X isoform OS=Homo sapiens GN=RPS4X PE=1 SV=2	sp|Q06830|PRDX1_HUMAN Peroxiredoxin-1 OS=Homo sapiens GN=PRDX1 PE=1 SV=1	P20170800384_IR1,3005	P20170800384_IR2,8336	tr|A0A096LPI4|A0A096LPI4_HUMAN Cyclin-dependent kinase-like 5 (Fragment) OS=Homo sapiens GN=CDKL5 PE=1 SV=6
	sp|P06733|ENOA_HUMAN Alpha-enolase OS=Homo sapiens GN=ENO1 PE=1 SV=2	P20170800384_CON2,5731	tr|A0A0A0MSI0|A0A0A0MSI0_HUMAN Peroxiredoxin-1 (Fragment) OS=Homo sapiens GN=PRDX1 PE=1 SV=1	P20170800384_IR1,3086	P20170800384_IR2,3991	tr|A0A096LNR9|A0A096LNR9_HUMAN Cyclin-dependent kinase-like 5 (Fragment) OS=Homo sapiens GN=CDKL5 PE=1 SV=1
	tr|A0A024R4F1|A0A024R4F1_HUMAN Enolase 1, (Alpha), isoform CRA_a OS=Homo sapiens GN=ENO1 PE=2 SV=1	P20170800384_CON2,3957	tr|B2R4P2|B2R4P2_HUMAN cDNA, FLJ92164, highly similar to Homo sapiens peroxiredoxin 1 (PRDX1), mRNA OS=Homo sapiens PE=2 SV=1	P20170800384_IR1,3297	tr|A0A087WTT1|A0A087WTT1_HUMAN Polyadenylate-binding protein OS=Homo sapiens GN=PABPC1 PE=1 SV=1	tr|A0A096LPG3|A0A096LPG3_HUMAN Cyclin-dependent kinase-like 5 (Fragment) OS=Homo sapiens GN=CDKL5 PE=1 SV=6
	P20170800384_CON1,24807	P20170800384_CON2,10707	P20170800384_CON4,22472	sp|P28715|ERCC5_HUMAN DNA repair protein complementing XP-G cells OS=Homo sapiens GN=ERCC5 PE=1 SV=3	tr|Q3ZCS4|Q3ZCS4_HUMAN Polyadenylate-binding protein OS=Homo sapiens GN=PABPC3 PE=2 SV=1	P20170800384_IR4,11859
	P20170800384_CON1,27112	P20170800384_CON2,26822	P20170800384_CON4,22473	tr|Q59FZ7|Q59FZ7_HUMAN DNA-repair protein complementing XP-G cells variant (Fragment) OS=Homo sapiens PE=2 SV=1	tr|E7ERJ7|E7ERJ7_HUMAN Polyadenylate-binding protein OS=Homo sapiens GN=PABPC1 PE=1 SV=1	P20170800384_IR4,12422
	P20170800384_CON1,27118	P20170800384_CON2,11788	P20170800384_CON4,22477	tr|A0A1W2PS85|A0A1W2PS85_HUMAN BIVM-ERCC5 readthrough OS=Homo sapiens GN=BIVM-ERCC5 PE=4 SV=1	tr|B4DQX0|B4DQX0_HUMAN Polyadenylate-binding protein OS=Homo sapiens PE=2 SV=1	tr|A0N4V7|A0N4V7_HUMAN HCG2039797 (Fragment) OS=Homo sapiens GN=Tcr-alpha PE=4 SV=1
	P20170800384_CON1,18470	P20170800384_CON2,3488	sp|P49720|PSB3_HUMAN Proteasome subunit beta type-3 OS=Homo sapiens GN=PSMB3 PE=1 SV=2	tr|B4DSI5|B4DSI5_HUMAN cDNA FLJ61372, highly similar to DNA-repair protein complementing XP-G cells OS=Homo sapiens PE=2 SV=1	tr|A0A024R9E2|A0A024R9E2_HUMAN Poly(A) binding protein, cytoplasmic 1, isoform CRA_c OS=Homo sapiens GN=PABPC1 PE=4 SV=1	tr|A0A075B6Z2|A0A075B6Z2_HUMAN T-cell receptor alpha joining 56 (Fragment) OS=Homo sapiens GN=TRAJ56 PE=4 SV=1
	P20170800384_CON1,27009	tr|B2R8Z8|B2R8Z8_HUMAN cDNA, FLJ94136, highly similar to Homo sapiens synaptotagmin binding, cytoplasmic RNA interacting protein (SYNCRIP), mRNA OS=Homo sapiens PE=2 SV=1	P20170800384_CON4,23675	tr|A0A090HNM7|A0A090HNM7_HUMAN ERCC5-201 protein OS=Homo sapiens GN=ERCC5-201 PE=2 SV=1	tr|Q2VIP3|Q2VIP3_HUMAN Polyadenylate-binding protein (Fragment) OS=Homo sapiens PE=3 SV=1	P20170800384_IR4,12852
	P20170800384_CON1,27700	sp|O60506|HNRPQ_HUMAN Heterogeneous nuclear ribonucleoprotein Q OS=Homo sapiens GN=SYNCRIP PE=1 SV=2	P20170800384_CON4,23687	tr|B4E0X0|B4E0X0_HUMAN cDNA FLJ53844, highly similar to DNA-repair protein complementing XP-G cells OS=Homo sapiens PE=2 SV=1	sp|P11940|PABP1_HUMAN Polyadenylate-binding protein 1 OS=Homo sapiens GN=PABPC1 PE=1 SV=2	P20170800384_IR4,13399
	P20170800384_CON1,25426	P20170800384_CON2,3262	sp|P52597|HNRPF_HUMAN Heterogeneous nuclear ribonucleoprotein F OS=Homo sapiens GN=HNRNPF PE=1 SV=3	tr|B4DGQ2|B4DGQ2_HUMAN cDNA FLJ51835, highly similar to DNA-repair protein complementing XP-G cells OS=Homo sapiens PE=2 SV=1	tr|H0YAP2|H0YAP2_HUMAN Polyadenylate-binding protein 1 (Fragment) OS=Homo sapiens GN=PABPC1 PE=1 SV=1	tr|B4DWD9|B4DWD9_HUMAN cDNA FLJ60184, highly similar to Homo sapiens dynein 2 light intermediate chain (D2LIC), transcript variant 1, mRNA OS=Homo sapiens PE=2 SV=1
	P20170800384_CON1,23918	P20170800384_CON2,22963	tr|A0A1B0GW42|A0A1B0GW42_HUMAN Heterogeneous nuclear ribonucleoprotein F (Fragment) OS=Homo sapiens GN=HNRNPF PE=1 SV=1	tr|R4GMW8|R4GMW8_HUMAN BIVM-ERCC5 readthrough OS=Homo sapiens GN=BIVM-ERCC5 PE=2 SV=2	tr|E7EQV3|E7EQV3_HUMAN Polyadenylate-binding protein OS=Homo sapiens GN=PABPC1 PE=1 SV=1	sp|Q8TCX1|DC2L1_HUMAN Cytoplasmic dynein 2 light intermediate chain 1 OS=Homo sapiens GN=DYNC2LI1 PE=1 SV=1
	P20170800384_CON1,27750	P20170800384_CON2,23501	tr|A0A024R7T3|A0A024R7T3_HUMAN Heterogeneous nuclear ribonucleoprotein F, isoform CRA_a OS=Homo sapiens GN=HNRPF PE=4 SV=1	P20170800384_IR1,2310	tr|B4DZW4|B4DZW4_HUMAN Polyadenylate-binding protein OS=Homo sapiens PE=2 SV=1	tr|H7BYC8|H7BYC8_HUMAN Cytoplasmic dynein 2 light intermediate chain 1 (Fragment) OS=Homo sapiens GN=DYNC2LI1 PE=1 SV=1
	tr|A0A087WVQ6|A0A087WVQ6_HUMAN Clathrin heavy chain OS=Homo sapiens GN=CLTC PE=1 SV=1	P20170800384_CON2,19925	P20170800384_CON4,24398	P20170800384_IR1,4092	tr|Q5VX58|Q5VX58_HUMAN Polyadenylate-binding protein OS=Homo sapiens GN=PABPC3 PE=2 SV=1	P20170800384_IR4,7509
	sp|Q00610|CLH1_HUMAN Clathrin heavy chain 1 OS=Homo sapiens GN=CLTC PE=1 SV=5	P20170800384_CON2,24695	P20170800384_CON4,24401	sp|P30041|PRDX6_HUMAN Peroxiredoxin-6 OS=Homo sapiens GN=PRDX6 PE=1 SV=3	tr|A0A024R9C1|A0A024R9C1_HUMAN Polyadenylate-binding protein OS=Homo sapiens GN=PABPC1 PE=3 SV=1	P20170800384_IR4,8526
	P20170800384_CON1,27237	P20170800384_CON2,14661	sp|P54577|SYYC_HUMAN Tyrosine--tRNA ligase, cytoplasmic OS=Homo sapiens GN=YARS PE=1 SV=4	tr|V9HWC7|V9HWC7_HUMAN Epididymis secretory sperm binding protein Li 128m OS=Homo sapiens GN=HEL-S-128m PE=2 SV=1	sp|Q9H361|PABP3_HUMAN Polyadenylate-binding protein 3 OS=Homo sapiens GN=PABPC3 PE=1 SV=2	tr|C9JW96|C9JW96_HUMAN Prohibitin (Fragment) OS=Homo sapiens GN=PHB PE=1 SV=2
	P20170800384_CON1,25794	tr|B9EG90|B9EG90_HUMAN Topoisomerase (DNA) I OS=Homo sapiens GN=TOP1 PE=2 SV=1	tr|A0A0C4DGZ5|A0A0C4DGZ5_HUMAN Tyrosine--tRNA ligase OS=Homo sapiens GN=YARS PE=1 SV=1	tr|B4DUK1|B4DUK1_HUMAN cDNA FLJ51310, moderately similar to Peroxiredoxin-6 (EC 1.11.1.15) OS=Homo sapiens PE=2 SV=1	P20170800384_IR2,15051	sp|P35232|PHB_HUMAN Prohibitin OS=Homo sapiens GN=PHB PE=1 SV=1
	P20170800384_CON1,27471	sp|P11387|TOP1_HUMAN DNA topoisomerase 1 OS=Homo sapiens GN=TOP1 PE=1 SV=2	tr|A0A0S2Z4R1|A0A0S2Z4R1_HUMAN Tyrosine--tRNA ligase (Fragment) OS=Homo sapiens GN=YARS PE=2 SV=1	P20170800384_IR1,24764	P20170800384_IR2,9284	tr|Q6PUJ7|Q6PUJ7_HUMAN Epididymis luminal protein 215 OS=Homo sapiens GN=HEL-215 PE=2 SV=1
	P20170800384_CON1,25450	P20170800384_CON2,24044	P20170800384_CON4,25272	P20170800384_IR1,24777	tr|A0A0S2Z4G7|A0A0S2Z4G7_HUMAN Nucleophosmin (Nucleolar phosphoprotein B23, numatrin), isoform CRA_f (Fragment) OS=Homo sapiens GN=NPM1 PE=2 SV=1	tr|E7ESE2|E7ESE2_HUMAN Prohibitin (Fragment) OS=Homo sapiens GN=PHB PE=1 SV=2
	P20170800384_CON1,24765	P20170800384_CON2,22064	P20170800384_CON4,25286	sp|P55084|ECHB_HUMAN Trifunctional enzyme subunit beta, mitochondrial OS=Homo sapiens GN=HADHB PE=1 SV=3	sp|P06748|NPM_HUMAN Nucleophosmin OS=Homo sapiens GN=NPM1 PE=1 SV=2	tr|C9JZ20|C9JZ20_HUMAN Prohibitin (Fragment) OS=Homo sapiens GN=PHB PE=1 SV=1
	P20170800384_CON1,27787	P20170800384_CON2,6593	sp|Q86TM3|DDX53_HUMAN Probable ATP-dependent RNA helicase DDX53 OS=Homo sapiens GN=DDX53 PE=1 SV=3	tr|B4DY96|B4DY96_HUMAN cDNA FLJ55769, highly similar to Trifunctional enzyme subunit beta, mitochondrial OS=Homo sapiens PE=2 SV=1	tr|A0A0S2Z491|A0A0S2Z491_HUMAN Nucleophosmin isoform 2 (Fragment) OS=Homo sapiens GN=NPM1 PE=2 SV=1	tr|E9PCW0|E9PCW0_HUMAN Prohibitin (Fragment) OS=Homo sapiens GN=PHB PE=1 SV=2
	P20170800384_CON1,26754	P20170800384_CON2,15886	P20170800384_CON4,6752	tr|B5MD38|B5MD38_HUMAN Trifunctional enzyme subunit beta, mitochondrial OS=Homo sapiens GN=HADHB PE=1 SV=1	tr|A0A140VJQ2|A0A140VJQ2_HUMAN Testicular tissue protein Li 128 OS=Homo sapiens PE=2 SV=1	tr|A8K401|A8K401_HUMAN Prohibitin, isoform CRA_a OS=Homo sapiens GN=PHB PE=2 SV=1
	P20170800384_CON1,26756	P20170800384_CON2,22312	P20170800384_CON4,10772	tr|D6W539|D6W539_HUMAN Hydroxyacyl-Coenzyme A dehydrogenase/3-ketoacyl-Coenzyme A thiolase/enoyl-Coenzyme A hydratase (Trifunctional protein), beta subunit, isoform CRA_b OS=Homo sapiens GN=HADHB PE=4 SV=1	tr|A4ZU86|A4ZU86_HUMAN Truncated nucleolar phosphoprotein B23 OS=Homo sapiens GN=NPM1 PE=2 SV=1	tr|Q53FV0|Q53FV0_HUMAN Prohibitin variant (Fragment) OS=Homo sapiens PE=2 SV=1
	tr|A0A024R4Z6|A0A024R4Z6_HUMAN FACT complex subunit SSRP1 OS=Homo sapiens GN=SSRP1 PE=3 SV=1	P20170800384_CON2,3292	tr|A0N4V7|A0N4V7_HUMAN HCG2039797 (Fragment) OS=Homo sapiens GN=Tcr-alpha PE=4 SV=1	tr|C9JEY0|C9JEY0_HUMAN Trifunctional enzyme subunit beta, mitochondrial (Fragment) OS=Homo sapiens GN=HADHB PE=1 SV=8	P20170800384_IR2,24460	P20170800384_IR4,26092
	sp|Q08945|SSRP1_HUMAN FACT complex subunit SSRP1 OS=Homo sapiens GN=SSRP1 PE=1 SV=1	tr|Q59GX6|Q59GX6_HUMAN DEAD/H (Asp-Glu-Ala-Asp/His) box polypeptide 3 variant (Fragment) OS=Homo sapiens PE=2 SV=1	tr|A0A075B6Z2|A0A075B6Z2_HUMAN T-cell receptor alpha joining 56 (Fragment) OS=Homo sapiens GN=TRAJ56 PE=4 SV=1	tr|F5GZQ3|F5GZQ3_HUMAN Trifunctional enzyme subunit beta, mitochondrial OS=Homo sapiens GN=HADHB PE=1 SV=1	P20170800384_IR2,7121	P20170800384_IR4,26113
	P20170800384_CON1,25684	tr|B5BTY4|B5BTY4_HUMAN ATP-dependent RNA helicase DDX3X OS=Homo sapiens GN=DDX3X PE=2 SV=1	P20170800384_CON4,12295	tr|C9JE81|C9JE81_HUMAN Trifunctional enzyme subunit beta, mitochondrial (Fragment) OS=Homo sapiens GN=HADHB PE=1 SV=8	tr|A2J422|A2J422_HUMAN Anti-HER3 scFv (Fragment) OS=Homo sapiens PE=2 SV=1	tr|J3KRX5|J3KRX5_HUMAN 60S ribosomal protein L17 (Fragment) OS=Homo sapiens GN=RPL17 PE=3 SV=1
	P20170800384_CON1,23584	tr|A0A0D9SF53|A0A0D9SF53_HUMAN ATP-dependent RNA helicase DDX3X OS=Homo sapiens GN=DDX3X PE=1 SV=1	P20170800384_CON4,12757	tr|B4DDC9|B4DDC9_HUMAN cDNA FLJ59448, highly similar to Trifunctional enzyme subunit beta, mitochondrial OS=Homo sapiens PE=2 SV=1	tr|Q65ZC9|Q65ZC9_HUMAN Single-chain Fv (Fragment) OS=Homo sapiens GN=scFv PE=2 SV=1	tr|J3QLC8|J3QLC8_HUMAN 60S ribosomal protein L17 OS=Homo sapiens GN=RPL17 PE=3 SV=1
	P20170800384_CON1,17182	tr|A0A0D9SG12|A0A0D9SG12_HUMAN ATP-dependent RNA helicase DDX3X OS=Homo sapiens GN=DDX3X PE=1 SV=1	tr|A6H900|A6H900_HUMAN Axonemal dynein light chain domain-containing protein 1 OS=Homo sapiens GN=C1orf125 PE=1 SV=1	P20170800384_IR1,25985	tr|A2J423|A2J423_HUMAN Anti-Mpl scFv (Fragment) OS=Homo sapiens PE=2 SV=1	tr|A0A0A0MRF8|A0A0A0MRF8_HUMAN RPL17-C18orf32 readthrough OS=Homo sapiens GN=RPL17-C18orf32 PE=3 SV=1
	P20170800384_CON1,5278	tr|A0A0D9SFB3|A0A0D9SFB3_HUMAN ATP-dependent RNA helicase DDX3X OS=Homo sapiens GN=DDX3X PE=1 SV=1	P20170800384_CON4,2628	P20170800384_IR1,25987	P20170800384_IR2,12965	tr|A0A087WWH0|A0A087WWH0_HUMAN 60S ribosomal protein L17 (Fragment) OS=Homo sapiens GN=RPL17 PE=3 SV=6
	P20170800384_CON1,10727	sp|O00571|DDX3X_HUMAN ATP-dependent RNA helicase DDX3X OS=Homo sapiens GN=DDX3X PE=1 SV=3	P20170800384_CON4,2650	sp|Q8N475|FSTL5_HUMAN Follistatin-related protein 5 OS=Homo sapiens GN=FSTL5 PE=2 SV=2	P20170800384_IR2,8751	tr|J3QQT2|J3QQT2_HUMAN 60S ribosomal protein L17 (Fragment) OS=Homo sapiens GN=RPL17 PE=3 SV=1
	P20170800384_CON1,12278	P20170800384_CON2,26469	tr|B2RBR9|B2RBR9_HUMAN cDNA, FLJ95650, highly similar to Homo sapiens karyopherin (importin) beta 1 (KPNB1), mRNA OS=Homo sapiens PE=2 SV=1	P20170800384_IR1,9591	tr|A8JZY9|A8JZY9_HUMAN Tubulin alpha chain OS=Homo sapiens PE=2 SV=1	sp|P18621|RL17_HUMAN 60S ribosomal protein L17 OS=Homo sapiens GN=RPL17 PE=1 SV=3
	P20170800384_CON1,9478	P20170800384_CON2,24818	tr|B7Z752|B7Z752_HUMAN cDNA FLJ50715, highly similar to Importin beta-1 subunit OS=Homo sapiens PE=2 SV=1	P20170800384_IR1,9994	tr|B4DQK4|B4DQK4_HUMAN Tubulin alpha chain OS=Homo sapiens PE=2 SV=1	tr|A0A024R261|A0A024R261_HUMAN HCG24487, isoform CRA_c OS=Homo sapiens GN=hCG_24487 PE=3 SV=1
	tr|G3V4C1|G3V4C1_HUMAN Heterogeneous nuclear ribonucleoproteins C1/C2 OS=Homo sapiens GN=HNRNPC PE=1 SV=1	P20170800384_CON2,20757	sp|Q14974|IMB1_HUMAN Importin subunit beta-1 OS=Homo sapiens GN=KPNB1 PE=1 SV=2	tr|B2R4P2|B2R4P2_HUMAN cDNA, FLJ92164, highly similar to Homo sapiens peroxiredoxin 1 (PRDX1), mRNA OS=Homo sapiens PE=2 SV=1	tr|B3KPS3|B3KPS3_HUMAN Tubulin alpha chain OS=Homo sapiens PE=2 SV=1	tr|A0A087WXM6|A0A087WXM6_HUMAN 60S ribosomal protein L17 (Fragment) OS=Homo sapiens GN=RPL17 PE=3 SV=1
	tr|G3V4W0|G3V4W0_HUMAN Heterogeneous nuclear ribonucleoproteins C1/C2 (Fragment) OS=Homo sapiens GN=HNRNPC PE=1 SV=1	P20170800384_CON2,24248	tr|J3KTM9|J3KTM9_HUMAN Importin subunit beta-1 (Fragment) OS=Homo sapiens GN=KPNB1 PE=1 SV=1	tr|A0A0A0MSI0|A0A0A0MSI0_HUMAN Peroxiredoxin-1 (Fragment) OS=Homo sapiens GN=PRDX1 PE=1 SV=1	sp|Q9BQE3|TBA1C_HUMAN Tubulin alpha-1C chain OS=Homo sapiens GN=TUBA1C PE=1 SV=1	tr|A0A0A6YYL6|A0A0A6YYL6_HUMAN Protein RPL17-C18orf32 OS=Homo sapiens GN=RPL17-C18orf32 PE=3 SV=1
	tr|B4DY08|B4DY08_HUMAN Heterogeneous nuclear ribonucleoproteins C1/C2 OS=Homo sapiens GN=HNRNPC PE=1 SV=1	P20170800384_CON2,7807	tr|B7Z5M1|B7Z5M1_HUMAN cDNA FLJ50625, highly similar to Importin beta-1 subunit OS=Homo sapiens PE=2 SV=1	sp|Q06830|PRDX1_HUMAN Peroxiredoxin-1 OS=Homo sapiens GN=PRDX1 PE=1 SV=1	tr|F5H5D3|F5H5D3_HUMAN Tubulin alpha chain OS=Homo sapiens GN=TUBA1C PE=1 SV=1	tr|J3KRB3|J3KRB3_HUMAN 60S ribosomal protein L17 (Fragment) OS=Homo sapiens GN=RPL17 PE=3 SV=3
	tr|B2R5W2|B2R5W2_HUMAN Heterogeneous nuclear ribonucleoproteins C1/C2 OS=Homo sapiens GN=HNRNPC PE=1 SV=1	P20170800384_CON2,26471	P20170800384_CON4,24306	P20170800384_IR1,23771	tr|B7Z1K5|B7Z1K5_HUMAN Tubulin alpha chain OS=Homo sapiens PE=2 SV=1	tr|J3QS96|J3QS96_HUMAN 60S ribosomal protein L17 (Fragment) OS=Homo sapiens GN=RPL17 PE=3 SV=1
	P20170800384_CON1,24795	tr|Q0VAS5|Q0VAS5_HUMAN Histone H4 OS=Homo sapiens GN=HIST1H4H PE=2 SV=1	P20170800384_CON4,24320	P20170800384_IR1,23790	tr|B3KT06|B3KT06_HUMAN Tubulin alpha chain OS=Homo sapiens PE=2 SV=1	tr|A4D1R6|A4D1R6_HUMAN Similar to 60S ribosomal protein L17 (L23) (Amino acid starvation-induced protein) (ASI) OS=Homo sapiens GN=LOC402695 PE=3 SV=1
	P20170800384_CON1,10190	tr|B2R4R0|B2R4R0_HUMAN Histone H4 OS=Homo sapiens GN=HIST1H4L PE=2 SV=1	tr|B3KWD0|B3KWD0_HUMAN cDNA FLJ42779 fis, clone BRAWH3005300, highly similar to Exportin-1 OS=Homo sapiens PE=2 SV=1	tr|B4DNF7|B4DNF7_HUMAN cDNA FLJ57539, highly similar to Zinc finger protein GLI1 OS=Homo sapiens PE=2 SV=1	sp|Q71U36|TBA1A_HUMAN Tubulin alpha-1A chain OS=Homo sapiens GN=TUBA1A PE=1 SV=1	tr|A4D1R5|A4D1R5_HUMAN Similar to Ubiquinol-cytochrome C reductase iron-sulfur subunit, mitochondrial (Rieske iron-sulfur protein) (RISP) OS=Homo sapiens GN=LOC202789 PE=4 SV=1
	P20170800384_CON1,2599	sp|P62805|H4_HUMAN Histone H4 OS=Homo sapiens GN=HIST1H4A PE=1 SV=2	tr|B7ZB16|B7ZB16_HUMAN cDNA, FLJ79380, highly similar to Exportin-1 OS=Homo sapiens PE=2 SV=1	sp|P08151|GLI1_HUMAN Zinc finger protein GLI1 OS=Homo sapiens GN=GLI1 PE=1 SV=1	sp|P68363|TBA1B_HUMAN Tubulin alpha-1B chain OS=Homo sapiens GN=TUBA1B PE=1 SV=1	P20170800384_IR4,24309
	P20170800384_CON1,25368	P20170800384_CON2,23061	sp|O14980|XPO1_HUMAN Exportin-1 OS=Homo sapiens GN=XPO1 PE=1 SV=1	P20170800384_IR1,16920	tr|Q53GA7|Q53GA7_HUMAN Tubulin alpha chain (Fragment) OS=Homo sapiens PE=2 SV=1	P20170800384_IR4,24318
	P20170800384_CON1,25300	P20170800384_CON2,25088	tr|B4DR01|B4DR01_HUMAN cDNA FLJ55480, highly similar to Exportin-1 OS=Homo sapiens PE=2 SV=1	P20170800384_IR1,18113	P20170800384_IR2,24824	tr|L0R5A1|L0R5A1_HUMAN Alternative protein CSF2RB OS=Homo sapiens GN=CSF2RB PE=4 SV=1
	P20170800384_CON1,25390	P20170800384_CON2,25108	P20170800384_CON4,22694	tr|D2KTB2|D2KTB2_HUMAN Helicase-like protein (Fragment) OS=Homo sapiens GN=Si-11 PE=2 SV=1	P20170800384_IR2,24332	P20170800384_IR4,12997
	P20170800384_CON1,10680	P20170800384_CON2,23015	P20170800384_CON4,22695	tr|D2KTB3|D2KTB3_HUMAN Helicase-like protein (Fragment) OS=Homo sapiens GN=Si-11-6 PE=2 SV=1	tr|B2RAU8|B2RAU8_HUMAN cDNA, FLJ95131, highly similar to Homo sapiens nucleolar and coiled-body phosphoprotein 1 (NOLC1), mRNA OS=Homo sapiens PE=2 SV=1	P20170800384_IR4,13553
	tr|Q53FA3|Q53FA3_HUMAN HSPA1L (Fragment) OS=Homo sapiens GN=HSPA1L PE=1 SV=1	P20170800384_CON2,23607	tr|C9JW96|C9JW96_HUMAN Prohibitin (Fragment) OS=Homo sapiens GN=PHB PE=1 SV=2	tr|B4DYS5|B4DYS5_HUMAN cDNA FLJ50297, weakly similar to ATP-dependent DNA helicase MER3 (EC 3.6.1.-) OS=Homo sapiens PE=2 SV=1	tr|S4R349|S4R349_HUMAN Nucleolar and coiled-body phosphoprotein 1 (Fragment) OS=Homo sapiens GN=NOLC1 PE=1 SV=1	tr|Q9UN47|Q9UN47_HUMAN Frameshifted pyruvate kinase M2 (Fragment) OS=Homo sapiens PE=4 SV=1
	tr|B4DI54|B4DI54_HUMAN cDNA FLJ56386, highly similar to Heat shock 70 kDa protein 1L OS=Homo sapiens PE=2 SV=1	P20170800384_CON2,5708	sp|P35232|PHB_HUMAN Prohibitin OS=Homo sapiens GN=PHB PE=1 SV=1	tr|B4DGT2|B4DGT2_HUMAN cDNA FLJ50147, weakly similar to ATP-dependent DNA helicase MER3 (EC 3.6.1.-) OS=Homo sapiens PE=2 SV=1	sp|Q14978|NOLC1_HUMAN Nucleolar and coiled-body phosphoprotein 1 OS=Homo sapiens GN=NOLC1 PE=1 SV=2	tr|Q8WUW7|Q8WUW7_HUMAN Pyruvate kinase (Fragment) OS=Homo sapiens GN=PKM2 PE=2 SV=2
	tr|A0A1U9X7X9|A0A1U9X7X9_HUMAN HSPA1L OS=Homo sapiens PE=3 SV=1	P20170800384_CON2,12868	tr|C9JZ20|C9JZ20_HUMAN Prohibitin (Fragment) OS=Homo sapiens GN=PHB PE=1 SV=1	sp|A2PYH4|HFM1_HUMAN Probable ATP-dependent DNA helicase HFM1 OS=Homo sapiens GN=HFM1 PE=1 SV=2	tr|A0A0A0MRM9|A0A0A0MRM9_HUMAN Nucleolar and coiled-body phosphoprotein 1 (Fragment) OS=Homo sapiens GN=NOLC1 PE=1 SV=1	tr|Q9UKK4|Q9UKK4_HUMAN Pyruvate kinase M2 (Fragment) OS=Homo sapiens PE=4 SV=1
	tr|A0A1U9X7X4|A0A1U9X7X4_HUMAN HSPA1L OS=Homo sapiens PE=3 SV=1	P20170800384_CON2,12889	tr|E7ESE2|E7ESE2_HUMAN Prohibitin (Fragment) OS=Homo sapiens GN=PHB PE=1 SV=2	tr|B7ZM00|B7ZM00_HUMAN HFM1 protein (Fragment) OS=Homo sapiens GN=HFM1 PE=2 SV=1	P20170800384_IR2,7549	tr|Q9NYI7|Q9NYI7_HUMAN Pyruvate kinase M2 (Fragment) OS=Homo sapiens PE=4 SV=1
	sp|P34931|HS71L_HUMAN Heat shock 70 kDa protein 1-like OS=Homo sapiens GN=HSPA1L PE=1 SV=2	P20170800384_CON2,16707	tr|E9PCW0|E9PCW0_HUMAN Prohibitin (Fragment) OS=Homo sapiens GN=PHB PE=1 SV=2	P20170800384_IR1,17932	P20170800384_IR2,4290	tr|V9HWB8|V9HWB8_HUMAN Pyruvate kinase OS=Homo sapiens GN=HEL-S-30 PE=1 SV=1
	tr|A0A1U9X7W7|A0A1U9X7W7_HUMAN HSPA1L OS=Homo sapiens PE=3 SV=1	P20170800384_CON2,17185	tr|A8K401|A8K401_HUMAN Prohibitin, isoform CRA_a OS=Homo sapiens GN=PHB PE=2 SV=1	P20170800384_IR1,18321	tr|B2RDW1|B2RDW1_HUMAN Epididymis luminal protein 112 OS=Homo sapiens GN=RPS27A PE=2 SV=1	sp|P14618|KPYM_HUMAN Pyruvate kinase PKM OS=Homo sapiens GN=PKM PE=1 SV=4
	tr|B4DXY3|B4DXY3_HUMAN cDNA FLJ56517, highly similar to Heat shock 70 kDa protein 1L OS=Homo sapiens PE=2 SV=1	P20170800384_CON2,17703	tr|Q6PUJ7|Q6PUJ7_HUMAN Epididymis luminal protein 215 OS=Homo sapiens GN=HEL-215 PE=2 SV=1	tr|H0Y9M3|H0Y9M3_HUMAN Beta-hexosaminidase subunit beta (Fragment) OS=Homo sapiens GN=HEXB PE=1 SV=1	tr|Q96MH4|Q96MH4_HUMAN cDNA FLJ32377 fis, clone SKMUS1000014, highly similar to Polyubiquitin 9 OS=Homo sapiens PE=2 SV=1	tr|B4DNK4|B4DNK4_HUMAN Pyruvate kinase OS=Homo sapiens GN=PKM PE=1 SV=1
	P20170800384_CON1,6420	P20170800384_CON2,18114	tr|Q53FV0|Q53FV0_HUMAN Prohibitin variant (Fragment) OS=Homo sapiens PE=2 SV=1	P20170800384_IR1,2899	tr|L8B4I8|L8B4I8_HUMAN Ubiquitin C OS=Homo sapiens GN=UbC PE=4 SV=1	P20170800384_IR4,24955
	P20170800384_CON1,25577	P20170800384_CON2,20455	P20170800384_CON4,24664	P20170800384_IR1,4369	tr|J3QTR3|J3QTR3_HUMAN Ubiquitin-40S ribosomal protein S27a (Fragment) OS=Homo sapiens GN=RPS27A PE=1 SV=1	P20170800384_IR4,24956
	P20170800384_CON1,26863	sp|Q71U36|TBA1A_HUMAN Tubulin alpha-1A chain OS=Homo sapiens GN=TUBA1A PE=1 SV=1	P20170800384_CON4,24673	tr|L0R5A1|L0R5A1_HUMAN Alternative protein CSF2RB OS=Homo sapiens GN=CSF2RB PE=4 SV=1	tr|Q5UGI3|Q5UGI3_HUMAN Ubiquitin C splice variant OS=Homo sapiens GN=UBC PE=2 SV=1	sp|A1L4H1|SRCRL_HUMAN Soluble scavenger receptor cysteine-rich domain-containing protein SSC5D OS=Homo sapiens GN=SSC5D PE=1 SV=3
	P20170800384_CON1,24689	tr|A8JZY9|A8JZY9_HUMAN Tubulin alpha chain OS=Homo sapiens PE=2 SV=1	tr|D3DSW1|D3DSW1_HUMAN HCG1640171, isoform CRA_a OS=Homo sapiens GN=hCG_1640171 PE=4 SV=1	P20170800384_IR1,12845	tr|F5GXK7|F5GXK7_HUMAN Polyubiquitin-C (Fragment) OS=Homo sapiens GN=UBC PE=1 SV=2	P20170800384_IR4,8741
	P20170800384_CON1,4983	sp|P68363|TBA1B_HUMAN Tubulin alpha-1B chain OS=Homo sapiens GN=TUBA1B PE=1 SV=1	sp|Q9H5V9|CX056_HUMAN UPF0428 protein CXorf56 OS=Homo sapiens GN=CXorf56 PE=1 SV=1	P20170800384_IR1,13394	tr|L8B4R0|L8B4R0_HUMAN Ubiquitin C OS=Homo sapiens GN=UbC PE=4 SV=1	sp|A6H8Y1|BDP1_HUMAN Transcription factor TFIIIB component B'' homolog OS=Homo sapiens GN=BDP1 PE=1 SV=3
	P20170800384_CON1,18077	P20170800384_CON2,24988	P20170800384_CON4,3455	sp|O00571|DDX3X_HUMAN ATP-dependent RNA helicase DDX3X OS=Homo sapiens GN=DDX3X PE=1 SV=3	tr|F5H2Z3|F5H2Z3_HUMAN Polyubiquitin-C (Fragment) OS=Homo sapiens GN=UBC PE=1 SV=1	tr|A0A0G2JNU3|A0A0G2JNU3_HUMAN Transcription factor TFIIIB component B'' homolog OS=Homo sapiens GN=BDP1 PE=1 SV=1
	P20170800384_CON1,9607	P20170800384_CON2,24474	P20170800384_CON4,3784	tr|B5BTY4|B5BTY4_HUMAN ATP-dependent RNA helicase DDX3X OS=Homo sapiens GN=DDX3X PE=2 SV=1	tr|F5H747|F5H747_HUMAN Polyubiquitin-C (Fragment) OS=Homo sapiens GN=UBC PE=1 SV=8	tr|B1WB49|B1WB49_HUMAN BDP1 protein (Fragment) OS=Homo sapiens GN=BDP1 PE=2 SV=1
	tr|Q71UH4|Q71UH4_HUMAN DNA topoisomerase 2 (Fragment) OS=Homo sapiens GN=TOP2B PE=3 SV=1	P20170800384_CON2,24501	tr|D6W539|D6W539_HUMAN Hydroxyacyl-Coenzyme A dehydrogenase/3-ketoacyl-Coenzyme A thiolase/enoyl-Coenzyme A hydratase (Trifunctional protein), beta subunit, isoform CRA_b OS=Homo sapiens GN=HADHB PE=4 SV=1	tr|B4E132|B4E132_HUMAN cDNA FLJ53122, highly similar to ATP-dependent RNA helicase DDX3Y (EC 3.6.1.-) OS=Homo sapiens PE=2 SV=1	tr|L8B4J3|L8B4J3_HUMAN Ubiquitin C OS=Homo sapiens GN=UbC PE=4 SV=1	P20170800384_IR4,2432
	sp|Q02880|TOP2B_HUMAN DNA topoisomerase 2-beta OS=Homo sapiens GN=TOP2B PE=1 SV=3	P20170800384_CON2,24538	tr|B5MD38|B5MD38_HUMAN Trifunctional enzyme subunit beta, mitochondrial OS=Homo sapiens GN=HADHB PE=1 SV=1	tr|A0A024R9A4|A0A024R9A4_HUMAN DEAD (Asp-Glu-Ala-Asp) box polypeptide 3, Y-linked, isoform CRA_a OS=Homo sapiens GN=DDX3Y PE=3 SV=1	tr|F5H6Q2|F5H6Q2_HUMAN Polyubiquitin-C (Fragment) OS=Homo sapiens GN=UBC PE=1 SV=8	sp|A7E2Y1|MYH7B_HUMAN Myosin-7B OS=Homo sapiens GN=MYH7B PE=1 SV=3
	P20170800384_CON1,5431	P20170800384_CON2,26091	tr|B4DDC9|B4DDC9_HUMAN cDNA FLJ59448, highly similar to Trifunctional enzyme subunit beta, mitochondrial OS=Homo sapiens PE=2 SV=1	sp|O15523|DDX3Y_HUMAN ATP-dependent RNA helicase DDX3Y OS=Homo sapiens GN=DDX3Y PE=1 SV=2	tr|F5GYU3|F5GYU3_HUMAN Polyubiquitin-C (Fragment) OS=Homo sapiens GN=UBC PE=1 SV=1	P20170800384_IR4,10019
	P20170800384_CON1,14726	P20170800384_CON2,26824	tr|C9JEY0|C9JEY0_HUMAN Trifunctional enzyme subunit beta, mitochondrial (Fragment) OS=Homo sapiens GN=HADHB PE=1 SV=8	tr|A0A0D9SFB3|A0A0D9SFB3_HUMAN ATP-dependent RNA helicase DDX3X OS=Homo sapiens GN=DDX3X PE=1 SV=1	tr|A8K674|A8K674_HUMAN cDNA FLJ75516, highly similar to Xenopus tropicalis ubiquitin C, mRNA OS=Homo sapiens PE=2 SV=1	sp|O00222|GRM8_HUMAN Metabotropic glutamate receptor 8 OS=Homo sapiens GN=GRM8 PE=2 SV=2
	P20170800384_CON1,23572	P20170800384_CON2,25257	tr|F5GZQ3|F5GZQ3_HUMAN Trifunctional enzyme subunit beta, mitochondrial OS=Homo sapiens GN=HADHB PE=1 SV=1	tr|A0A0D9SG12|A0A0D9SG12_HUMAN ATP-dependent RNA helicase DDX3X OS=Homo sapiens GN=DDX3X PE=1 SV=1	tr|Q5RKT7|Q5RKT7_HUMAN Ribosomal protein S27a OS=Homo sapiens GN=RPS27A PE=2 SV=1	tr|A8K2D2|A8K2D2_HUMAN cDNA FLJ75348, highly similar to Homo sapiens metabotropic glutamate receptor 8b OS=Homo sapiens PE=2 SV=1
	P20170800384_CON1,21910	P20170800384_CON2,25260	sp|P55084|ECHB_HUMAN Trifunctional enzyme subunit beta, mitochondrial OS=Homo sapiens GN=HADHB PE=1 SV=3	tr|Q5S4N1|Q5S4N1_HUMAN Putative uncharacterized protein (Fragment) OS=Homo sapiens PE=2 SV=1	tr|J3QS39|J3QS39_HUMAN Polyubiquitin-B (Fragment) OS=Homo sapiens GN=UBB PE=1 SV=1	P20170800384_IR4,2872
	P20170800384_CON1,23875	P20170800384_CON2,25129	tr|C9JE81|C9JE81_HUMAN Trifunctional enzyme subunit beta, mitochondrial (Fragment) OS=Homo sapiens GN=HADHB PE=1 SV=8	tr|Q59GX6|Q59GX6_HUMAN DEAD/H (Asp-Glu-Ala-Asp/His) box polypeptide 3 variant (Fragment) OS=Homo sapiens PE=2 SV=1	tr|Q5U5U6|Q5U5U6_HUMAN Epididymis secretory protein Li 50 OS=Homo sapiens GN=UBB PE=1 SV=1	sp|O14602|IF1AY_HUMAN Eukaryotic translation initiation factor 1A, Y-chromosomal OS=Homo sapiens GN=EIF1AY PE=1 SV=4
	P20170800384_CON1,20301	P20170800384_CON2,25132	tr|B4DY96|B4DY96_HUMAN cDNA FLJ55769, highly similar to Trifunctional enzyme subunit beta, mitochondrial OS=Homo sapiens PE=2 SV=1	tr|B4E010|B4E010_HUMAN cDNA FLJ53946, highly similar to ATP-dependent RNA helicase DDX3Y (EC 3.6.1.-) OS=Homo sapiens PE=2 SV=1	tr|Q3MIH3|Q3MIH3_HUMAN Ubiquitin A-52 residue ribosomal protein fusion product 1 OS=Homo sapiens GN=UBA52 PE=2 SV=1	tr|X6RAC9|X6RAC9_HUMAN Eukaryotic translation initiation factor 1A, X-chromosomal OS=Homo sapiens GN=EIF1AX PE=1 SV=1
	P20170800384_CON1,20367	P20170800384_CON2,25856	P20170800384_CON4,24675	tr|A0A0D9SF53|A0A0D9SF53_HUMAN ATP-dependent RNA helicase DDX3X OS=Homo sapiens GN=DDX3X PE=1 SV=1	tr|F5H265|F5H265_HUMAN Polyubiquitin-C (Fragment) OS=Homo sapiens GN=UBC PE=1 SV=1	sp|P47813|IF1AX_HUMAN Eukaryotic translation initiation factor 1A, X-chromosomal OS=Homo sapiens GN=EIF1AX PE=1 SV=2
	tr|Q9BSV4|Q9BSV4_HUMAN SFPQ protein (Fragment) OS=Homo sapiens GN=SFPQ PE=2 SV=2	tr|B7Z4F6|B7Z4F6_HUMAN cDNA FLJ54912, highly similar to 60 kDa heat shock protein, mitochondrial OS=Homo sapiens PE=2 SV=1	P20170800384_CON4,24677	P20170800384_IR1,26737	tr|L8B4M0|L8B4M0_HUMAN Ubiquitin C OS=Homo sapiens GN=UbC PE=4 SV=1	P20170800384_IR4,25880
	sp|P23246|SFPQ_HUMAN Splicing factor, proline- and glutamine-rich OS=Homo sapiens GN=SFPQ PE=1 SV=2	tr|B3GQS7|B3GQS7_HUMAN Mitochondrial heat shock 60kD protein 1 variant 1 OS=Homo sapiens GN=HSPD1 PE=2 SV=1	tr|E9PN60|E9PN60_HUMAN Pro-cathepsin H OS=Homo sapiens GN=CTSH PE=4 SV=1	sp|O14746|TERT_HUMAN Telomerase reverse transcriptase OS=Homo sapiens GN=TERT PE=1 SV=1	tr|F5H388|F5H388_HUMAN Polyubiquitin-C (Fragment) OS=Homo sapiens GN=UBC PE=1 SV=1	sp|O14813|PHX2A_HUMAN Paired mesoderm homeobox protein 2A OS=Homo sapiens GN=PHOX2A PE=1 SV=2
	tr|Q86VG2|Q86VG2_HUMAN Splicing factor proline/glutamine-rich (Polypyrimidine tract binding protein associated) OS=Homo sapiens GN=SFPQ PE=2 SV=1	tr|A0A024R3X4|A0A024R3X4_HUMAN Heat shock 60kDa protein 1 (Chaperonin), isoform CRA_a OS=Homo sapiens GN=HSPD1 PE=2 SV=1	P20170800384_CON4,8165	tr|Q9UBR6|Q9UBR6_HUMAN Telomerase reverse transcriptase (Fragment) OS=Homo sapiens GN=TERT PE=4 SV=1	tr|L8B4Z6|L8B4Z6_HUMAN Ubiquitin C OS=Homo sapiens GN=UbC PE=4 SV=1	P20170800384_IR4,3170
	P20170800384_CON1,10188	sp|P10809|CH60_HUMAN 60 kDa heat shock protein, mitochondrial OS=Homo sapiens GN=HSPD1 PE=1 SV=2	P20170800384_CON4,8605	tr|O94807|O94807_HUMAN Telomerase transcriptase (Fragment) OS=Homo sapiens GN=hTERT PE=4 SV=1	tr|J3QKN0|J3QKN0_HUMAN Polyubiquitin-B (Fragment) OS=Homo sapiens GN=UBB PE=1 SV=1	sp|O14981|BTAF1_HUMAN TATA-binding protein-associated factor 172 OS=Homo sapiens GN=BTAF1 PE=1 SV=2
	P20170800384_CON1,2819	P20170800384_CON2,24662	tr|G3V1A4|G3V1A4_HUMAN Cofilin 1 (Non-muscle), isoform CRA_a OS=Homo sapiens GN=CFL1 PE=1 SV=1	P20170800384_IR1,17676	tr|L8B196|L8B196_HUMAN Ubiquitin C OS=Homo sapiens GN=UbC PE=4 SV=1	tr|Q59HB6|Q59HB6_HUMAN BTAF1 RNA polymerase II, B-TFIID transcription factor-associated, 170kDa variant (Fragment) OS=Homo sapiens PE=2 SV=1
	P20170800384_CON1,10329	P20170800384_CON2,26846	tr|Q549N0|Q549N0_HUMAN Cofilin 2 (Muscle), isoform CRA_a OS=Homo sapiens GN=CFL2 PE=2 SV=1	sp|O60307|MAST3_HUMAN Microtubule-associated serine/threonine-protein kinase 3 OS=Homo sapiens GN=MAST3 PE=1 SV=2	tr|Q5PY61|Q5PY61_HUMAN Polyubiquitin-C OS=Homo sapiens GN=UBC PE=1 SV=1	tr|A0A0A0MTH9|A0A0A0MTH9_HUMAN TATA-binding protein-associated factor 172 OS=Homo sapiens GN=BTAF1 PE=1 SV=1
	P20170800384_CON1,14772	P20170800384_CON2,26933	sp|P23528|COF1_HUMAN Cofilin-1 OS=Homo sapiens GN=CFL1 PE=1 SV=3	P20170800384_IR1,2477	sp|P0CG48|UBC_HUMAN Polyubiquitin-C OS=Homo sapiens GN=UBC PE=1 SV=3	tr|Q8N6J1|Q8N6J1_HUMAN BTAF1 protein (Fragment) OS=Homo sapiens GN=BTAF1 PE=2 SV=1
	P20170800384_CON1,9471	P20170800384_CON2,26970	sp|Q9Y281|COF2_HUMAN Cofilin-2 OS=Homo sapiens GN=CFL2 PE=1 SV=1	sp|O60869|EDF1_HUMAN Endothelial differentiation-related factor 1 OS=Homo sapiens GN=EDF1 PE=1 SV=1	tr|Q96C32|Q96C32_HUMAN Polyubiquitin-C OS=Homo sapiens GN=UBC PE=1 SV=1	tr|Q2M1V9|Q2M1V9_HUMAN BTAF1 RNA polymerase II, B-TFIID transcription factor-associated, 170kDa OS=Homo sapiens GN=BTAF1 PE=1 SV=1
	P20170800384_CON1,27417	P20170800384_CON2,26373	tr|V9HWI5|V9HWI5_HUMAN Cofilin 1 (Non-muscle), isoform CRA_b OS=Homo sapiens GN=HEL-S-15 PE=2 SV=1	P20170800384_IR1,508	tr|B4DV12|B4DV12_HUMAN Polyubiquitin-B OS=Homo sapiens GN=UBB PE=1 SV=1	P20170800384_IR4,18609
	P20170800384_CON1,5461	P20170800384_CON2,26380	tr|E9PP50|E9PP50_HUMAN Cofilin-1 (Fragment) OS=Homo sapiens GN=CFL1 PE=1 SV=8	sp|O75071|EFC14_HUMAN EF-hand calcium-binding domain-containing protein 14 OS=Homo sapiens GN=EFCAB14 PE=1 SV=1	sp|P62979|RS27A_HUMAN Ubiquitin-40S ribosomal protein S27a OS=Homo sapiens GN=RPS27A PE=1 SV=2	sp|O43598|DNPH1_HUMAN 2'-deoxynucleoside 5'-phosphate N-hydrolase 1 OS=Homo sapiens GN=DNPH1 PE=1 SV=1
	tr|B2R4R0|B2R4R0_HUMAN Histone H4 OS=Homo sapiens GN=HIST1H4L PE=2 SV=1	P20170800384_CON2,25421	tr|E9PQB7|E9PQB7_HUMAN Cofilin-1 (Fragment) OS=Homo sapiens GN=CFL1 PE=1 SV=1	tr|B3KMB2|B3KMB2_HUMAN cDNA FLJ10625 fis, clone NT2RP2005540, highly similar to Homo sapiens KIAA0494 protein OS=Homo sapiens PE=2 SV=1	sp|P62987|RL40_HUMAN Ubiquitin-60S ribosomal protein L40 OS=Homo sapiens GN=UBA52 PE=1 SV=2	tr|H0Y8X4|H0Y8X4_HUMAN 2'-deoxynucleoside 5'-phosphate N-hydrolase 1 (Fragment) OS=Homo sapiens GN=DNPH1 PE=1 SV=1
	sp|P62805|H4_HUMAN Histone H4 OS=Homo sapiens GN=HIST1H4A PE=1 SV=2	P20170800384_CON2,26109	tr|E9PK25|E9PK25_HUMAN Cofilin-1 OS=Homo sapiens GN=CFL1 PE=1 SV=1	tr|Q8WVD2|Q8WVD2_HUMAN MYO9B protein (Fragment) OS=Homo sapiens GN=MYO9B PE=2 SV=2	sp|P0CG47|UBB_HUMAN Polyubiquitin-B OS=Homo sapiens GN=UBB PE=1 SV=1	P20170800384_IR4,26628
	P20170800384_CON1,23800	P20170800384_CON2,26159	P20170800384_CON4,24445	tr|M0QXP0|M0QXP0_HUMAN Unconventional myosin-IXb (Fragment) OS=Homo sapiens GN=MYO9B PE=1 SV=1	P20170800384_IR2,15307	sp|O43639|NCK2_HUMAN Cytoplasmic protein NCK2 OS=Homo sapiens GN=NCK2 PE=1 SV=2
	P20170800384_CON1,25676	sp|P06733|ENOA_HUMAN Alpha-enolase OS=Homo sapiens GN=ENO1 PE=1 SV=2	P20170800384_CON4,24505	sp|Q13459|MYO9B_HUMAN Unconventional myosin-IXb OS=Homo sapiens GN=MYO9B PE=1 SV=3	P20170800384_IR2,16794	tr|Q53TG4|Q53TG4_HUMAN Putative uncharacterized protein NCK2 (Fragment) OS=Homo sapiens GN=NCK2 PE=4 SV=1
	P20170800384_CON1,25726	tr|A0A024R4F1|A0A024R4F1_HUMAN Enolase 1, (Alpha), isoform CRA_a OS=Homo sapiens GN=ENO1 PE=2 SV=1	tr|H0Y9M3|H0Y9M3_HUMAN Beta-hexosaminidase subunit beta (Fragment) OS=Homo sapiens GN=HEXB PE=1 SV=1	tr|B7Z444|B7Z444_HUMAN cDNA FLJ60653 OS=Homo sapiens PE=2 SV=1	tr|G3V153|G3V153_HUMAN Caprin-1 OS=Homo sapiens GN=CAPRIN1 PE=1 SV=1	tr|A0A0S2Z4M6|A0A0S2Z4M6_HUMAN NCK adaptor protein 2 isoform 1 (Fragment) OS=Homo sapiens GN=NCK2 PE=2 SV=1
	P20170800384_CON1,23802	P20170800384_CON2,24208	P20170800384_CON4,2272	tr|B7Z3D1|B7Z3D1_HUMAN cDNA FLJ57374 OS=Homo sapiens PE=2 SV=1	tr|E9PLA9|E9PLA9_HUMAN Caprin-1 (Fragment) OS=Homo sapiens GN=CAPRIN1 PE=1 SV=1	P20170800384_IR4,4129
	P20170800384_CON1,5885	P20170800384_CON2,17960	P20170800384_CON4,4257	tr|Q4LE74|Q4LE74_HUMAN MYO9B variant protein (Fragment) OS=Homo sapiens GN=MYO9B variant protein PE=2 SV=1	tr|B3KXU8|B3KXU8_HUMAN cDNA FLJ46087 fis, clone TESTI2009497, highly similar to GPI-anchored protein p137 OS=Homo sapiens PE=2 SV=1	sp|O43707|ACTN4_HUMAN Alpha-actinin-4 OS=Homo sapiens GN=ACTN4 PE=1 SV=2
	P20170800384_CON1,13219	P20170800384_CON2,25628	tr|H7C546|H7C546_HUMAN Protein phosphatase 1 regulatory subunit 3F (Fragment) OS=Homo sapiens GN=PPP1R3F PE=4 SV=1	sp|O94988|FA13A_HUMAN Protein FAM13A OS=Homo sapiens GN=FAM13A PE=1 SV=2	sp|Q14444|CAPR1_HUMAN Caprin-1 OS=Homo sapiens GN=CAPRIN1 PE=1 SV=2	tr|B2R8Y4|B2R8Y4_HUMAN cDNA, FLJ94117, highly similar to Homo sapiens actinin, alpha 3 (ACTN3), mRNA OS=Homo sapiens PE=1 SV=1
	P20170800384_CON1,13243	P20170800384_CON2,26406	P20170800384_CON4,2702	tr|E9PGM7|E9PGM7_HUMAN Protein FAM13A OS=Homo sapiens GN=FAM13A PE=1 SV=1	P20170800384_IR2,24820	tr|A0A024R694|A0A024R694_HUMAN Actinin, alpha 1, isoform CRA_a OS=Homo sapiens GN=ACTN1 PE=4 SV=1
	P20170800384_CON1,16469	P20170800384_CON2,27048	P20170800384_CON4,2989	tr|F5H0W1|F5H0W1_HUMAN Probable C-mannosyltransferase DPY19L2 OS=Homo sapiens GN=DPY19L2 PE=1 SV=1	P20170800384_IR2,3153	tr|B4DZQ2|B4DZQ2_HUMAN cDNA FLJ58651, highly similar to Alpha-actinin-3 OS=Homo sapiens PE=2 SV=1
	P20170800384_CON1,17350	P20170800384_CON2,24846	tr|J3QQT2|J3QQT2_HUMAN 60S ribosomal protein L17 (Fragment) OS=Homo sapiens GN=RPL17 PE=3 SV=1	sp|Q6NUT2|D19L2_HUMAN Probable C-mannosyltransferase DPY19L2 OS=Homo sapiens GN=DPY19L2 PE=1 SV=2	tr|V9HW96|V9HW96_HUMAN Chaperonin containing TCP1, subunit 2 (Beta), isoform CRA_b OS=Homo sapiens GN=HEL-S-100n PE=2 SV=1	tr|A0A0S2Z3G9|A0A0S2Z3G9_HUMAN Actinin alpha 4 isoform 1 (Fragment) OS=Homo sapiens GN=ACTN4 PE=2 SV=1
	P20170800384_CON1,17872	P20170800384_CON2,26886	tr|A0A087WWH0|A0A087WWH0_HUMAN 60S ribosomal protein L17 (Fragment) OS=Homo sapiens GN=RPL17 PE=3 SV=6	tr|F5H4G6|F5H4G6_HUMAN Probable C-mannosyltransferase DPY19L2 (Fragment) OS=Homo sapiens GN=DPY19L2 PE=1 SV=1	tr|F5GWF6|F5GWF6_HUMAN T-complex protein 1 subunit beta OS=Homo sapiens GN=CCT2 PE=1 SV=2	tr|B7Z4V1|B7Z4V1_HUMAN cDNA FLJ55401, highly similar to Alpha-actinin-2 OS=Homo sapiens PE=2 SV=1
	P20170800384_CON1,18310	tr|B4DN41|B4DN41_HUMAN cDNA FLJ53366, highly similar to Probable ATP-dependent RNA helicase DDX5 (EC 3.6.1.-) OS=Homo sapiens PE=2 SV=1	tr|J3QLC8|J3QLC8_HUMAN 60S ribosomal protein L17 OS=Homo sapiens GN=RPL17 PE=3 SV=1	tr|H0YI92|H0YI92_HUMAN Protein lin-7 homolog A (Fragment) OS=Homo sapiens GN=LIN7A PE=1 SV=1	sp|P78371|TCPB_HUMAN T-complex protein 1 subunit beta OS=Homo sapiens GN=CCT2 PE=1 SV=4	tr|B4E337|B4E337_HUMAN cDNA FLJ58087, highly similar to Alpha-actinin-4 OS=Homo sapiens PE=2 SV=1
	P20170800384_CON1,19613	sp|P17844|DDX5_HUMAN Probable ATP-dependent RNA helicase DDX5 OS=Homo sapiens GN=DDX5 PE=1 SV=1	tr|J3KRX5|J3KRX5_HUMAN 60S ribosomal protein L17 (Fragment) OS=Homo sapiens GN=RPL17 PE=3 SV=1	tr|H0YIA8|H0YIA8_HUMAN Protein lin-7 homolog A (Fragment) OS=Homo sapiens GN=LIN7A PE=1 SV=1	tr|F8VQ14|F8VQ14_HUMAN T-complex protein 1 subunit beta OS=Homo sapiens GN=CCT2 PE=1 SV=1	tr|A0A087WSZ2|A0A087WSZ2_HUMAN Alpha-actinin-3 OS=Homo sapiens GN=ACTN3 PE=1 SV=1
	P20170800384_CON1,20240	tr|B4DNG2|B4DNG2_HUMAN cDNA FLJ59357, highly similar to Probable ATP-dependent RNA helicase DDX5 (EC 3.6.1.-) OS=Homo sapiens PE=2 SV=1	tr|A0A024R261|A0A024R261_HUMAN HCG24487, isoform CRA_c OS=Homo sapiens GN=hCG_24487 PE=3 SV=1	sp|O14910|LIN7A_HUMAN Protein lin-7 homolog A OS=Homo sapiens GN=LIN7A PE=1 SV=2	tr|B7Z4R3|B7Z4R3_HUMAN cDNA FLJ50585, highly similar to T-complex protein 1 subunit beta OS=Homo sapiens PE=2 SV=1	sp|P35609|ACTN2_HUMAN Alpha-actinin-2 OS=Homo sapiens GN=ACTN2 PE=1 SV=1
	P20170800384_CON1,21054	tr|J3KTA4|J3KTA4_HUMAN Probable ATP-dependent RNA helicase DDX5 OS=Homo sapiens GN=DDX5 PE=1 SV=1	sp|P18621|RL17_HUMAN 60S ribosomal protein L17 OS=Homo sapiens GN=RPL17 PE=1 SV=3	sp|Q9Y366|IFT52_HUMAN Intraflagellar transport protein 52 homolog OS=Homo sapiens GN=IFT52 PE=1 SV=3	P20170800384_IR2,24871	tr|G3V2N5|G3V2N5_HUMAN Alpha-actinin-1 (Fragment) OS=Homo sapiens GN=ACTN1 PE=1 SV=8
	P20170800384_CON1,21903	tr|B5BUE6|B5BUE6_HUMAN ATP-dependent RNA helicase DDX5 (Fragment) OS=Homo sapiens GN=DDX5 PE=2 SV=1	tr|A0A0A0MRF8|A0A0A0MRF8_HUMAN RPL17-C18orf32 readthrough OS=Homo sapiens GN=RPL17-C18orf32 PE=3 SV=1	tr|B4DXC7|B4DXC7_HUMAN cDNA FLJ50276, moderately similar to Intraflagellar transport 52 homolog OS=Homo sapiens PE=2 SV=1	P20170800384_IR2,26335	sp|Q08043|ACTN3_HUMAN Alpha-actinin-3 OS=Homo sapiens GN=ACTN3 PE=1 SV=2
	P20170800384_CON1,22820	P20170800384_CON2,19315	tr|J3KRB3|J3KRB3_HUMAN 60S ribosomal protein L17 (Fragment) OS=Homo sapiens GN=RPL17 PE=3 SV=3	tr|A0A024R6Q8|A0A024R6Q8_HUMAN Bromodomain containing 7, isoform CRA_b OS=Homo sapiens GN=BRD7 PE=4 SV=1	tr|Q9BV37|Q9BV37_HUMAN PWP1 homolog (S. cerevisiae) OS=Homo sapiens GN=PWP1 PE=2 SV=1	sp|P12814|ACTN1_HUMAN Alpha-actinin-1 OS=Homo sapiens GN=ACTN1 PE=1 SV=2
	P20170800384_CON1,23223	P20170800384_CON2,11617	tr|A0A087WXM6|A0A087WXM6_HUMAN 60S ribosomal protein L17 (Fragment) OS=Homo sapiens GN=RPL17 PE=3 SV=1	tr|M0R300|M0R300_HUMAN Unconventional myosin-IXb (Fragment) OS=Homo sapiens GN=MYO9B PE=1 SV=8	tr|Q53FW9|Q53FW9_HUMAN Nuclear phosphoprotein similar to S. cerevisiae PWP1 variant (Fragment) OS=Homo sapiens PE=2 SV=1	tr|Q86TX4|Q86TX4_HUMAN Full-length cDNA clone CS0DB009YA03 of Neuroblastoma of Homo sapiens (human) (Fragment) OS=Homo sapiens PE=2 SV=1
	P20170800384_CON1,24931	P20170800384_CON2,17541	tr|A0A0A6YYL6|A0A0A6YYL6_HUMAN Protein RPL17-C18orf32 OS=Homo sapiens GN=RPL17-C18orf32 PE=3 SV=1	tr|M0R332|M0R332_HUMAN Unconventional myosin-IXb (Fragment) OS=Homo sapiens GN=MYO9B PE=1 SV=1	tr|A0A024RBH5|A0A024RBH5_HUMAN PWP1 homolog (S. cerevisiae), isoform CRA_a OS=Homo sapiens GN=PWP1 PE=4 SV=1	tr|B4DRP5|B4DRP5_HUMAN cDNA FLJ54718, highly similar to Alpha-actinin-1 OS=Homo sapiens PE=2 SV=1
	P20170800384_CON1,24941	P20170800384_CON2,24248	tr|J3QS96|J3QS96_HUMAN 60S ribosomal protein L17 (Fragment) OS=Homo sapiens GN=RPL17 PE=3 SV=1	tr|M0R0P8|M0R0P8_HUMAN Unconventional myosin-IXb OS=Homo sapiens GN=MYO9B PE=1 SV=1	sp|Q13610|PWP1_HUMAN Periodic tryptophan protein 1 homolog OS=Homo sapiens GN=PWP1 PE=1 SV=1	tr|B3W6H4|B3W6H4_HUMAN Putative uncharacterized protein MLL-ACTN4 (Fragment) OS=Homo sapiens GN=MLL-ACTN4 PE=2 SV=1
	sp|O75643|U520_HUMAN U5 small nuclear ribonucleoprotein 200 kDa helicase OS=Homo sapiens GN=SNRNP200 PE=1 SV=2	P20170800384_CON2,19472	tr|A4D1R5|A4D1R5_HUMAN Similar to Ubiquinol-cytochrome C reductase iron-sulfur subunit, mitochondrial (Rieske iron-sulfur protein) (RISP) OS=Homo sapiens GN=LOC202789 PE=4 SV=1	tr|M0R240|M0R240_HUMAN Unconventional myosin-IXb (Fragment) OS=Homo sapiens GN=MYO9B PE=1 SV=1	tr|Q6PIN4|Q6PIN4_HUMAN PWP1 protein (Fragment) OS=Homo sapiens GN=PWP1 PE=2 SV=1	tr|G3V5M4|G3V5M4_HUMAN Alpha-actinin-1 (Fragment) OS=Homo sapiens GN=ACTN1 PE=1 SV=1
	P20170800384_CON1,27617	P20170800384_CON2,19488	tr|A4D1R6|A4D1R6_HUMAN Similar to 60S ribosomal protein L17 (L23) (Amino acid starvation-induced protein) (ASI) OS=Homo sapiens GN=LOC402695 PE=3 SV=1	tr|B0I1T6|B0I1T6_HUMAN MYO9B variant protein OS=Homo sapiens PE=2 SV=1	tr|Q6PKI5|Q6PKI5_HUMAN PWP1 protein (Fragment) OS=Homo sapiens GN=PWP1 PE=2 SV=1	tr|B4DSX0|B4DSX0_HUMAN cDNA FLJ61380, highly similar to Alpha-actinin-4 OS=Homo sapiens PE=2 SV=1
	P20170800384_CON1,27637	sp|P22087|FBRL_HUMAN rRNA 2'-O-methyltransferase fibrillarin OS=Homo sapiens GN=FBL PE=1 SV=2	P20170800384_CON4,22898	tr|S4R3Q1|S4R3Q1_HUMAN EF-hand calcium-binding domain-containing protein 14 (Fragment) OS=Homo sapiens GN=EFCAB14 PE=4 SV=1	tr|B4DNL1|B4DNL1_HUMAN cDNA FLJ51512, highly similar to Periodic tryptophan protein 1 homolog OS=Homo sapiens PE=2 SV=1	P20170800384_IR4,26755
	P20170800384_CON1,27658	tr|Q96BS4|Q96BS4_HUMAN FBL protein (Fragment) OS=Homo sapiens GN=FBL PE=2 SV=2	P20170800384_CON4,22899	sp|Q9NPI1|BRD7_HUMAN Bromodomain-containing protein 7 OS=Homo sapiens GN=BRD7 PE=1 SV=1	tr|Q86X79|Q86X79_HUMAN PWP1 protein (Fragment) OS=Homo sapiens GN=PWP1 PE=2 SV=1	sp|O60307|MAST3_HUMAN Microtubule-associated serine/threonine-protein kinase 3 OS=Homo sapiens GN=MAST3 PE=1 SV=2
	P20170800384_CON1,25581	P20170800384_CON2,6411	tr|K7ERT8|K7ERT8_HUMAN 60S ribosomal protein L23a (Fragment) OS=Homo sapiens GN=RPL23A PE=1 SV=1	tr|Q6FGS4|Q6FGS4_HUMAN TNFSF4 protein OS=Homo sapiens GN=TNFSF4 PE=2 SV=1	sp|Q7KZ85|SPT6H_HUMAN Transcription elongation factor SPT6 OS=Homo sapiens GN=SUPT6H PE=1 SV=2	P20170800384_IR4,2469
	P20170800384_CON1,26886	P20170800384_CON2,25446	tr|K7EMA7|K7EMA7_HUMAN 60S ribosomal protein L23a OS=Homo sapiens GN=RPL23A PE=1 SV=1	sp|P23510|TNFL4_HUMAN Tumor necrosis factor ligand superfamily member 4 OS=Homo sapiens GN=TNFSF4 PE=1 SV=1	tr|Q05BL3|Q05BL3_HUMAN PWP1 protein (Fragment) OS=Homo sapiens GN=PWP1 PE=2 SV=1	sp|O75400|PR40A_HUMAN Pre-mRNA-processing factor 40 homolog A OS=Homo sapiens GN=PRPF40A PE=1 SV=2
	P20170800384_CON1,26910	P20170800384_CON2,11598	tr|H7BY10|H7BY10_HUMAN 60S ribosomal protein L23a (Fragment) OS=Homo sapiens GN=RPL23A PE=1 SV=1	tr|A0A024R937|A0A024R937_HUMAN Tumor necrosis factor (Ligand) superfamily, member 4 (Tax-transcriptionally activated glycoprotein 1, 34kDa), isoform CRA_a OS=Homo sapiens GN=TNFSF4 PE=2 SV=1	P20170800384_IR2,3412	tr|B4DPY2|B4DPY2_HUMAN cDNA FLJ59286, highly similar to Pre-mRNA-processing factor 40 homolog A (Fragment) OS=Homo sapiens PE=2 SV=1
	P20170800384_CON1,25784	P20170800384_CON2,17648	tr|A8MUS3|A8MUS3_HUMAN 60S ribosomal protein L23a OS=Homo sapiens GN=RPL23A PE=1 SV=1	tr|A4FUA2|A4FUA2_HUMAN SPAG5 protein (Fragment) OS=Homo sapiens GN=SPAG5 PE=2 SV=1	P20170800384_IR2,3742	P20170800384_IR4,26898
	P20170800384_CON1,25499	P20170800384_CON2,10095	sp|P62750|RL23A_HUMAN 60S ribosomal protein L23a OS=Homo sapiens GN=RPL23A PE=1 SV=1	tr|J3KTQ0|J3KTQ0_HUMAN Sperm-associated antigen 5 (Fragment) OS=Homo sapiens GN=SPAG5 PE=1 SV=8	P20170800384_IR2,4068	sp|O75592|MYCB2_HUMAN E3 ubiquitin-protein ligase MYCBP2 OS=Homo sapiens GN=MYCBP2 PE=1 SV=3
	tr|A0A087WUI2|A0A087WUI2_HUMAN Heterogeneous nuclear ribonucleoproteins A2/B1 OS=Homo sapiens GN=HNRNPA2B1 PE=1 SV=1	sp|Q8N884|CGAS_HUMAN Cyclic GMP-AMP synthase OS=Homo sapiens GN=MB21D1 PE=1 SV=2	tr|K7EJV9|K7EJV9_HUMAN 60S ribosomal protein L23a (Fragment) OS=Homo sapiens GN=RPL23A PE=1 SV=1	sp|Q96R06|SPAG5_HUMAN Sperm-associated antigen 5 OS=Homo sapiens GN=SPAG5 PE=1 SV=2	P20170800384_IR2,4489	P20170800384_IR4,8959
	tr|I6L957|I6L957_HUMAN HNRNPA2B1 protein OS=Homo sapiens GN=HNRNPA2B1 PE=2 SV=1	P20170800384_CON2,4050	P20170800384_CON4,23023	tr|J3KN23|J3KN23_HUMAN Protein lin-7 homolog A OS=Homo sapiens GN=LIN7A PE=1 SV=1	P20170800384_IR2,4929	sp|O75643|U520_HUMAN U5 small nuclear ribonucleoprotein 200 kDa helicase OS=Homo sapiens GN=SNRNP200 PE=1 SV=2
	sp|P22626|ROA2_HUMAN Heterogeneous nuclear ribonucleoproteins A2/B1 OS=Homo sapiens GN=HNRNPA2B1 PE=1 SV=2	P20170800384_CON2,20388	P20170800384_CON4,23033	sp|A6NIV6|LRIQ4_HUMAN Leucine-rich repeat and IQ domain-containing protein 4 OS=Homo sapiens GN=LRRIQ4 PE=4 SV=2	P20170800384_IR2,5357	tr|A4FU77|A4FU77_HUMAN SNRNP200 protein (Fragment) OS=Homo sapiens GN=SNRNP200 PE=2 SV=1
	P20170800384_CON1,2846	P20170800384_CON2,8773	tr|K7ES89|K7ES89_HUMAN Dual-specificity protein phosphatase 3 (Fragment) OS=Homo sapiens GN=DUSP3 PE=1 SV=1	tr|A8K8N3|A8K8N3_HUMAN cDNA FLJ78740, highly similar to Homo sapiens sperm associated antigen 5 (SPAG5), mRNA OS=Homo sapiens PE=2 SV=1	P20170800384_IR2,5797	P20170800384_IR4,26587
	P20170800384_CON1,22894	P20170800384_CON2,15212	P20170800384_CON4,3373	tr|J3QS12|J3QS12_HUMAN Sperm-associated antigen 5 (Fragment) OS=Homo sapiens GN=SPAG5 PE=1 SV=2	P20170800384_IR2,6279	sp|O75691|UTP20_HUMAN Small subunit processome component 20 homolog OS=Homo sapiens GN=UTP20 PE=1 SV=3
	P20170800384_CON1,16435	P20170800384_CON2,13322	P20170800384_CON4,3487	P20170800384_IR1,3445	P20170800384_IR2,6734	tr|B4DN27|B4DN27_HUMAN cDNA FLJ57057, highly similar to Small subunit processome component 20 homolog OS=Homo sapiens PE=2 SV=1
	P20170800384_CON1,26033	tr|A0A024R1X8|A0A024R1X8_HUMAN Junction plakoglobin, isoform CRA_a OS=Homo sapiens GN=JUP PE=4 SV=1	tr|V9HWB8|V9HWB8_HUMAN Pyruvate kinase OS=Homo sapiens GN=HEL-S-30 PE=1 SV=1	sp|O75400|PR40A_HUMAN Pre-mRNA-processing factor 40 homolog A OS=Homo sapiens GN=PRPF40A PE=1 SV=2	P20170800384_IR2,7146	P20170800384_IR4,10616
	P20170800384_CON1,26667	tr|A0A0S2Z487|A0A0S2Z487_HUMAN Junction plakoglobin isoform 1 (Fragment) OS=Homo sapiens GN=JUP PE=2 SV=1	tr|Q9NYI7|Q9NYI7_HUMAN Pyruvate kinase M2 (Fragment) OS=Homo sapiens PE=4 SV=1	tr|B4DPY2|B4DPY2_HUMAN cDNA FLJ59286, highly similar to Pre-mRNA-processing factor 40 homolog A (Fragment) OS=Homo sapiens PE=2 SV=1	P20170800384_IR2,7604	sp|O76021|RL1D1_HUMAN Ribosomal L1 domain-containing protein 1 OS=Homo sapiens GN=RSL1D1 PE=1 SV=3
	P20170800384_CON1,12262	sp|P14923|PLAK_HUMAN Junction plakoglobin OS=Homo sapiens GN=JUP PE=1 SV=3	sp|P14618|KPYM_HUMAN Pyruvate kinase PKM OS=Homo sapiens GN=PKM PE=1 SV=4	P20170800384_IR1,26759	P20170800384_IR2,8126	tr|A0PJ61|A0PJ61_HUMAN RSL1D1 protein (Fragment) OS=Homo sapiens GN=RSL1D1 PE=2 SV=1
	P20170800384_CON1,24800	P20170800384_CON2,15814	tr|B4DNK4|B4DNK4_HUMAN Pyruvate kinase OS=Homo sapiens GN=PKM PE=1 SV=1	sp|O75643|U520_HUMAN U5 small nuclear ribonucleoprotein 200 kDa helicase OS=Homo sapiens GN=SNRNP200 PE=1 SV=2	P20170800384_IR2,8655	tr|Q32Q62|Q32Q62_HUMAN RSL1D1 protein (Fragment) OS=Homo sapiens GN=RSL1D1 PE=2 SV=1
	P20170800384_CON1,24816	P20170800384_CON2,17158	tr|Q9UN47|Q9UN47_HUMAN Frameshifted pyruvate kinase M2 (Fragment) OS=Homo sapiens PE=4 SV=1	P20170800384_IR1,26515	P20170800384_IR2,9078	tr|I3L3U9|I3L3U9_HUMAN Ribosomal L1 domain-containing protein 1 (Fragment) OS=Homo sapiens GN=RSL1D1 PE=1 SV=1
	tr|B7Z6P1|B7Z6P1_HUMAN cDNA FLJ53662, highly similar to Actin, alpha skeletal muscle OS=Homo sapiens PE=2 SV=1	P20170800384_CON2,16164	tr|Q8WUW7|Q8WUW7_HUMAN Pyruvate kinase (Fragment) OS=Homo sapiens GN=PKM2 PE=2 SV=2	sp|P06576|ATPB_HUMAN ATP synthase subunit beta, mitochondrial OS=Homo sapiens GN=ATP5B PE=1 SV=3	P20170800384_IR2,9696	tr|J3QSV6|J3QSV6_HUMAN Ribosomal L1 domain-containing protein 1 (Fragment) OS=Homo sapiens GN=RSL1D1 PE=1 SV=1
	tr|A8K3K1|A8K3K1_HUMAN cDNA FLJ78096, highly similar to Homo sapiens actin, alpha, cardiac muscle (ACTC), mRNA OS=Homo sapiens PE=2 SV=1	P20170800384_CON2,18544	tr|Q9UKK4|Q9UKK4_HUMAN Pyruvate kinase M2 (Fragment) OS=Homo sapiens PE=4 SV=1	tr|F8W079|F8W079_HUMAN ATP synthase subunit beta, mitochondrial (Fragment) OS=Homo sapiens GN=ATP5B PE=1 SV=1	P20170800384_IR2,10277	tr|I3L1A3|I3L1A3_HUMAN Ribosomal L1 domain-containing protein 1 (Fragment) OS=Homo sapiens GN=RSL1D1 PE=1 SV=1
	sp|P68032|ACTC_HUMAN Actin, alpha cardiac muscle 1 OS=Homo sapiens GN=ACTC1 PE=1 SV=1	P20170800384_CON2,21746	P20170800384_CON4,23603	tr|Q0QEN7|Q0QEN7_HUMAN ATP synthase subunit beta (Fragment) OS=Homo sapiens GN=ATP5B PE=2 SV=1	P20170800384_IR2,12287	tr|A0PJ87|A0PJ87_HUMAN RSL1D1 protein (Fragment) OS=Homo sapiens GN=RSL1D1 PE=2 SV=1
	sp|P68133|ACTS_HUMAN Actin, alpha skeletal muscle OS=Homo sapiens GN=ACTA1 PE=1 SV=1	tr|A0A024RDP4|A0A024RDP4_HUMAN Paraspeckle component 1, isoform CRA_b OS=Homo sapiens GN=PSPC1 PE=4 SV=1	P20170800384_CON4,23620	tr|V9HW31|V9HW31_HUMAN ATP synthase subunit beta OS=Homo sapiens GN=HEL-S-271 PE=1 SV=1	sp|Q9H2G2|SLK_HUMAN STE20-like serine/threonine-protein kinase OS=Homo sapiens GN=SLK PE=1 SV=1	P20170800384_IR4,4321
	P20170800384_CON1,7504	sp|Q8WXF1|PSPC1_HUMAN Paraspeckle component 1 OS=Homo sapiens GN=PSPC1 PE=1 SV=1	sp|A2RTX5|SYTC2_HUMAN Probable threonine--tRNA ligase 2, cytoplasmic OS=Homo sapiens GN=TARSL2 PE=1 SV=1	P20170800384_IR1,26548	tr|A0A024QYY9|A0A024QYY9_HUMAN Spectrin domain with coiled-coils 1, isoform CRA_a OS=Homo sapiens GN=SPECC1 PE=4 SV=1	sp|P06576|ATPB_HUMAN ATP synthase subunit beta, mitochondrial OS=Homo sapiens GN=ATP5B PE=1 SV=3
	P20170800384_CON1,7930	tr|B4DWI8|B4DWI8_HUMAN cDNA FLJ57805, highly similar to Homo sapiens paraspeckle component 1 (PSPC1), transcript variant alpha, mRNA OS=Homo sapiens PE=2 SV=1	sp|P26639|SYTC_HUMAN Threonine--tRNA ligase, cytoplasmic OS=Homo sapiens GN=TARS PE=1 SV=3	sp|P06702|S10A9_HUMAN Protein S100-A9 OS=Homo sapiens GN=S100A9 PE=1 SV=1	tr|B4E2A4|B4E2A4_HUMAN cDNA FLJ53275, highly similar to Homo sapiens spectrin domain with coiled-coils 1 (SPECC1), transcript variant, mRNA OS=Homo sapiens PE=2 SV=1	tr|V9HW31|V9HW31_HUMAN ATP synthase subunit beta OS=Homo sapiens GN=HEL-S-271 PE=1 SV=1
	P20170800384_CON1,15817	P20170800384_CON2,15764	tr|Q5M7Z9|Q5M7Z9_HUMAN TARS protein (Fragment) OS=Homo sapiens GN=TARS PE=2 SV=1	tr|B2R4M6|B2R4M6_HUMAN Protein S100 OS=Homo sapiens PE=2 SV=1	sp|Q5M775|CYTSB_HUMAN Cytospin-B OS=Homo sapiens GN=SPECC1 PE=1 SV=1	tr|F8W079|F8W079_HUMAN ATP synthase subunit beta, mitochondrial (Fragment) OS=Homo sapiens GN=ATP5B PE=1 SV=1
	P20170800384_CON1,8575	P20170800384_CON2,8437	tr|Q53GX7|Q53GX7_HUMAN Threonyl-tRNA synthetase variant (Fragment) OS=Homo sapiens PE=2 SV=1	P20170800384_IR1,7411	tr|B4DZC9|B4DZC9_HUMAN cDNA FLJ61681, highly similar to STE20-like serine/threonine-protein kinase (EC2.7.11.1) (Fragment) OS=Homo sapiens PE=2 SV=1	tr|Q0QEN7|Q0QEN7_HUMAN ATP synthase subunit beta (Fragment) OS=Homo sapiens GN=ATP5B PE=2 SV=1
	P20170800384_CON1,17064	P20170800384_CON2,8804	tr|B4DKZ9|B4DKZ9_HUMAN cDNA FLJ55705, highly similar to Threonyl-tRNA synthetase, cytoplasmic (EC 6.1.1.3) OS=Homo sapiens PE=2 SV=1	sp|P06748|NPM_HUMAN Nucleophosmin OS=Homo sapiens GN=NPM1 PE=1 SV=2	P20170800384_IR2,6570	P20170800384_IR4,26670
	P20170800384_CON1,18028	P20170800384_CON2,23465	tr|B3KTN2|B3KTN2_HUMAN cDNA FLJ38533 fis, clone HCHON2001108, highly similar to Threonyl-tRNA synthetase, cytoplasmic (EC 6.1.1.3) OS=Homo sapiens PE=2 SV=1	tr|A0A140VJQ2|A0A140VJQ2_HUMAN Testicular tissue protein Li 128 OS=Homo sapiens PE=2 SV=1	P20170800384_IR2,6926	sp|P07814|SYEP_HUMAN Bifunctional glutamate/proline--tRNA ligase OS=Homo sapiens GN=EPRS PE=1 SV=5
	P20170800384_CON1,23955	P20170800384_CON2,5189	P20170800384_CON4,23686	tr|A4ZU86|A4ZU86_HUMAN Truncated nucleolar phosphoprotein B23 OS=Homo sapiens GN=NPM1 PE=2 SV=1	P20170800384_IR2,7399	tr|B4DP50|B4DP50_HUMAN cDNA FLJ58269, highly similar to Bifunctional aminoacyl-tRNA synthetase OS=Homo sapiens PE=2 SV=1
	P20170800384_CON1,24167	tr|A0A1U9X7X4|A0A1U9X7X4_HUMAN HSPA1L OS=Homo sapiens PE=3 SV=1	sp|A7E2Y1|MYH7B_HUMAN Myosin-7B OS=Homo sapiens GN=MYH7B PE=1 SV=3	tr|A0A0S2Z4G7|A0A0S2Z4G7_HUMAN Nucleophosmin (Nucleolar phosphoprotein B23, numatrin), isoform CRA_f (Fragment) OS=Homo sapiens GN=NPM1 PE=2 SV=1	P20170800384_IR2,7870	P20170800384_IR4,26528
	sp|P06576|ATPB_HUMAN ATP synthase subunit beta, mitochondrial OS=Homo sapiens GN=ATP5B PE=1 SV=3	tr|B4DI54|B4DI54_HUMAN cDNA FLJ56386, highly similar to Heat shock 70 kDa protein 1L OS=Homo sapiens PE=2 SV=1	tr|A0A087X0T3|A0A087X0T3_HUMAN Myosin-7B OS=Homo sapiens GN=MYH7B PE=1 SV=1	tr|A0A0S2Z491|A0A0S2Z491_HUMAN Nucleophosmin isoform 2 (Fragment) OS=Homo sapiens GN=NPM1 PE=2 SV=1	P20170800384_IR2,8402	sp|P08697|A2AP_HUMAN Alpha-2-antiplasmin OS=Homo sapiens GN=SERPINF2 PE=1 SV=3
	tr|V9HW31|V9HW31_HUMAN ATP synthase subunit beta OS=Homo sapiens GN=HEL-S-271 PE=1 SV=1	tr|Q53FA3|Q53FA3_HUMAN HSPA1L (Fragment) OS=Homo sapiens GN=HSPA1L PE=1 SV=1	P20170800384_CON4,3316	P20170800384_IR1,24210	P20170800384_IR2,8900	tr|A0A0G2JPA8|A0A0G2JPA8_HUMAN Alpha-2-antiplasmin OS=Homo sapiens GN=SERPINF2 PE=1 SV=1
	tr|Q0QEN7|Q0QEN7_HUMAN ATP synthase subunit beta (Fragment) OS=Homo sapiens GN=ATP5B PE=2 SV=1	tr|A0A1U9X7X9|A0A1U9X7X9_HUMAN HSPA1L OS=Homo sapiens PE=3 SV=1	sp|O14578|CTRO_HUMAN Citron Rho-interacting kinase OS=Homo sapiens GN=CIT PE=1 SV=2	sp|P0DML3|CSH2_HUMAN Chorionic somatomammotropin hormone 2 OS=Homo sapiens GN=CSH2 PE=1 SV=1	P20170800384_IR2,10307	P20170800384_IR4,22822
	P20170800384_CON1,25721	tr|A0A1U9X7W7|A0A1U9X7W7_HUMAN HSPA1L OS=Homo sapiens PE=3 SV=1	tr|F5H4K4|F5H4K4_HUMAN Citron Rho-interacting kinase (Fragment) OS=Homo sapiens GN=CIT PE=1 SV=1	tr|A6NIT4|A6NIT4_HUMAN Chorionic somatomammotropin hormone 2 isoform 2 OS=Homo sapiens GN=CSH2 PE=3 SV=1	P20170800384_IR2,10856	sp|P0C221|CC175_HUMAN Coiled-coil domain-containing protein 175 OS=Homo sapiens GN=CCDC175 PE=4 SV=2
	P20170800384_CON1,27449	tr|B4DXY3|B4DXY3_HUMAN cDNA FLJ56517, highly similar to Heat shock 70 kDa protein 1L OS=Homo sapiens PE=2 SV=1	tr|H7BYJ3|H7BYJ3_HUMAN Citron Rho-interacting kinase (Fragment) OS=Homo sapiens GN=CIT PE=1 SV=1	tr|Q6IYF0|Q6IYF0_HUMAN Growth hormone 1 variant 2 OS=Homo sapiens GN=GH1 PE=2 SV=1	P20170800384_IR2,11382	tr|A0A0A0MTQ8|A0A0A0MTQ8_HUMAN Coiled-coil domain-containing protein 175 OS=Homo sapiens GN=CCDC175 PE=1 SV=1
	P20170800384_CON1,25565	sp|P34931|HS71L_HUMAN Heat shock 70 kDa protein 1-like OS=Homo sapiens GN=HSPA1L PE=1 SV=2	P20170800384_CON4,2360	tr|A0A0M6L0F6|A0A0M6L0F6_HUMAN Growth hormone B1 OS=Homo sapiens GN=GHB1 PE=2 SV=1	P20170800384_IR2,11944	P20170800384_IR4,15287
	P20170800384_CON1,26056	P20170800384_CON2,25029	sp|O15042|SR140_HUMAN U2 snRNP-associated SURP motif-containing protein OS=Homo sapiens GN=U2SURP PE=1 SV=2	tr|Q6FH54|Q6FH54_HUMAN GH2 protein OS=Homo sapiens GN=GH2 PE=2 SV=1	P20170800384_IR2,12563	sp|P13797|PLST_HUMAN Plastin-3 OS=Homo sapiens GN=PLS3 PE=1 SV=4
	P20170800384_CON1,22896	P20170800384_CON2,26195	tr|E7ET15|E7ET15_HUMAN U2 snRNP-associated SURP motif-containing protein OS=Homo sapiens GN=U2SURP PE=1 SV=1	tr|A0A0M6L0J9|A0A0M6L0J9_HUMAN Growth hormone B2 OS=Homo sapiens GN=GHB2 PE=2 SV=1	P20170800384_IR2,13635	tr|B4DPU6|B4DPU6_HUMAN cDNA FLJ50605, moderately similar to Plastin-3 OS=Homo sapiens PE=2 SV=1
	P20170800384_CON1,22904	P20170800384_CON2,24100	P20170800384_CON4,4301	tr|H0YM39|H0YM39_HUMAN Chorionic somatomammotropin hormone 2 OS=Homo sapiens GN=CSH2 PE=3 SV=1	P20170800384_IR2,14106	tr|A0A0A0MSQ0|A0A0A0MSQ0_HUMAN Plastin-3 OS=Homo sapiens GN=PLS3 PE=1 SV=1
	P20170800384_CON1,26037	P20170800384_CON2,4738	sp|O43491|E41L2_HUMAN Band 4.1-like protein 2 OS=Homo sapiens GN=EPB41L2 PE=1 SV=1	tr|P78451|P78451_HUMAN Somatomammotropin (hormone) (Fragment) OS=Homo sapiens PE=2 SV=1	P20170800384_IR2,14666	P20170800384_IR4,26817
	sp|P26641|EF1G_HUMAN Elongation factor 1-gamma OS=Homo sapiens GN=EEF1G PE=1 SV=3	P20170800384_CON2,9421	tr|Q59FD8|Q59FD8_HUMAN EPB41L2 protein variant (Fragment) OS=Homo sapiens PE=2 SV=1	tr|A8K6C2|A8K6C2_HUMAN Chorionic somatomammotropin hormone 1 isoform 1 OS=Homo sapiens GN=CSH1 PE=2 SV=1	P20170800384_IR2,15828	sp|P25685|DNJB1_HUMAN DnaJ homolog subfamily B member 1 OS=Homo sapiens GN=DNAJB1 PE=1 SV=4
	tr|Q53YD7|Q53YD7_HUMAN EEF1G protein OS=Homo sapiens GN=EEF1G PE=2 SV=1	tr|A3R0T7|A3R0T7_HUMAN Liver histone H1e OS=Homo sapiens PE=2 SV=1	tr|E9PII3|E9PII3_HUMAN Band 4.1-like protein 2 OS=Homo sapiens GN=EPB41L2 PE=1 SV=1	tr|B1A4G6|B1A4G6_HUMAN Growth hormone 1 isoform 1 OS=Homo sapiens GN=GH1 PE=2 SV=1	P20170800384_IR2,16323	tr|B4DKK9|B4DKK9_HUMAN cDNA FLJ52967, highly similar to DnaJ homolog subfamily B member 1 OS=Homo sapiens PE=2 SV=1
	P20170800384_CON1,25827	tr|A3R0T8|A3R0T8_HUMAN Histone 1, H1e OS=Homo sapiens GN=HIST1H1E PE=2 SV=1	tr|I6L9B1|I6L9B1_HUMAN EPB41L2 protein OS=Homo sapiens GN=EPB41L2 PE=1 SV=1	sp|P01241|SOMA_HUMAN Somatotropin OS=Homo sapiens GN=GH1 PE=1 SV=2	sp|Q86TM3|DDX53_HUMAN Probable ATP-dependent RNA helicase DDX53 OS=Homo sapiens GN=DDX53 PE=1 SV=3	tr|Q6FHS4|Q6FHS4_HUMAN DNAJB1 protein (Fragment) OS=Homo sapiens GN=DNAJB1 PE=2 SV=1
	P20170800384_CON1,24714	tr|Q4VB24|Q4VB24_HUMAN Histone cluster 1, H1e OS=Homo sapiens GN=HIST1H1E PE=2 SV=1	tr|E9PK52|E9PK52_HUMAN Band 4.1-like protein 2 OS=Homo sapiens GN=EPB41L2 PE=1 SV=1	sp|P0DML2|CSH1_HUMAN Chorionic somatomammotropin hormone 1 OS=Homo sapiens GN=CSH1 PE=1 SV=1	P20170800384_IR2,6709	tr|Q6FI51|Q6FI51_HUMAN DNAJB1 protein OS=Homo sapiens GN=DNAJB1 PE=2 SV=1
	P20170800384_CON1,27198	tr|B2R984|B2R984_HUMAN cDNA, FLJ94268, highly similar to Homo sapiens histone 1, H1e (HIST1H1E), mRNA OS=Homo sapiens PE=2 SV=1	tr|E9PHY5|E9PHY5_HUMAN Band 4.1-like protein 2 OS=Homo sapiens GN=EPB41L2 PE=1 SV=1	sp|P01242|SOM2_HUMAN Growth hormone variant OS=Homo sapiens GN=GH2 PE=1 SV=3	P20170800384_IR2,8542	P20170800384_IR4,26984
	P20170800384_CON1,25194	sp|P16403|H12_HUMAN Histone H1.2 OS=Homo sapiens GN=HIST1H1C PE=1 SV=2	P20170800384_CON4,5860	tr|Q6PF11|Q6PF11_HUMAN Chorionic somatomammotropin hormone 1 (Placental lactogen) OS=Homo sapiens GN=CSH1 PE=2 SV=1	P20170800384_IR2,9988	sp|P28324|ELK4_HUMAN ETS domain-containing protein Elk-4 OS=Homo sapiens GN=ELK4 PE=1 SV=3
	P20170800384_CON1,25239	sp|P16402|H13_HUMAN Histone H1.3 OS=Homo sapiens GN=HIST1H1D PE=1 SV=2	sp|O43598|DNPH1_HUMAN 2'-deoxynucleoside 5'-phosphate N-hydrolase 1 OS=Homo sapiens GN=DNPH1 PE=1 SV=1	tr|Q6IYF1|Q6IYF1_HUMAN Growth hormone 1 variant 1 OS=Homo sapiens GN=GH1 PE=2 SV=1	P20170800384_IR2,10132	tr|Q8IXL1|Q8IXL1_HUMAN ELK4, ETS-domain protein (SRF accessory protein 1) (Fragment) OS=Homo sapiens PE=2 SV=1
	P20170800384_CON1,26840	sp|P10412|H14_HUMAN Histone H1.4 OS=Homo sapiens GN=HIST1H1E PE=1 SV=2	tr|H0Y8X4|H0Y8X4_HUMAN 2'-deoxynucleoside 5'-phosphate N-hydrolase 1 (Fragment) OS=Homo sapiens GN=DNPH1 PE=1 SV=1	tr|B1A4G7|B1A4G7_HUMAN Growth hormone 1 isoform 2 OS=Homo sapiens GN=GH1 PE=3 SV=1	P20170800384_IR2,10485	tr|A0A024R9C2|A0A024R9C2_HUMAN ELK4, ETS-domain protein (SRF accessory protein 1), isoform CRA_b OS=Homo sapiens GN=ELK4 PE=3 SV=1
	P20170800384_CON1,26451	P20170800384_CON2,3285	P20170800384_CON4,24568	tr|A6NFB4|A6NFB4_HUMAN Chorionic somatomammotropin hormone 1 OS=Homo sapiens GN=CSH1 PE=1 SV=1	P20170800384_IR2,11118	tr|A0A024R997|A0A024R997_HUMAN ELK4, ETS-domain protein (SRF accessory protein 1), isoform CRA_a OS=Homo sapiens GN=ELK4 PE=3 SV=1
	sp|Q15393|SF3B3_HUMAN Splicing factor 3B subunit 3 OS=Homo sapiens GN=SF3B3 PE=1 SV=4	P20170800384_CON2,10441	sp|O43909|EXTL3_HUMAN Exostosin-like 3 OS=Homo sapiens GN=EXTL3 PE=1 SV=1	tr|A0A087WUG6|A0A087WUG6_HUMAN Chorionic somatomammotropin hormone 1 OS=Homo sapiens GN=CSH1 PE=3 SV=1	tr|A6H900|A6H900_HUMAN Axonemal dynein light chain domain-containing protein 1 OS=Homo sapiens GN=C1orf125 PE=1 SV=1	P20170800384_IR4,15994
	tr|A8K6V3|A8K6V3_HUMAN cDNA FLJ78677, highly similar to Homo sapiens splicing factor 3b, subunit 3, 130kDa (SF3B3), mRNA OS=Homo sapiens PE=2 SV=1	P20170800384_CON2,15184	tr|A8K0P8|A8K0P8_HUMAN cDNA FLJ78223 OS=Homo sapiens PE=2 SV=1	P20170800384_IR1,16887	P20170800384_IR2,2226	sp|P35968|VGFR2_HUMAN Vascular endothelial growth factor receptor 2 OS=Homo sapiens GN=KDR PE=1 SV=2
	P20170800384_CON1,24817	P20170800384_CON2,16124	sp|Q68CQ4|DIEXF_HUMAN Digestive organ expansion factor homolog OS=Homo sapiens GN=DIEXF PE=1 SV=2	sp|P13612|ITA4_HUMAN Integrin alpha-4 OS=Homo sapiens GN=ITGA4 PE=1 SV=3	P20170800384_IR2,2426	tr|A0A024RD88|A0A024RD88_HUMAN Kinase insert domain receptor (A type III receptor tyrosine kinase), isoform CRA_a OS=Homo sapiens GN=KDR PE=3 SV=1
	P20170800384_CON1,24590	P20170800384_CON2,12858	P20170800384_CON4,10125	P20170800384_IR1,9361	P20170800384_IR2,2583	P20170800384_IR4,23657
	P20170800384_CON1,24591	sp|O75643|U520_HUMAN U5 small nuclear ribonucleoprotein 200 kDa helicase OS=Homo sapiens GN=SNRNP200 PE=1 SV=2	sp|O60343|TBCD4_HUMAN TBC1 domain family member 4 OS=Homo sapiens GN=TBC1D4 PE=1 SV=2	sp|P13682|ZNF35_HUMAN Zinc finger protein 35 OS=Homo sapiens GN=ZNF35 PE=2 SV=4	P20170800384_IR2,2767	sp|P35998|PRS7_HUMAN 26S proteasome regulatory subunit 7 OS=Homo sapiens GN=PSMC2 PE=1 SV=3
	P20170800384_CON1,27135	P20170800384_CON2,26888	tr|A0A024R637|A0A024R637_HUMAN TBC1 domain family, member 4, isoform CRA_b OS=Homo sapiens GN=TBC1D4 PE=4 SV=1	P20170800384_IR1,7227	P20170800384_IR2,3054	tr|A0A140VK70|A0A140VK70_HUMAN Testis secretory sperm-binding protein Li 197a OS=Homo sapiens PE=2 SV=1
	P20170800384_CON1,24844	P20170800384_CON2,26862	P20170800384_CON4,2418	sp|P18124|RL7_HUMAN 60S ribosomal protein L7 OS=Homo sapiens GN=RPL7 PE=1 SV=1	tr|K7ES89|K7ES89_HUMAN Dual-specificity protein phosphatase 3 (Fragment) OS=Homo sapiens GN=DUSP3 PE=1 SV=1	tr|Q75L23|Q75L23_HUMAN Putative uncharacterized protein PSMC2 (Fragment) OS=Homo sapiens GN=PSMC2 PE=3 SV=1
	P20170800384_CON1,20154	P20170800384_CON2,26196	sp|O75367|H2AY_HUMAN Core histone macro-H2A.1 OS=Homo sapiens GN=H2AFY PE=1 SV=4	tr|A0A024R814|A0A024R814_HUMAN Ribosomal protein L7, isoform CRA_a OS=Homo sapiens GN=RPL7 PE=4 SV=1	P20170800384_IR2,2974	tr|A0A1W2PQS1|A0A1W2PQS1_HUMAN 26S protease regulatory subunit 7 OS=Homo sapiens GN=PSMC2 PE=1 SV=1
	P20170800384_CON1,25998	P20170800384_CON2,26198	tr|D6RCF2|D6RCF2_HUMAN Histone H2A OS=Homo sapiens GN=H2AFY PE=1 SV=1	P20170800384_IR1,14881	P20170800384_IR2,3133	P20170800384_IR4,26102
	sp|Q16531|DDB1_HUMAN DNA damage-binding protein 1 OS=Homo sapiens GN=DDB1 PE=1 SV=1	P20170800384_CON2,25161	tr|Q9HA11|Q9HA11_HUMAN Histone H2A OS=Homo sapiens PE=2 SV=1	sp|P22626|ROA2_HUMAN Heterogeneous nuclear ribonucleoproteins A2/B1 OS=Homo sapiens GN=HNRNPA2B1 PE=1 SV=2	P20170800384_IR2,3334	sp|P38919|IF4A3_HUMAN Eukaryotic initiation factor 4A-III OS=Homo sapiens GN=EIF4A3 PE=1 SV=4
	tr|F5GY55|F5GY55_HUMAN DNA damage-binding protein 1 OS=Homo sapiens GN=DDB1 PE=1 SV=1	P20170800384_CON2,25169	sp|Q9P0M6|H2AW_HUMAN Core histone macro-H2A.2 OS=Homo sapiens GN=H2AFY2 PE=1 SV=3	tr|I6L957|I6L957_HUMAN HNRNPA2B1 protein OS=Homo sapiens GN=HNRNPA2B1 PE=2 SV=1	P20170800384_IR2,4477	tr|A0A024R8W0|A0A024R8W0_HUMAN DEAD (Asp-Glu-Ala-Asp) box polypeptide 48, isoform CRA_a OS=Homo sapiens GN=DDX48 PE=3 SV=1
	tr|B7Z2A1|B7Z2A1_HUMAN cDNA FLJ56068, highly similar to DNA damage-binding protein 1 OS=Homo sapiens PE=2 SV=1	sp|O76021|RL1D1_HUMAN Ribosomal L1 domain-containing protein 1 OS=Homo sapiens GN=RSL1D1 PE=1 SV=3	tr|A0A024QZP6|A0A024QZP6_HUMAN Core histone macro-H2A OS=Homo sapiens GN=H2AFY2 PE=4 SV=1	tr|A0A087WUI2|A0A087WUI2_HUMAN Heterogeneous nuclear ribonucleoproteins A2/B1 OS=Homo sapiens GN=HNRNPA2B1 PE=1 SV=1	tr|H0Y9M3|H0Y9M3_HUMAN Beta-hexosaminidase subunit beta (Fragment) OS=Homo sapiens GN=HEXB PE=1 SV=1	P20170800384_IR4,14860
	P20170800384_CON1,26868	tr|A0PJ61|A0PJ61_HUMAN RSL1D1 protein (Fragment) OS=Homo sapiens GN=RSL1D1 PE=2 SV=1	P20170800384_CON4,23391	P20170800384_IR1,25095	P20170800384_IR2,3411	sp|P46783|RS10_HUMAN 40S ribosomal protein S10 OS=Homo sapiens GN=RPS10 PE=1 SV=1
	P20170800384_CON1,26240	tr|I3L3U9|I3L3U9_HUMAN Ribosomal L1 domain-containing protein 1 (Fragment) OS=Homo sapiens GN=RSL1D1 PE=1 SV=1	sp|O75400|PR40A_HUMAN Pre-mRNA-processing factor 40 homolog A OS=Homo sapiens GN=PRPF40A PE=1 SV=2	sp|P23528|COF1_HUMAN Cofilin-1 OS=Homo sapiens GN=CFL1 PE=1 SV=3	P20170800384_IR2,3892	tr|Q59GE4|Q59GE4_HUMAN Ribosomal protein S10 variant (Fragment) OS=Homo sapiens PE=4 SV=1
	P20170800384_CON1,24512	tr|J3QSV6|J3QSV6_HUMAN Ribosomal L1 domain-containing protein 1 (Fragment) OS=Homo sapiens GN=RSL1D1 PE=1 SV=1	tr|B4DPY2|B4DPY2_HUMAN cDNA FLJ59286, highly similar to Pre-mRNA-processing factor 40 homolog A (Fragment) OS=Homo sapiens PE=2 SV=1	tr|G3V1A4|G3V1A4_HUMAN Cofilin 1 (Non-muscle), isoform CRA_a OS=Homo sapiens GN=CFL1 PE=1 SV=1	P20170800384_IR2,4270	tr|F6U211|F6U211_HUMAN 40S ribosomal protein S10 OS=Homo sapiens GN=RPS10 PE=4 SV=1
	P20170800384_CON1,25135	tr|Q32Q62|Q32Q62_HUMAN RSL1D1 protein (Fragment) OS=Homo sapiens GN=RSL1D1 PE=2 SV=1	P20170800384_CON4,25418	tr|B4E112|B4E112_HUMAN cDNA FLJ51435, moderately similar to Cofilin-1 OS=Homo sapiens PE=2 SV=1	sp|P06733|ENOA_HUMAN Alpha-enolase OS=Homo sapiens GN=ENO1 PE=1 SV=2	tr|A0A1W2PQS6|A0A1W2PQS6_HUMAN RPS10-NUDT3 readthrough OS=Homo sapiens GN=RPS10-NUDT3 PE=4 SV=1
	P20170800384_CON1,25138	tr|A0PJ87|A0PJ87_HUMAN RSL1D1 protein (Fragment) OS=Homo sapiens GN=RSL1D1 PE=2 SV=1	sp|O75533|SF3B1_HUMAN Splicing factor 3B subunit 1 OS=Homo sapiens GN=SF3B1 PE=1 SV=3	tr|E9PP50|E9PP50_HUMAN Cofilin-1 (Fragment) OS=Homo sapiens GN=CFL1 PE=1 SV=8	tr|E2DRY6|E2DRY6_HUMAN C-myc promoter-binding protein 1 OS=Homo sapiens PE=2 SV=1	P20170800384_IR4,26048
	P20170800384_CON1,26526	P20170800384_CON2,4603	tr|H7C341|H7C341_HUMAN Splicing factor 3B subunit 1 (Fragment) OS=Homo sapiens GN=SF3B1 PE=1 SV=1	tr|E9PLJ3|E9PLJ3_HUMAN Cofilin-1 (Fragment) OS=Homo sapiens GN=CFL1 PE=1 SV=1	tr|A0A024R4F1|A0A024R4F1_HUMAN Enolase 1, (Alpha), isoform CRA_a OS=Homo sapiens GN=ENO1 PE=2 SV=1	sp|P49588|SYAC_HUMAN Alanine--tRNA ligase, cytoplasmic OS=Homo sapiens GN=AARS PE=1 SV=2
	P20170800384_CON1,25658	P20170800384_CON2,4631	P20170800384_CON4,25266	tr|V9HWI5|V9HWI5_HUMAN Cofilin 1 (Non-muscle), isoform CRA_b OS=Homo sapiens GN=HEL-S-15 PE=2 SV=1	P20170800384_IR2,25739	P20170800384_IR4,27008
	tr|B4DLD4|B4DLD4_HUMAN cDNA FLJ56738, highly similar to Fibrillarin OS=Homo sapiens PE=2 SV=1	P20170800384_CON2,21162	sp|O75844|FACE1_HUMAN CAAX prenyl protease 1 homolog OS=Homo sapiens GN=ZMPSTE24 PE=1 SV=2	tr|E9PK25|E9PK25_HUMAN Cofilin-1 OS=Homo sapiens GN=CFL1 PE=1 SV=1	P20170800384_IR2,26529	sp|P50213|IDH3A_HUMAN Isocitrate dehydrogenase [NAD] subunit alpha, mitochondrial OS=Homo sapiens GN=IDH3A PE=1 SV=1
	sp|P22087|FBRL_HUMAN rRNA 2'-O-methyltransferase fibrillarin OS=Homo sapiens GN=FBL PE=1 SV=2	P20170800384_CON2,26371	tr|B3KNM6|B3KNM6_HUMAN cDNA FLJ14968 fis, clone THYRO1000288, highly similar to CAAX prenyl protease 1 homolog (EC 3.4.24.84) OS=Homo sapiens PE=2 SV=1	tr|E9PS23|E9PS23_HUMAN Cofilin-1 (Fragment) OS=Homo sapiens GN=CFL1 PE=1 SV=8	sp|P14618|KPYM_HUMAN Pyruvate kinase PKM OS=Homo sapiens GN=PKM PE=1 SV=4	tr|B4DJB4|B4DJB4_HUMAN Isocitrate dehydrogenase [NAD] subunit, mitochondrial OS=Homo sapiens PE=2 SV=1
	tr|M0R2Q4|M0R2Q4_HUMAN rRNA 2'-O-methyltransferase fibrillarin (Fragment) OS=Homo sapiens GN=FBL PE=1 SV=1	P20170800384_CON2,19833	P20170800384_CON4,25354	tr|E9PQB7|E9PQB7_HUMAN Cofilin-1 (Fragment) OS=Homo sapiens GN=CFL1 PE=1 SV=1	tr|B4DNK4|B4DNK4_HUMAN Pyruvate kinase OS=Homo sapiens GN=PKM PE=1 SV=1	tr|H0YKD0|H0YKD0_HUMAN Isocitrate dehydrogenase [NAD] subunit alpha, mitochondrial (Fragment) OS=Homo sapiens GN=IDH3A PE=1 SV=1
	tr|M0R0P1|M0R0P1_HUMAN rRNA 2'-O-methyltransferase fibrillarin (Fragment) OS=Homo sapiens GN=FBL PE=1 SV=1	sp|P31943|HNRH1_HUMAN Heterogeneous nuclear ribonucleoprotein H OS=Homo sapiens GN=HNRNPH1 PE=1 SV=4	sp|O76021|RL1D1_HUMAN Ribosomal L1 domain-containing protein 1 OS=Homo sapiens GN=RSL1D1 PE=1 SV=3	P20170800384_IR1,25042	tr|Q9UKK4|Q9UKK4_HUMAN Pyruvate kinase M2 (Fragment) OS=Homo sapiens PE=4 SV=1	tr|H0YMU3|H0YMU3_HUMAN Isocitrate dehydrogenase [NAD] subunit alpha, mitochondrial (Fragment) OS=Homo sapiens GN=IDH3A PE=1 SV=1
	tr|M0R299|M0R299_HUMAN rRNA 2'-O-methyltransferase fibrillarin (Fragment) OS=Homo sapiens GN=FBL PE=1 SV=1	tr|E9PCY7|E9PCY7_HUMAN Heterogeneous nuclear ribonucleoprotein H OS=Homo sapiens GN=HNRNPH1 PE=1 SV=1	tr|A0PJ87|A0PJ87_HUMAN RSL1D1 protein (Fragment) OS=Homo sapiens GN=RSL1D1 PE=2 SV=1	sp|P27824|CALX_HUMAN Calnexin OS=Homo sapiens GN=CANX PE=1 SV=2	tr|V9HWB8|V9HWB8_HUMAN Pyruvate kinase OS=Homo sapiens GN=HEL-S-30 PE=1 SV=1	tr|Q53GF8|Q53GF8_HUMAN Isocitrate dehydrogenase [NAD] subunit, mitochondrial (Fragment) OS=Homo sapiens PE=2 SV=1
	tr|M0QXL5|M0QXL5_HUMAN rRNA 2'-O-methyltransferase fibrillarin (Fragment) OS=Homo sapiens GN=FBL PE=1 SV=1	sp|P55795|HNRH2_HUMAN Heterogeneous nuclear ribonucleoprotein H2 OS=Homo sapiens GN=HNRNPH2 PE=1 SV=1	tr|I3L3C4|I3L3C4_HUMAN Ribosomal L1 domain-containing protein 1 (Fragment) OS=Homo sapiens GN=RSL1D1 PE=1 SV=1	tr|Q6ZP56|Q6ZP56_HUMAN cDNA FLJ26480 fis, clone KDN05071, highly similar to Calnexin OS=Homo sapiens PE=2 SV=1	tr|Q9NYI7|Q9NYI7_HUMAN Pyruvate kinase M2 (Fragment) OS=Homo sapiens PE=4 SV=1	tr|H0YM64|H0YM64_HUMAN Isocitrate dehydrogenase [NAD] subunit alpha, mitochondrial (Fragment) OS=Homo sapiens GN=IDH3A PE=1 SV=1
	tr|Q96BS4|Q96BS4_HUMAN FBL protein (Fragment) OS=Homo sapiens GN=FBL PE=2 SV=2	tr|G8JLB6|G8JLB6_HUMAN Heterogeneous nuclear ribonucleoprotein H OS=Homo sapiens GN=HNRNPH1 PE=1 SV=1	tr|I3L234|I3L234_HUMAN Ribosomal L1 domain-containing protein 1 (Fragment) OS=Homo sapiens GN=RSL1D1 PE=1 SV=1	tr|D6RGY2|D6RGY2_HUMAN Calnexin (Fragment) OS=Homo sapiens GN=CANX PE=1 SV=1	tr|Q8WUW7|Q8WUW7_HUMAN Pyruvate kinase (Fragment) OS=Homo sapiens GN=PKM2 PE=2 SV=2	tr|H0YLI6|H0YLI6_HUMAN Isocitrate dehydrogenase [NAD] subunit alpha, mitochondrial (Fragment) OS=Homo sapiens GN=IDH3A PE=1 SV=1
	P20170800384_CON1,23540	tr|B4DFK9|B4DFK9_HUMAN cDNA FLJ57964, highly similar to Heterogeneous nuclear ribonucleoprotein H' OS=Homo sapiens PE=2 SV=1	tr|A0PJ61|A0PJ61_HUMAN RSL1D1 protein (Fragment) OS=Homo sapiens GN=RSL1D1 PE=2 SV=1	P20170800384_IR1,26824	tr|Q9UN47|Q9UN47_HUMAN Frameshifted pyruvate kinase M2 (Fragment) OS=Homo sapiens PE=4 SV=1	tr|H0YL72|H0YL72_HUMAN Isocitrate dehydrogenase [NAD] subunit alpha, mitochondrial OS=Homo sapiens GN=IDH3A PE=1 SV=1
	P20170800384_CON1,26003	P20170800384_CON2,17847	tr|Q32Q62|Q32Q62_HUMAN RSL1D1 protein (Fragment) OS=Homo sapiens GN=RSL1D1 PE=2 SV=1	sp|P30050|RL12_HUMAN 60S ribosomal protein L12 OS=Homo sapiens GN=RPL12 PE=1 SV=1	P20170800384_IR2,25140	tr|B4DSY4|B4DSY4_HUMAN cDNA FLJ52894, highly similar to Isocitrate dehydrogenase OS=Homo sapiens PE=2 SV=1
	P20170800384_CON1,26016	P20170800384_CON2,8262	tr|I3L3U9|I3L3U9_HUMAN Ribosomal L1 domain-containing protein 1 (Fragment) OS=Homo sapiens GN=RSL1D1 PE=1 SV=1	P20170800384_IR1,24269	P20170800384_IR2,25141	P20170800384_IR4,6814
	P20170800384_CON1,20952	P20170800384_CON2,24819	tr|J3QSV6|J3QSV6_HUMAN Ribosomal L1 domain-containing protein 1 (Fragment) OS=Homo sapiens GN=RSL1D1 PE=1 SV=1	sp|P35573|GDE_HUMAN Glycogen debranching enzyme OS=Homo sapiens GN=AGL PE=1 SV=3	sp|Q02790|FKBP4_HUMAN Peptidyl-prolyl cis-trans isomerase FKBP4 OS=Homo sapiens GN=FKBP4 PE=1 SV=3	sp|P51114|FXR1_HUMAN Fragile X mental retardation syndrome-related protein 1 OS=Homo sapiens GN=FXR1 PE=1 SV=3
	P20170800384_CON1,18068	P20170800384_CON2,12441	P20170800384_CON4,24693	tr|A0A0M4G3H8|A0A0M4G3H8_HUMAN Amylo-alpha-1, 6-glucosidase, 4-alpha-glucanotransferaseprovided OS=Homo sapiens GN=AGL PE=4 SV=1	tr|B2R9U2|B2R9U2_HUMAN Peptidylprolyl isomerase OS=Homo sapiens PE=2 SV=1	tr|A0A0F7L1S3|A0A0F7L1S3_HUMAN Fragile X mental retardation autosomal homolog variant p4K OS=Homo sapiens GN=FXR1 PE=2 SV=1
	P20170800384_CON1,4949	P20170800384_CON2,12452	sp|O94874|UFL1_HUMAN E3 UFM1-protein ligase 1 OS=Homo sapiens GN=UFL1 PE=1 SV=2	tr|A0A0S2A4E4|A0A0S2A4E4_HUMAN Amylo-1, 6-glucosidase, 4-alpha-glucanotransferase (Glycogen debranching enzyme, glycogen storage disease type III), isoform CRA_b OS=Homo sapiens GN=AGL PE=4 SV=1	P20170800384_IR2,27026	tr|A0A0F7KYT8|A0A0F7KYT8_HUMAN Fragile X mental retardation autosomal homolog variant p2K OS=Homo sapiens GN=FXR1 PE=2 SV=1
	P20170800384_CON1,5811	sp|P62750|RL23A_HUMAN 60S ribosomal protein L23a OS=Homo sapiens GN=RPL23A PE=1 SV=1	tr|B7ZAY8|B7ZAY8_HUMAN cDNA, FLJ79352 OS=Homo sapiens PE=2 SV=1	tr|G1UI17|G1UI17_HUMAN Glycogen debranching enzyme (Fragment) OS=Homo sapiens GN=AGL PE=2 SV=1	P20170800384_IR2,27027	tr|C9IZ22|C9IZ22_HUMAN Fragile X mental retardation syndrome-related protein 1 (Fragment) OS=Homo sapiens GN=FXR1 PE=1 SV=1
	sp|P11387|TOP1_HUMAN DNA topoisomerase 1 OS=Homo sapiens GN=TOP1 PE=1 SV=2	tr|K7EJV9|K7EJV9_HUMAN 60S ribosomal protein L23a (Fragment) OS=Homo sapiens GN=RPL23A PE=1 SV=1	P20170800384_CON4,24629	P20170800384_IR1,26870	sp|Q14839|CHD4_HUMAN Chromodomain-helicase-DNA-binding protein 4 OS=Homo sapiens GN=CHD4 PE=1 SV=2	tr|B4DXZ6|B4DXZ6_HUMAN Fragile X mental retardation syndrome-related protein 1 OS=Homo sapiens GN=FXR1 PE=1 SV=1
	tr|B9EG90|B9EG90_HUMAN Topoisomerase (DNA) I OS=Homo sapiens GN=TOP1 PE=2 SV=1	tr|H7BY10|H7BY10_HUMAN 60S ribosomal protein L23a (Fragment) OS=Homo sapiens GN=RPL23A PE=1 SV=1	sp|P06576|ATPB_HUMAN ATP synthase subunit beta, mitochondrial OS=Homo sapiens GN=ATP5B PE=1 SV=3	sp|P38919|IF4A3_HUMAN Eukaryotic initiation factor 4A-III OS=Homo sapiens GN=EIF4A3 PE=1 SV=4	tr|B3KY63|B3KY63_HUMAN cDNA FLJ16830 fis, clone UTERU3022536, highly similar to Chromodomain helicase-DNA-binding protein 4 (EC 3.6.1.-) OS=Homo sapiens PE=2 SV=1	tr|E7EU85|E7EU85_HUMAN Fragile X mental retardation syndrome-related protein 1 OS=Homo sapiens GN=FXR1 PE=1 SV=1
	P20170800384_CON1,21724	tr|K7EMA7|K7EMA7_HUMAN 60S ribosomal protein L23a OS=Homo sapiens GN=RPL23A PE=1 SV=1	tr|F8W0P7|F8W0P7_HUMAN ATP synthase subunit beta, mitochondrial (Fragment) OS=Homo sapiens GN=ATP5B PE=1 SV=2	tr|A0A024R8W0|A0A024R8W0_HUMAN DEAD (Asp-Glu-Ala-Asp) box polypeptide 48, isoform CRA_a OS=Homo sapiens GN=DDX48 PE=3 SV=1	tr|A0A0C4DGG9|A0A0C4DGG9_HUMAN Chromodomain-helicase-DNA-binding protein 4 OS=Homo sapiens GN=CHD4 PE=1 SV=1	tr|B4DGH9|B4DGH9_HUMAN cDNA FLJ58772, highly similar to Fragile X mental retardation syndrome-related protein 1 OS=Homo sapiens PE=2 SV=1
	P20170800384_CON1,22874	tr|K7ERT8|K7ERT8_HUMAN 60S ribosomal protein L23a (Fragment) OS=Homo sapiens GN=RPL23A PE=1 SV=1	tr|H0YI37|H0YI37_HUMAN ATP synthase subunit beta, mitochondrial (Fragment) OS=Homo sapiens GN=ATP5B PE=1 SV=1	P20170800384_IR1,14750	tr|F5GWX5|F5GWX5_HUMAN Chromodomain-helicase-DNA-binding protein 4 OS=Homo sapiens GN=CHD4 PE=1 SV=1	tr|E9PFF5|E9PFF5_HUMAN Fragile X mental retardation syndrome-related protein 1 OS=Homo sapiens GN=FXR1 PE=1 SV=1
	P20170800384_CON1,15847	tr|A8MUS3|A8MUS3_HUMAN 60S ribosomal protein L23a OS=Homo sapiens GN=RPL23A PE=1 SV=1	tr|H0YH81|H0YH81_HUMAN ATP synthase subunit beta (Fragment) OS=Homo sapiens GN=ATP5B PE=1 SV=1	sp|P49588|SYAC_HUMAN Alanine--tRNA ligase, cytoplasmic OS=Homo sapiens GN=AARS PE=1 SV=2	P20170800384_IR2,12568	tr|A0A0F7L0Q8|A0A0F7L0Q8_HUMAN Fragile X mental retardation autosomal homolog variant p5FK OS=Homo sapiens GN=FXR1 PE=2 SV=1
	P20170800384_CON1,3412	P20170800384_CON2,25286	tr|V9HW31|V9HW31_HUMAN ATP synthase subunit beta OS=Homo sapiens GN=HEL-S-271 PE=1 SV=1	P20170800384_IR1,26871	P20170800384_IR2,9185	tr|C9JZE0|C9JZE0_HUMAN Fragile X mental retardation syndrome-related protein 1 (Fragment) OS=Homo sapiens GN=FXR1 PE=1 SV=1
	P20170800384_CON1,17459	P20170800384_CON2,24718	tr|F8W079|F8W079_HUMAN ATP synthase subunit beta, mitochondrial (Fragment) OS=Homo sapiens GN=ATP5B PE=1 SV=1	sp|P54886|P5CS_HUMAN Delta-1-pyrroline-5-carboxylate synthase OS=Homo sapiens GN=ALDH18A1 PE=1 SV=2	tr|A0A087WWH0|A0A087WWH0_HUMAN 60S ribosomal protein L17 (Fragment) OS=Homo sapiens GN=RPL17 PE=3 SV=6	tr|C9JY20|C9JY20_HUMAN Fragile X mental retardation syndrome-related protein 1 (Fragment) OS=Homo sapiens GN=FXR1 PE=1 SV=1
	P20170800384_CON1,24675	P20170800384_CON2,24737	tr|Q0QEN7|Q0QEN7_HUMAN ATP synthase subunit beta (Fragment) OS=Homo sapiens GN=ATP5B PE=2 SV=1	P20170800384_IR1,25920	tr|J3KRX5|J3KRX5_HUMAN 60S ribosomal protein L17 (Fragment) OS=Homo sapiens GN=RPL17 PE=3 SV=1	tr|B4DM21|B4DM21_HUMAN cDNA FLJ58021, highly similar to Fragile X mental retardation syndrome-related protein 1 OS=Homo sapiens PE=2 SV=1
	sp|P38646|GRP75_HUMAN Stress-70 protein, mitochondrial OS=Homo sapiens GN=HSPA9 PE=1 SV=2	P20170800384_CON2,15672	P20170800384_CON4,25083	sp|P61978|HNRPK_HUMAN Heterogeneous nuclear ribonucleoprotein K OS=Homo sapiens GN=HNRNPK PE=1 SV=1	tr|J3QLC8|J3QLC8_HUMAN 60S ribosomal protein L17 OS=Homo sapiens GN=RPL17 PE=3 SV=1	tr|C9J5B4|C9J5B4_HUMAN Fragile X mental retardation syndrome-related protein 1 (Fragment) OS=Homo sapiens GN=FXR1 PE=1 SV=1
	tr|Q8N1C8|Q8N1C8_HUMAN HSPA9 protein (Fragment) OS=Homo sapiens GN=HSPA9 PE=2 SV=1	P20170800384_CON2,18491	sp|P08758|ANXA5_HUMAN Annexin A5 OS=Homo sapiens GN=ANXA5 PE=1 SV=2	tr|Q5T6W2|Q5T6W2_HUMAN Heterogeneous nuclear ribonucleoprotein K (Fragment) OS=Homo sapiens GN=HNRNPK PE=1 SV=1	tr|A0A0A0MRF8|A0A0A0MRF8_HUMAN RPL17-C18orf32 readthrough OS=Homo sapiens GN=RPL17-C18orf32 PE=3 SV=1	tr|C9JAJ4|C9JAJ4_HUMAN Fragile X mental retardation syndrome-related protein 1 (Fragment) OS=Homo sapiens GN=FXR1 PE=1 SV=1
	tr|B7Z4V2|B7Z4V2_HUMAN cDNA FLJ51907, highly similar to Stress-70 protein, mitochondrial OS=Homo sapiens PE=2 SV=1	tr|A2A3R6|A2A3R6_HUMAN 40S ribosomal protein S6 OS=Homo sapiens GN=RPS6 PE=2 SV=1	tr|D6RBE9|D6RBE9_HUMAN Annexin OS=Homo sapiens GN=ANXA5 PE=1 SV=1	tr|B4DUQ1|B4DUQ1_HUMAN cDNA FLJ54552, highly similar to Heterogeneous nuclear ribonucleoprotein K OS=Homo sapiens PE=2 SV=1	tr|J3QS96|J3QS96_HUMAN 60S ribosomal protein L17 (Fragment) OS=Homo sapiens GN=RPL17 PE=3 SV=1	P20170800384_IR4,15162
	tr|V9HW84|V9HW84_HUMAN Epididymis secretory sperm binding protein Li 124m OS=Homo sapiens GN=HEL-S-124m PE=2 SV=1	sp|P62753|RS6_HUMAN 40S ribosomal protein S6 OS=Homo sapiens GN=RPS6 PE=1 SV=1	tr|V9HWE0|V9HWE0_HUMAN Annexin OS=Homo sapiens GN=HEL-S-7 PE=2 SV=1	tr|A0A024R228|A0A024R228_HUMAN Heterogeneous nuclear ribonucleoprotein K, isoform CRA_d OS=Homo sapiens GN=HNRPK PE=4 SV=1	tr|A0A0A6YYL6|A0A0A6YYL6_HUMAN Protein RPL17-C18orf32 OS=Homo sapiens GN=RPL17-C18orf32 PE=3 SV=1	sp|P53396|ACLY_HUMAN ATP-citrate synthase OS=Homo sapiens GN=ACLY PE=1 SV=3
	P20170800384_CON1,4577	tr|Q96DV6|Q96DV6_HUMAN 40S ribosomal protein S6 OS=Homo sapiens GN=RPS6 PE=2 SV=1	tr|D6RBL5|D6RBL5_HUMAN Annexin OS=Homo sapiens GN=ANXA5 PE=1 SV=1	P20170800384_IR1,26758	tr|A0A087WXM6|A0A087WXM6_HUMAN 60S ribosomal protein L17 (Fragment) OS=Homo sapiens GN=RPL17 PE=3 SV=1	tr|A0A024R1T9|A0A024R1T9_HUMAN ATP-citrate synthase OS=Homo sapiens GN=ACLY PE=3 SV=1
	P20170800384_CON1,24814	P20170800384_CON2,19024	P20170800384_CON4,23323	sp|P62277|RS13_HUMAN 40S ribosomal protein S13 OS=Homo sapiens GN=RPS13 PE=1 SV=2	tr|J3KRB3|J3KRB3_HUMAN 60S ribosomal protein L17 (Fragment) OS=Homo sapiens GN=RPL17 PE=3 SV=3	tr|Q8N9C4|Q8N9C4_HUMAN cDNA FLJ37765 fis, clone BRHIP2024742, highly similar to ATP-CITRATE OS=Homo sapiens PE=2 SV=1
	P20170800384_CON1,27261	P20170800384_CON2,10092	sp|P10599|THIO_HUMAN Thioredoxin OS=Homo sapiens GN=TXN PE=1 SV=3	P20170800384_IR1,15822	tr|J3QQT2|J3QQT2_HUMAN 60S ribosomal protein L17 (Fragment) OS=Homo sapiens GN=RPL17 PE=3 SV=1	tr|A0A024R1Y2|A0A024R1Y2_HUMAN ATP-citrate synthase OS=Homo sapiens GN=ACLY PE=3 SV=1
	P20170800384_CON1,5063	P20170800384_CON2,3345	tr|H9ZYJ2|H9ZYJ2_HUMAN Thioredoxin OS=Homo sapiens GN=TXN PE=2 SV=1	sp|P63241|IF5A1_HUMAN Eukaryotic translation initiation factor 5A-1 OS=Homo sapiens GN=EIF5A PE=1 SV=2	tr|A4D1R5|A4D1R5_HUMAN Similar to Ubiquinol-cytochrome C reductase iron-sulfur subunit, mitochondrial (Rieske iron-sulfur protein) (RISP) OS=Homo sapiens GN=LOC202789 PE=4 SV=1	tr|Q4LE36|Q4LE36_HUMAN ACLY variant protein (Fragment) OS=Homo sapiens GN=ACLY variant protein PE=2 SV=1
	P20170800384_CON1,21303	P20170800384_CON2,26448	P20170800384_CON4,23261	tr|I3L397|I3L397_HUMAN Eukaryotic translation initiation factor 5A (Fragment) OS=Homo sapiens GN=EIF5A PE=1 SV=8	sp|P18621|RL17_HUMAN 60S ribosomal protein L17 OS=Homo sapiens GN=RPL17 PE=1 SV=3	P20170800384_IR4,26377
	P20170800384_CON1,9138	P20170800384_CON2,27179	sp|P18124|RL7_HUMAN 60S ribosomal protein L7 OS=Homo sapiens GN=RPL7 PE=1 SV=1	tr|I3L504|I3L504_HUMAN Eukaryotic translation initiation factor 5A-1 OS=Homo sapiens GN=EIF5A PE=1 SV=1	tr|A0A024R261|A0A024R261_HUMAN HCG24487, isoform CRA_c OS=Homo sapiens GN=hCG_24487 PE=3 SV=1	sp|P61978|HNRPK_HUMAN Heterogeneous nuclear ribonucleoprotein K OS=Homo sapiens GN=HNRNPK PE=1 SV=1
	sp|P23527|H2B1O_HUMAN Histone H2B type 1-O OS=Homo sapiens GN=HIST1H2BO PE=1 SV=3	sp|O43390|HNRPR_HUMAN Heterogeneous nuclear ribonucleoprotein R OS=Homo sapiens GN=HNRNPR PE=1 SV=1	tr|A0A024R814|A0A024R814_HUMAN Ribosomal protein L7, isoform CRA_a OS=Homo sapiens GN=RPL7 PE=4 SV=1	P20170800384_IR1,25991	tr|A4D1R6|A4D1R6_HUMAN Similar to 60S ribosomal protein L17 (L23) (Amino acid starvation-induced protein) (ASI) OS=Homo sapiens GN=LOC402695 PE=3 SV=1	tr|Q5T6W2|Q5T6W2_HUMAN Heterogeneous nuclear ribonucleoprotein K (Fragment) OS=Homo sapiens GN=HNRNPK PE=1 SV=1
	tr|A0A024RCJ2|A0A024RCJ2_HUMAN Histone H2B OS=Homo sapiens GN=HIST1H2BJ PE=3 SV=1	tr|Q0VGD6|Q0VGD6_HUMAN HNRPR protein (Fragment) OS=Homo sapiens GN=HNRPR PE=2 SV=1	P20170800384_CON4,14146	sp|P78527|PRKDC_HUMAN DNA-dependent protein kinase catalytic subunit OS=Homo sapiens GN=PRKDC PE=1 SV=3	P20170800384_IR2,24436	tr|A0A024R228|A0A024R228_HUMAN Heterogeneous nuclear ribonucleoprotein K, isoform CRA_d OS=Homo sapiens GN=HNRPK PE=4 SV=1
	sp|P06899|H2B1J_HUMAN Histone H2B type 1-J OS=Homo sapiens GN=HIST1H2BJ PE=1 SV=3	tr|B2R7W4|B2R7W4_HUMAN cDNA, FLJ93632, highly similar to Homo sapiens heterogeneous nuclear ribonucleoprotein R (HNRPR), mRNA OS=Homo sapiens PE=2 SV=1	sp|P18206|VINC_HUMAN Vinculin OS=Homo sapiens GN=VCL PE=1 SV=4	P20170800384_IR1,26324	P20170800384_IR2,24439	tr|B4DUQ1|B4DUQ1_HUMAN cDNA FLJ54552, highly similar to Heterogeneous nuclear ribonucleoprotein K OS=Homo sapiens PE=2 SV=1
	sp|P33778|H2B1B_HUMAN Histone H2B type 1-B OS=Homo sapiens GN=HIST1H2BB PE=1 SV=2	P20170800384_CON2,3262	tr|V9HWK2|V9HWK2_HUMAN Epididymis luminal protein 114 OS=Homo sapiens GN=HEL114 PE=2 SV=1	sp|Q00610|CLH1_HUMAN Clathrin heavy chain 1 OS=Homo sapiens GN=CLTC PE=1 SV=5	tr|A0A096LPI4|A0A096LPI4_HUMAN Cyclin-dependent kinase-like 5 (Fragment) OS=Homo sapiens GN=CDKL5 PE=1 SV=6	P20170800384_IR4,26919
	sp|Q16778|H2B2E_HUMAN Histone H2B type 2-E OS=Homo sapiens GN=HIST2H2BE PE=1 SV=3	P20170800384_CON2,22963	tr|B3KXA2|B3KXA2_HUMAN cDNA FLJ45031 fis, clone BRAWH3018548, highly similar to Vinculin OS=Homo sapiens PE=2 SV=1	tr|A0A087WVQ6|A0A087WVQ6_HUMAN Clathrin heavy chain OS=Homo sapiens GN=CLTC PE=1 SV=1	sp|O76039|CDKL5_HUMAN Cyclin-dependent kinase-like 5 OS=Homo sapiens GN=CDKL5 PE=1 SV=1	sp|P62244|RS15A_HUMAN 40S ribosomal protein S15a OS=Homo sapiens GN=RPS15A PE=1 SV=2
	P20170800384_CON1,26800	P20170800384_CON2,24880	tr|A0A024QZN4|A0A024QZN4_HUMAN Vinculin, isoform CRA_c OS=Homo sapiens GN=VCL PE=4 SV=1	P20170800384_IR1,26342	tr|A0A096LP32|A0A096LP32_HUMAN Cyclin-dependent kinase-like 5 (Fragment) OS=Homo sapiens GN=CDKL5 PE=1 SV=1	tr|B2R4W8|B2R4W8_HUMAN HCG1994130, isoform CRA_a OS=Homo sapiens GN=hCG_1994130 PE=2 SV=1
	P20170800384_CON1,27195	P20170800384_CON2,14661	tr|B4E3Q9|B4E3Q9_HUMAN cDNA FLJ59659, highly similar to Vinculin OS=Homo sapiens PE=2 SV=1	sp|Q02413|DSG1_HUMAN Desmoglein-1 OS=Homo sapiens GN=DSG1 PE=1 SV=2	tr|A0A1B0GUM4|A0A1B0GUM4_HUMAN Cyclin-dependent kinase-like 5 OS=Homo sapiens GN=CDKL5 PE=1 SV=1	tr|I3L246|I3L246_HUMAN 40S ribosomal protein S15a OS=Homo sapiens GN=RPS15A PE=1 SV=1
	P20170800384_CON1,18045	sp|P20700|LMNB1_HUMAN Lamin-B1 OS=Homo sapiens GN=LMNB1 PE=1 SV=2	P20170800384_CON4,24718	P20170800384_IR1,6903	tr|A0A096LPG3|A0A096LPG3_HUMAN Cyclin-dependent kinase-like 5 (Fragment) OS=Homo sapiens GN=CDKL5 PE=1 SV=6	tr|I3L3P7|I3L3P7_HUMAN 40S ribosomal protein S15a OS=Homo sapiens GN=RPS15A PE=1 SV=1
	P20170800384_CON1,4851	P20170800384_CON2,16481	sp|P22314|UBA1_HUMAN Ubiquitin-like modifier-activating enzyme 1 OS=Homo sapiens GN=UBA1 PE=1 SV=3	sp|Q02880|TOP2B_HUMAN DNA topoisomerase 2-beta OS=Homo sapiens GN=TOP2B PE=1 SV=3	tr|A0A096LNR9|A0A096LNR9_HUMAN Cyclin-dependent kinase-like 5 (Fragment) OS=Homo sapiens GN=CDKL5 PE=1 SV=1	tr|I3L303|I3L303_HUMAN 40S ribosomal protein S15a OS=Homo sapiens GN=RPS15A PE=1 SV=1
	P20170800384_CON1,4854	P20170800384_CON2,3055	tr|A0A024R1A3|A0A024R1A3_HUMAN Testicular secretory protein Li 63 OS=Homo sapiens GN=UBE1 PE=2 SV=1	tr|J3KTB7|J3KTB7_HUMAN DNA topoisomerase 2 (Fragment) OS=Homo sapiens GN=TOP2A PE=1 SV=1	tr|A0A1B0GTX4|A0A1B0GTX4_HUMAN Cyclin-dependent kinase-like 5 (Fragment) OS=Homo sapiens GN=CDKL5 PE=1 SV=1	tr|A8K7H3|A8K7H3_HUMAN cDNA FLJ77670, highly similar to Homo sapiens ribosomal protein S15a (RPS15A), mRNA OS=Homo sapiens PE=2 SV=1
	P20170800384_CON1,5826	P20170800384_CON2,9625	P20170800384_CON4,24043	sp|P11388|TOP2A_HUMAN DNA topoisomerase 2-alpha OS=Homo sapiens GN=TOP2A PE=1 SV=3	P20170800384_IR2,11887	tr|H3BT37|H3BT37_HUMAN 40S ribosomal protein S15a OS=Homo sapiens GN=RPS15A PE=1 SV=1
	P20170800384_CON1,22295	P20170800384_CON2,7474	sp|P28066|PSA5_HUMAN Proteasome subunit alpha type-5 OS=Homo sapiens GN=PSMA5 PE=1 SV=3	tr|B4DKD0|B4DKD0_HUMAN DNA topoisomerase 2 (Fragment) OS=Homo sapiens PE=2 SV=1	P20170800384_IR2,12434	tr|H3BN98|H3BN98_HUMAN Uncharacterized protein (Fragment) OS=Homo sapiens PE=4 SV=2
	sp|Q71DI3|H32_HUMAN Histone H3.2 OS=Homo sapiens GN=HIST2H3A PE=1 SV=3	sp|P23396|RS3_HUMAN 40S ribosomal protein S3 OS=Homo sapiens GN=RPS3 PE=1 SV=2	tr|A0A109NGN6|A0A109NGN6_HUMAN Proteasome subunit alpha type OS=Homo sapiens PE=2 SV=1	tr|E9PCY5|E9PCY5_HUMAN DNA topoisomerase 2 (Fragment) OS=Homo sapiens GN=TOP2B PE=1 SV=1	tr|A0N4V7|A0N4V7_HUMAN HCG2039797 (Fragment) OS=Homo sapiens GN=Tcr-alpha PE=4 SV=1	tr|H3BV27|H3BV27_HUMAN 40S ribosomal protein S15a OS=Homo sapiens GN=RPS15A PE=1 SV=2
	sp|Q16695|H31T_HUMAN Histone H3.1t OS=Homo sapiens GN=HIST3H3 PE=1 SV=3	tr|E9PPU1|E9PPU1_HUMAN 40S ribosomal protein S3 OS=Homo sapiens GN=RPS3 PE=1 SV=1	tr|Q5U0A0|Q5U0A0_HUMAN Proteasome subunit alpha type OS=Homo sapiens PE=2 SV=1	tr|Q71UH4|Q71UH4_HUMAN DNA topoisomerase 2 (Fragment) OS=Homo sapiens GN=TOP2B PE=3 SV=1	tr|A0A075B6Z2|A0A075B6Z2_HUMAN T-cell receptor alpha joining 56 (Fragment) OS=Homo sapiens GN=TRAJ56 PE=4 SV=1	P20170800384_IR4,21161
	sp|P68431|H31_HUMAN Histone H3.1 OS=Homo sapiens GN=HIST1H3A PE=1 SV=2	tr|Q53G83|Q53G83_HUMAN Ribosomal protein S3 variant (Fragment) OS=Homo sapiens PE=2 SV=1	P20170800384_CON4,23749	P20170800384_IR1,23669	P20170800384_IR2,12730	sp|P62269|RS18_HUMAN 40S ribosomal protein S18 OS=Homo sapiens GN=RPS18 PE=1 SV=3
	P20170800384_CON1,2912	tr|E9PL09|E9PL09_HUMAN 40S ribosomal protein S3 OS=Homo sapiens GN=RPS3 PE=1 SV=1	sp|P30048|PRDX3_HUMAN Thioredoxin-dependent peroxide reductase, mitochondrial OS=Homo sapiens GN=PRDX3 PE=1 SV=3	sp|Q06203|PUR1_HUMAN Amidophosphoribosyltransferase OS=Homo sapiens GN=PPAT PE=1 SV=1	P20170800384_IR2,13269	P20170800384_IR4,6243
	P20170800384_CON1,15235	tr|H0YEU2|H0YEU2_HUMAN 40S ribosomal protein S3 (Fragment) OS=Homo sapiens GN=RPS3 PE=1 SV=1	tr|Q53HC2|Q53HC2_HUMAN Peroxiredoxin 3 isoform a variant (Fragment) OS=Homo sapiens PE=2 SV=1	tr|Q53H22|Q53H22_HUMAN Phosphoribosyl pyrophosphate amidotransferase proprotein variant (Fragment) OS=Homo sapiens PE=2 SV=1	tr|B4DF48|B4DF48_HUMAN cDNA FLJ61221, highly similar to Protein FAM21C OS=Homo sapiens PE=2 SV=1	sp|P62701|RS4X_HUMAN 40S ribosomal protein S4, X isoform OS=Homo sapiens GN=RPS4X PE=1 SV=2
	P20170800384_CON1,15841	P20170800384_CON2,20646	tr|A4UCS5|A4UCS5_HUMAN Peroxiredoxin 3 isoform a (Fragment) OS=Homo sapiens PE=2 SV=1	tr|A8K4H7|A8K4H7_HUMAN Amidophosphoribosyltransferase OS=Homo sapiens GN=PPAT PE=2 SV=1	tr|B7ZME8|B7ZME8_HUMAN FAM21A protein OS=Homo sapiens GN=FAM21A PE=2 SV=1	tr|B7Z1M6|B7Z1M6_HUMAN cDNA FLJ57716, highly similar to 40S ribosomal protein S4, X isoform OS=Homo sapiens PE=2 SV=1
	P20170800384_CON1,9630	P20170800384_CON2,18096	P20170800384_CON4,23113	tr|Q59G63|Q59G63_HUMAN Phosphoribosyl pyrophosphate amidotransferase proprotein variant (Fragment) OS=Homo sapiens PE=2 SV=1	tr|A8K5W5|A8K5W5_HUMAN cDNA FLJ77522 OS=Homo sapiens PE=2 SV=1	tr|B2R491|B2R491_HUMAN 40S ribosomal protein S4 OS=Homo sapiens GN=RPS4X PE=2 SV=1
	P20170800384_CON1,5478	P20170800384_CON2,14495	sp|P31153|METK2_HUMAN S-adenosylmethionine synthase isoform type-2 OS=Homo sapiens GN=MAT2A PE=1 SV=1	P20170800384_IR1,26866	tr|A0A096LPC5|A0A096LPC5_HUMAN WASH complex subunit 2C OS=Homo sapiens GN=WASHC2C PE=1 SV=1	tr|Q53HV1|Q53HV1_HUMAN Ribosomal protein S4, X-linked X isoform variant (Fragment) OS=Homo sapiens PE=2 SV=1
	P20170800384_CON1,9909	P20170800384_CON2,21560	tr|A0A140VJP5|A0A140VJP5_HUMAN S-adenosylmethionine synthase OS=Homo sapiens PE=2 SV=1	sp|Q12788|TBL3_HUMAN Transducin beta-like protein 3 OS=Homo sapiens GN=TBL3 PE=1 SV=2	tr|Q9NVB8|Q9NVB8_HUMAN cDNA FLJ10824 fis, clone NT2RP4001086 (Fragment) OS=Homo sapiens PE=2 SV=1	tr|Q96IR1|Q96IR1_HUMAN RPS4X protein (Fragment) OS=Homo sapiens GN=RPS4X PE=2 SV=2
	P20170800384_CON1,9650	sp|P26641|EF1G_HUMAN Elongation factor 1-gamma OS=Homo sapiens GN=EEF1G PE=1 SV=3	tr|B4DEX8|B4DEX8_HUMAN S-adenosylmethionine synthase OS=Homo sapiens GN=MAT2A PE=2 SV=1	tr|A0A087WYP7|A0A087WYP7_HUMAN Transducin beta-like protein 3 OS=Homo sapiens GN=TBL3 PE=1 SV=1	tr|A0A0A0MR88|A0A0A0MR88_HUMAN WASH complex subunit 2C OS=Homo sapiens GN=WASHC2C PE=1 SV=1	P20170800384_IR4,3457
	sp|Q99877|H2B1N_HUMAN Histone H2B type 1-N OS=Homo sapiens GN=HIST1H2BN PE=1 SV=3	tr|B4DUP0|B4DUP0_HUMAN cDNA FLJ59433, highly similar to Elongation factor 1-gamma OS=Homo sapiens PE=2 SV=1	P20170800384_CON4,23035	tr|A0JLS5|A0JLS5_HUMAN TBL3 protein (Fragment) OS=Homo sapiens GN=TBL3 PE=2 SV=1	tr|F8W7U3|F8W7U3_HUMAN WASH complex subunit 2A OS=Homo sapiens GN=WASHC2A PE=1 SV=1	sp|P62851|RS25_HUMAN 40S ribosomal protein S25 OS=Homo sapiens GN=RPS25 PE=1 SV=1
	sp|P62807|H2B1C_HUMAN Histone H2B type 1-C/E/F/G/I OS=Homo sapiens GN=HIST1H2BC PE=1 SV=4	tr|Q53YD7|Q53YD7_HUMAN EEF1G protein OS=Homo sapiens GN=EEF1G PE=2 SV=1	sp|P35998|PRS7_HUMAN 26S proteasome regulatory subunit 7 OS=Homo sapiens GN=PSMC2 PE=1 SV=3	tr|J3KNP2|J3KNP2_HUMAN Transducin beta-like protein 3 (Fragment) OS=Homo sapiens GN=TBL3 PE=1 SV=1	sp|Q641Q2|WAC2A_HUMAN WASH complex subunit 2A OS=Homo sapiens GN=WASHC2A PE=1 SV=3	P20170800384_IR4,15390
	sp|Q5QNW6|H2B2F_HUMAN Histone H2B type 2-F OS=Homo sapiens GN=HIST2H2BF PE=1 SV=3	P20170800384_CON2,25281	tr|Q75L23|Q75L23_HUMAN Putative uncharacterized protein PSMC2 (Fragment) OS=Homo sapiens GN=PSMC2 PE=3 SV=1	P20170800384_IR1,7876	tr|J3KP36|J3KP36_HUMAN WASH complex subunit 2C OS=Homo sapiens GN=WASHC2C PE=1 SV=3	sp|P63220|RS21_HUMAN 40S ribosomal protein S21 OS=Homo sapiens GN=RPS21 PE=1 SV=1
	sp|P57053|H2BFS_HUMAN Histone H2B type F-S OS=Homo sapiens GN=H2BFS PE=1 SV=2	P20170800384_CON2,26215	tr|A0A1W2PQS1|A0A1W2PQS1_HUMAN 26S protease regulatory subunit 7 OS=Homo sapiens GN=PSMC2 PE=1 SV=1	sp|Q16696|CP2AD_HUMAN Cytochrome P450 2A13 OS=Homo sapiens GN=CYP2A13 PE=1 SV=3	tr|B4DPK9|B4DPK9_HUMAN cDNA FLJ55935, highly similar to Protein FAM21C (Fragment) OS=Homo sapiens PE=2 SV=1	tr|Q6FGH5|Q6FGH5_HUMAN RPS21 protein (Fragment) OS=Homo sapiens GN=RPS21 PE=2 SV=1
	sp|O60814|H2B1K_HUMAN Histone H2B type 1-K OS=Homo sapiens GN=HIST1H2BK PE=1 SV=3	P20170800384_CON2,24626	tr|A0A140VK70|A0A140VK70_HUMAN Testis secretory sperm-binding protein Li 197a OS=Homo sapiens PE=2 SV=1	P20170800384_IR1,4289	tr|E7ESD2|E7ESD2_HUMAN WASH complex subunit 2A OS=Homo sapiens GN=WASHC2A PE=1 SV=2	tr|Q8WVC2|Q8WVC2_HUMAN 40S ribosomal protein S21 OS=Homo sapiens GN=RPS21 PE=1 SV=1
	sp|Q93079|H2B1H_HUMAN Histone H2B type 1-H OS=Homo sapiens GN=HIST1H2BH PE=1 SV=3	P20170800384_CON2,26191	P20170800384_CON4,24694	sp|Q5D862|FILA2_HUMAN Filaggrin-2 OS=Homo sapiens GN=FLG2 PE=1 SV=1	sp|Q9Y4E1|WAC2C_HUMAN WASH complex subunit 2C OS=Homo sapiens GN=WASHC2C PE=1 SV=3	P20170800384_IR4,11934
	sp|Q99879|H2B1M_HUMAN Histone H2B type 1-M OS=Homo sapiens GN=HIST1H2BM PE=1 SV=3	sp|P38159|RBMX_HUMAN RNA-binding motif protein, X chromosome OS=Homo sapiens GN=RBMX PE=1 SV=3	sp|P37288|V1AR_HUMAN Vasopressin V1a receptor OS=Homo sapiens GN=AVPR1A PE=1 SV=1	P20170800384_IR1,7117	P20170800384_IR2,5870	sp|Q02790|FKBP4_HUMAN Peptidyl-prolyl cis-trans isomerase FKBP4 OS=Homo sapiens GN=FKBP4 PE=1 SV=3
	tr|I6L9F7|I6L9F7_HUMAN Histone H2B (Fragment) OS=Homo sapiens GN=HIST1H2BM PE=2 SV=1	P20170800384_CON2,16175	tr|Q3S2J4|Q3S2J4_HUMAN Vasopressin V1a receptor OS=Homo sapiens GN=AVPR1 PE=3 SV=1	sp|Q5JTH9|RRP12_HUMAN RRP12-like protein OS=Homo sapiens GN=RRP12 PE=1 SV=2	P20170800384_IR2,6585	tr|B2R9U2|B2R9U2_HUMAN Peptidylprolyl isomerase OS=Homo sapiens PE=2 SV=1
	tr|A0A024RCL8|A0A024RCL8_HUMAN Histone H2B OS=Homo sapiens GN=HIST1H2BK PE=3 SV=1	P20170800384_CON2,4937	tr|X5D2B0|X5D2B0_HUMAN Vasopressin V1a receptor (Fragment) OS=Homo sapiens GN=AVPR1A PE=2 SV=1	tr|A0A087X1U8|A0A087X1U8_HUMAN RRP12-like protein (Fragment) OS=Homo sapiens GN=RRP12 PE=1 SV=6	tr|D2KTB2|D2KTB2_HUMAN Helicase-like protein (Fragment) OS=Homo sapiens GN=Si-11 PE=2 SV=1	P20170800384_IR4,26859
	tr|B4DR52|B4DR52_HUMAN Histone H2B OS=Homo sapiens PE=2 SV=1	P20170800384_CON2,23643	tr|X5D789|X5D789_HUMAN Vasopressin V1a receptor (Fragment) OS=Homo sapiens GN=AVPR1A PE=2 SV=1	tr|B3KMR5|B3KMR5_HUMAN cDNA FLJ12434 fis, clone NT2RM1000037, highly similar to Homo sapiens KIAA0690 protein OS=Homo sapiens PE=2 SV=1	tr|B4DYS5|B4DYS5_HUMAN cDNA FLJ50297, weakly similar to ATP-dependent DNA helicase MER3 (EC 3.6.1.-) OS=Homo sapiens PE=2 SV=1	sp|Q02880|TOP2B_HUMAN DNA topoisomerase 2-beta OS=Homo sapiens GN=TOP2B PE=1 SV=3
	tr|U3KQK0|U3KQK0_HUMAN Histone H2B OS=Homo sapiens GN=HIST1H2BN PE=1 SV=1	P20170800384_CON2,4417	P20170800384_CON4,4669	P20170800384_IR1,26279	tr|B7ZM00|B7ZM00_HUMAN HFM1 protein (Fragment) OS=Homo sapiens GN=HFM1 PE=2 SV=1	tr|Q59H80|Q59H80_HUMAN DNA topoisomerase II, beta isozyme variant (Fragment) OS=Homo sapiens PE=2 SV=1
	tr|A0A024RCJ9|A0A024RCJ9_HUMAN Histone H2B OS=Homo sapiens GN=HIST1H2BN PE=3 SV=1	sp|P51991|ROA3_HUMAN Heterogeneous nuclear ribonucleoprotein A3 OS=Homo sapiens GN=HNRNPA3 PE=1 SV=2	sp|P37802|TAGL2_HUMAN Transgelin-2 OS=Homo sapiens GN=TAGLN2 PE=1 SV=3	sp|Q5VWJ9|SNX30_HUMAN Sorting nexin-30 OS=Homo sapiens GN=SNX30 PE=1 SV=1	tr|D2KTB3|D2KTB3_HUMAN Helicase-like protein (Fragment) OS=Homo sapiens GN=Si-11-6 PE=2 SV=1	sp|P11388|TOP2A_HUMAN DNA topoisomerase 2-alpha OS=Homo sapiens GN=TOP2A PE=1 SV=3
	tr|B2R4S9|B2R4S9_HUMAN Histone H2B OS=Homo sapiens GN=HIST1H2BI PE=2 SV=1	tr|B4DDB6|B4DDB6_HUMAN Heterogeneous nuclear ribonucleoprotein A3, isoform CRA_a OS=Homo sapiens GN=HNRPA3 PE=2 SV=1	tr|X6RJP6|X6RJP6_HUMAN Transgelin-2 (Fragment) OS=Homo sapiens GN=TAGLN2 PE=1 SV=1	tr|H0Y496|H0Y496_HUMAN Sorting nexin-30 (Fragment) OS=Homo sapiens GN=SNX30 PE=1 SV=1	sp|A2PYH4|HFM1_HUMAN Probable ATP-dependent DNA helicase HFM1 OS=Homo sapiens GN=HFM1 PE=1 SV=2	tr|E9PCY5|E9PCY5_HUMAN DNA topoisomerase 2 (Fragment) OS=Homo sapiens GN=TOP2B PE=1 SV=1
	tr|A0A024QZZ7|A0A024QZZ7_HUMAN Histone H2B OS=Homo sapiens GN=HIST1H2BD PE=3 SV=1	tr|B4E3E6|B4E3E6_HUMAN cDNA FLJ58832, highly similar to Heterogeneous nuclear ribonucleoprotein A3 OS=Homo sapiens PE=2 SV=1	P20170800384_CON4,24722	P20170800384_IR1,2564	tr|B4DGT2|B4DGT2_HUMAN cDNA FLJ50147, weakly similar to ATP-dependent DNA helicase MER3 (EC 3.6.1.-) OS=Homo sapiens PE=2 SV=1	tr|Q71UH4|Q71UH4_HUMAN DNA topoisomerase 2 (Fragment) OS=Homo sapiens GN=TOP2B PE=3 SV=1
	tr|A8K9J7|A8K9J7_HUMAN Histone H2B OS=Homo sapiens PE=2 SV=1	P20170800384_CON2,9559	sp|P40227|TCPZ_HUMAN T-complex protein 1 subunit zeta OS=Homo sapiens GN=CCT6A PE=1 SV=3	sp|Q68DL7|CR063_HUMAN Uncharacterized protein C18orf63 OS=Homo sapiens GN=C18orf63 PE=2 SV=2	P20170800384_IR2,18216	tr|B4DKD0|B4DKD0_HUMAN DNA topoisomerase 2 (Fragment) OS=Homo sapiens PE=2 SV=1
	tr|Q0D2M2|Q0D2M2_HUMAN HIST1H2BC protein OS=Homo sapiens GN=HIST1H2BC PE=2 SV=1	P20170800384_CON2,3984	tr|A0A024RDL1|A0A024RDL1_HUMAN Chaperonin containing TCP1, subunit 6A (Zeta 1), isoform CRA_a OS=Homo sapiens GN=CCT6A PE=3 SV=1	P20170800384_IR1,8932	P20170800384_IR2,18596	P20170800384_IR4,22213
	sp|P58876|H2B1D_HUMAN Histone H2B type 1-D OS=Homo sapiens GN=HIST1H2BD PE=1 SV=2	P20170800384_CON2,25488	tr|Q59ET3|Q59ET3_HUMAN Chaperonin containing TCP1, subunit 6A isoform a variant (Fragment) OS=Homo sapiens PE=2 SV=1	sp|Q68DQ2|CRBG3_HUMAN Very large A-kinase anchor protein OS=Homo sapiens GN=CRYBG3 PE=1 SV=3	tr|E7ESE2|E7ESE2_HUMAN Prohibitin (Fragment) OS=Homo sapiens GN=PHB PE=1 SV=2	sp|Q12788|TBL3_HUMAN Transducin beta-like protein 3 OS=Homo sapiens GN=TBL3 PE=1 SV=2
	sp|Q99880|H2B1L_HUMAN Histone H2B type 1-L OS=Homo sapiens GN=HIST1H2BL PE=1 SV=3	P20170800384_CON2,24187	tr|B4DN39|B4DN39_HUMAN cDNA FLJ53065, highly similar to T-complex protein 1 subunit zeta OS=Homo sapiens PE=2 SV=1	P20170800384_IR1,2198	tr|C9JZ20|C9JZ20_HUMAN Prohibitin (Fragment) OS=Homo sapiens GN=PHB PE=1 SV=1	tr|A0JLS5|A0JLS5_HUMAN TBL3 protein (Fragment) OS=Homo sapiens GN=TBL3 PE=2 SV=1
	P20170800384_CON1,26800	sp|P62424|RL7A_HUMAN 60S ribosomal protein L7a OS=Homo sapiens GN=RPL7A PE=1 SV=2	tr|A1JUI8|A1JUI8_HUMAN Chaperonin subunit 6A (Fragment) OS=Homo sapiens GN=CCT6A PE=2 SV=1	sp|Q6ZMV7|LEKR1_HUMAN Leucine-, glutamate- and lysine-rich protein 1 OS=Homo sapiens GN=LEKR1 PE=2 SV=2	tr|C9JW96|C9JW96_HUMAN Prohibitin (Fragment) OS=Homo sapiens GN=PHB PE=1 SV=2	tr|J3KNP2|J3KNP2_HUMAN Transducin beta-like protein 3 (Fragment) OS=Homo sapiens GN=TBL3 PE=1 SV=1
	P20170800384_CON1,27195	P20170800384_CON2,8631	tr|B2R9K8|B2R9K8_HUMAN cDNA, FLJ94440, highly similar to Homo sapiens chaperonin containing TCP1, subunit 6A (zeta 1)(CCT6A), mRNA OS=Homo sapiens PE=2 SV=1	tr|J3KP02|J3KP02_HUMAN Leucine-, glutamate- and lysine-rich protein 1 OS=Homo sapiens GN=LEKR1 PE=4 SV=1	tr|A8K401|A8K401_HUMAN Prohibitin, isoform CRA_a OS=Homo sapiens GN=PHB PE=2 SV=1	tr|A0A087WYP7|A0A087WYP7_HUMAN Transducin beta-like protein 3 OS=Homo sapiens GN=TBL3 PE=1 SV=1
	P20170800384_CON1,15438	P20170800384_CON2,16861	tr|B4DPJ8|B4DPJ8_HUMAN cDNA FLJ52344, highly similar to T-complex protein 1 subunit zeta OS=Homo sapiens PE=2 SV=1	P20170800384_IR1,11625	tr|Q53FV0|Q53FV0_HUMAN Prohibitin variant (Fragment) OS=Homo sapiens PE=2 SV=1	P20170800384_IR4,7915
	P20170800384_CON1,4851	P20170800384_CON2,7835	P20170800384_CON4,25371	sp|Q6ZMW3|EMAL6_HUMAN Echinoderm microtubule-associated protein-like 6 OS=Homo sapiens GN=EML6 PE=2 SV=2	tr|E9PCW0|E9PCW0_HUMAN Prohibitin (Fragment) OS=Homo sapiens GN=PHB PE=1 SV=2	sp|Q13077|TRAF1_HUMAN TNF receptor-associated factor 1 OS=Homo sapiens GN=TRAF1 PE=1 SV=1
	P20170800384_CON1,4854	P20170800384_CON2,17888	sp|P40939|ECHA_HUMAN Trifunctional enzyme subunit alpha, mitochondrial OS=Homo sapiens GN=HADHA PE=1 SV=2	P20170800384_IR1,4165	tr|Q6PUJ7|Q6PUJ7_HUMAN Epididymis luminal protein 215 OS=Homo sapiens GN=HEL-215 PE=2 SV=1	P20170800384_IR4,7580
	P20170800384_CON1,5826	sp|Q08211|DHX9_HUMAN ATP-dependent RNA helicase A OS=Homo sapiens GN=DHX9 PE=1 SV=4	tr|B4DDZ5|B4DDZ5_HUMAN cDNA FLJ53969, highly similar to Trifunctional enzyme subunit alpha, mitochondrial OS=Homo sapiens PE=2 SV=1	sp|Q7L9L4|MOB1B_HUMAN MOB kinase activator 1B OS=Homo sapiens GN=MOB1B PE=1 SV=3	sp|P35232|PHB_HUMAN Prohibitin OS=Homo sapiens GN=PHB PE=1 SV=1	sp|Q14204|DYHC1_HUMAN Cytoplasmic dynein 1 heavy chain 1 OS=Homo sapiens GN=DYNC1H1 PE=1 SV=5
	P20170800384_CON1,22295	P20170800384_CON2,24229	tr|E9KL44|E9KL44_HUMAN Epididymis tissue sperm binding protein Li 14m OS=Homo sapiens PE=2 SV=1	tr|B3KSH6|B3KSH6_HUMAN MOB1, Mps One Binder kinase activator-like 1A (Yeast), isoform CRA_a OS=Homo sapiens GN=MOBKL1A PE=2 SV=1	P20170800384_IR2,26269	sp|P57678|GEMI4_HUMAN Gem-associated protein 4 OS=Homo sapiens GN=GEMIN4 PE=1 SV=2
	tr|Q5TEC6|Q5TEC6_HUMAN Histone H3 OS=Homo sapiens GN=HIST2H3PS2 PE=1 SV=1	P20170800384_CON2,27030	tr|B4DRH6|B4DRH6_HUMAN cDNA FLJ54509, highly similar to Trifunctional enzyme subunit alpha, mitochondrial OS=Homo sapiens PE=2 SV=1	sp|Q9H8S9|MOB1A_HUMAN MOB kinase activator 1A OS=Homo sapiens GN=MOB1A PE=1 SV=4	P20170800384_IR2,26271	tr|I3L2C7|I3L2C7_HUMAN Gem-associated protein 4 OS=Homo sapiens GN=GEMIN4 PE=1 SV=1
	P20170800384_CON1,2912	P20170800384_CON2,23919	P20170800384_CON4,24654	tr|D6RCK3|D6RCK3_HUMAN MOB kinase activator 1B (Fragment) OS=Homo sapiens GN=MOB1B PE=4 SV=1	tr|E9PF17|E9PF17_HUMAN Versican core protein OS=Homo sapiens GN=VCAN PE=1 SV=2	tr|Q9HC39|Q9HC39_HUMAN Putative uncharacterized protein OS=Homo sapiens PE=2 SV=1
	P20170800384_CON1,15235	P20170800384_CON2,26296	sp|P43686|PRS6B_HUMAN 26S proteasome regulatory subunit 6B OS=Homo sapiens GN=PSMC4 PE=1 SV=2	tr|Q4W5E0|Q4W5E0_HUMAN Putative uncharacterized protein MOB4A (Fragment) OS=Homo sapiens GN=MOB4A PE=4 SV=1	tr|Q6MZK8|Q6MZK8_HUMAN Putative uncharacterized protein DKFZp686K06110 OS=Homo sapiens GN=DKFZp686K06110 PE=2 SV=1	tr|Q9HBB9|Q9HBB9_HUMAN HC56 OS=Homo sapiens PE=4 SV=1
	P20170800384_CON1,15841	sp|Q96PK6|RBM14_HUMAN RNA-binding protein 14 OS=Homo sapiens GN=RBM14 PE=1 SV=2	tr|A8K2M0|A8K2M0_HUMAN Proteasome (Prosome, macropain) 26S subunit, ATPase, 4, isoform CRA_b OS=Homo sapiens GN=PSMC4 PE=2 SV=1	P20170800384_IR1,2553	tr|A0A024RAL1|A0A024RAL1_HUMAN Chondroitin sulfate proteoglycan 2 (Versican), isoform CRA_c OS=Homo sapiens GN=CSPG2 PE=4 SV=1	tr|Q8WUM5|Q8WUM5_HUMAN Gem (Nuclear organelle) associated protein 4 OS=Homo sapiens GN=GEMIN4 PE=2 SV=1
	P20170800384_CON1,26090	tr|A0A0S2Z4Z0|A0A0S2Z4Z0_HUMAN RNA binding motif protein 14 isoform 1 (Fragment) OS=Homo sapiens GN=RBM14 PE=2 SV=1	P20170800384_CON4,23175	sp|Q7Z5M8|AB12B_HUMAN Protein ABHD12B OS=Homo sapiens GN=ABHD12B PE=2 SV=1	sp|P13611|CSPG2_HUMAN Versican core protein OS=Homo sapiens GN=VCAN PE=1 SV=3	P20170800384_IR4,5560
	P20170800384_CON1,5478	P20170800384_CON2,3271	sp|P46776|RL27A_HUMAN 60S ribosomal protein L27a OS=Homo sapiens GN=RPL27A PE=1 SV=2	P20170800384_IR1,9799	tr|A0A024RAQ9|A0A024RAQ9_HUMAN Chondroitin sulfate proteoglycan 2 (Versican), isoform CRA_b OS=Homo sapiens GN=CSPG2 PE=4 SV=1	sp|Q14209|E2F2_HUMAN Transcription factor E2F2 OS=Homo sapiens GN=E2F2 PE=1 SV=1
	P20170800384_CON1,9909	P20170800384_CON2,12220	tr|E9PLX7|E9PLX7_HUMAN 60S ribosomal protein L27a OS=Homo sapiens GN=RPL27A PE=1 SV=1	sp|Q7Z6R9|AP2D_HUMAN Transcription factor AP-2-delta OS=Homo sapiens GN=TFAP2D PE=2 SV=1	tr|B7Z3R6|B7Z3R6_HUMAN cDNA FLJ50780, highly similar to Versican core protein OS=Homo sapiens PE=2 SV=1	tr|Q5U0J0|Q5U0J0_HUMAN E2F transcription factor 2 OS=Homo sapiens PE=2 SV=1
	P20170800384_CON1,9650	P20170800384_CON2,16142	tr|Q6NZ52|Q6NZ52_HUMAN Ribosomal protein L27a OS=Homo sapiens GN=RPL27A PE=2 SV=1	P20170800384_IR1,11001	tr|Q59FG9|Q59FG9_HUMAN Chondroitin sulfate proteoglycan 2 (Versican) variant (Fragment) OS=Homo sapiens PE=2 SV=1	P20170800384_IR4,17474
	sp|P07437|TBB5_HUMAN Tubulin beta chain OS=Homo sapiens GN=TUBB PE=1 SV=2	P20170800384_CON2,9355	tr|E9PLL6|E9PLL6_HUMAN 60S ribosomal protein L27a OS=Homo sapiens GN=RPL27A PE=1 SV=1	sp|Q86TM3|DDX53_HUMAN Probable ATP-dependent RNA helicase DDX53 OS=Homo sapiens GN=DDX53 PE=1 SV=3	tr|A0A024RAP3|A0A024RAP3_HUMAN Chondroitin sulfate proteoglycan 2 (Versican), isoform CRA_a OS=Homo sapiens GN=CSPG2 PE=4 SV=1	sp|Q14839|CHD4_HUMAN Chromodomain-helicase-DNA-binding protein 4 OS=Homo sapiens GN=CHD4 PE=1 SV=2
	tr|B7ZAF0|B7ZAF0_HUMAN Tubulin beta chain OS=Homo sapiens PE=2 SV=1	sp|Q9UKV3|ACINU_HUMAN Apoptotic chromatin condensation inducer in the nucleus OS=Homo sapiens GN=ACIN1 PE=1 SV=2	tr|Q9BQQ5|Q9BQQ5_HUMAN Ribosomal protein L27a OS=Homo sapiens GN=L27a PE=4 SV=1	P20170800384_IR1,10164	P20170800384_IR2,8078	tr|F5GWX5|F5GWX5_HUMAN Chromodomain-helicase-DNA-binding protein 4 OS=Homo sapiens GN=CHD4 PE=1 SV=1
	tr|B7ZAK1|B7ZAK1_HUMAN Tubulin beta chain OS=Homo sapiens PE=2 SV=1	tr|E7EQT4|E7EQT4_HUMAN Apoptotic chromatin condensation inducer in the nucleus OS=Homo sapiens GN=ACIN1 PE=1 SV=2	tr|B4DRW5|B4DRW5_HUMAN cDNA FLJ60028, highly similar to Sodium/potassium-transporting ATPase alpha-2 chain (EC 3.6.3.9) OS=Homo sapiens PE=2 SV=1	sp|Q86V15|CASZ1_HUMAN Zinc finger protein castor homolog 1 OS=Homo sapiens GN=CASZ1 PE=1 SV=4	P20170800384_IR2,8814	tr|A0A0C4DGG9|A0A0C4DGG9_HUMAN Chromodomain-helicase-DNA-binding protein 4 OS=Homo sapiens GN=CHD4 PE=1 SV=1
	tr|Q5JP53|Q5JP53_HUMAN Tubulin beta chain OS=Homo sapiens GN=TUBB PE=1 SV=1	tr|S4R3H4|S4R3H4_HUMAN Apoptotic chromatin condensation inducer in the nucleus OS=Homo sapiens GN=ACIN1 PE=1 SV=1	tr|H0YF34|H0YF34_HUMAN 60S ribosomal protein L27a (Fragment) OS=Homo sapiens GN=RPL27A PE=1 SV=1	tr|B3KRV8|B3KRV8_HUMAN cDNA FLJ34970 fis, clone NTONG2005363, highly similar to Castor homolog 1 zinc finger protein OS=Homo sapiens PE=2 SV=1	tr|E9PN60|E9PN60_HUMAN Pro-cathepsin H OS=Homo sapiens GN=CTSH PE=4 SV=1	tr|B3KY63|B3KY63_HUMAN cDNA FLJ16830 fis, clone UTERU3022536, highly similar to Chromodomain helicase-DNA-binding protein 4 (EC 3.6.1.-) OS=Homo sapiens PE=2 SV=1
	tr|Q5ST81|Q5ST81_HUMAN Tubulin beta chain OS=Homo sapiens GN=TUBB PE=1 SV=1	tr|B4DQZ7|B4DQZ7_HUMAN cDNA FLJ50838, highly similar to Apoptotic chromatin condensation inducer in thenucleus (Fragment) OS=Homo sapiens PE=2 SV=1	tr|E9PKT2|E9PKT2_HUMAN 60S ribosomal protein L27a OS=Homo sapiens GN=RPL27A PE=1 SV=1	tr|B7Z1S3|B7Z1S3_HUMAN cDNA FLJ56058, highly similar to Castor homolog 1 zinc finger protein OS=Homo sapiens PE=2 SV=1	P20170800384_IR2,7628	P20170800384_IR4,9325
	tr|Q5SU16|Q5SU16_HUMAN Tubulin beta chain OS=Homo sapiens GN=TUBB PE=2 SV=1	P20170800384_CON2,9441	P20170800384_CON4,1407	P20170800384_IR1,3153	P20170800384_IR2,8155	sp|Q14CX7|NAA25_HUMAN N-alpha-acetyltransferase 25, NatB auxiliary subunit OS=Homo sapiens GN=NAA25 PE=1 SV=1
	P20170800384_CON1,26294	P20170800384_CON2,19354	sp|P46977|STT3A_HUMAN Dolichyl-diphosphooligosaccharide--protein glycosyltransferase subunit STT3A OS=Homo sapiens GN=STT3A PE=1 SV=2	sp|Q8N165|PDK1L_HUMAN Serine/threonine-protein kinase PDIK1L OS=Homo sapiens GN=PDIK1L PE=1 SV=1	tr|H7BYC8|H7BYC8_HUMAN Cytoplasmic dynein 2 light intermediate chain 1 (Fragment) OS=Homo sapiens GN=DYNC2LI1 PE=1 SV=1	tr|F8VSB9|F8VSB9_HUMAN N-alpha-acetyltransferase 25, NatB auxiliary subunit OS=Homo sapiens GN=NAA25 PE=1 SV=1
	P20170800384_CON1,26414	P20170800384_CON2,10649	tr|A0A024R3J7|A0A024R3J7_HUMAN HCG2032701, isoform CRA_a OS=Homo sapiens GN=hCG_2032701 PE=4 SV=1	P20170800384_IR1,17807	tr|B4DWD9|B4DWD9_HUMAN cDNA FLJ60184, highly similar to Homo sapiens dynein 2 light intermediate chain (D2LIC), transcript variant 1, mRNA OS=Homo sapiens PE=2 SV=1	tr|A8K8X0|A8K8X0_HUMAN cDNA FLJ75187, highly similar to Homo sapiens nap1 P120 OS=Homo sapiens PE=2 SV=1
	P20170800384_CON1,26904	P20170800384_CON2,8273	P20170800384_CON4,25163	sp|Q8N5M9|JAGN1_HUMAN Protein jagunal homolog 1 OS=Homo sapiens GN=JAGN1 PE=1 SV=1	sp|Q8TCX1|DC2L1_HUMAN Cytoplasmic dynein 2 light intermediate chain 1 OS=Homo sapiens GN=DYNC2LI1 PE=1 SV=1	P20170800384_IR4,14368
	P20170800384_CON1,26928	tr|A0A024R814|A0A024R814_HUMAN Ribosomal protein L7, isoform CRA_a OS=Homo sapiens GN=RPL7 PE=4 SV=1	sp|P49756|RBM25_HUMAN RNA-binding protein 25 OS=Homo sapiens GN=RBM25 PE=1 SV=3	tr|Q9BY51|Q9BY51_HUMAN GL009 OS=Homo sapiens PE=2 SV=1	P20170800384_IR2,7173	sp|Q2M2H8|MGAL_HUMAN Probable maltase-glucoamylase 2 OS=Homo sapiens GN=MGAM2 PE=2 SV=3
	P20170800384_CON1,25613	tr|O95036|O95036_HUMAN Similar to 60S ribosomal protein L7; similar to P18124 (PID:d133021) OS=Homo sapiens GN=WUGSC:H_RG054D04.1 PE=4 SV=1	P20170800384_CON4,24533	P20170800384_IR1,3191	P20170800384_IR2,8170	P20170800384_IR4,22903
	P20170800384_CON1,25316	tr|A8MUD9|A8MUD9_HUMAN 60S ribosomal protein L7 OS=Homo sapiens GN=RPL7 PE=1 SV=1	sp|P51116|FXR2_HUMAN Fragile X mental retardation syndrome-related protein 2 OS=Homo sapiens GN=FXR2 PE=1 SV=2	sp|Q8N5U6|RNF10_HUMAN RING finger protein 10 OS=Homo sapiens GN=RNF10 PE=1 SV=2	tr|L0R5A1|L0R5A1_HUMAN Alternative protein CSF2RB OS=Homo sapiens GN=CSF2RB PE=4 SV=1	sp|Q3KNS1|PTHD3_HUMAN Patched domain-containing protein 3 OS=Homo sapiens GN=PTCHD3 PE=1 SV=3
	sp|P07814|SYEP_HUMAN Bifunctional glutamate/proline--tRNA ligase OS=Homo sapiens GN=EPRS PE=1 SV=5	sp|P18124|RL7_HUMAN 60S ribosomal protein L7 OS=Homo sapiens GN=RPL7 PE=1 SV=1	P20170800384_CON4,23876	tr|B3KWY9|B3KWY9_HUMAN cDNA FLJ44288 fis, clone TRACH2008820, highly similar to Homo sapiens ring finger protein 10 (RNF10), mRNA OS=Homo sapiens PE=2 SV=1	P20170800384_IR2,12881	tr|A0A087WVH3|A0A087WVH3_HUMAN Patched domain-containing protein 3 OS=Homo sapiens GN=PTCHD3 PE=4 SV=1
	P20170800384_CON1,27470	P20170800384_CON2,7144	sp|P51878|CASP5_HUMAN Caspase-5 OS=Homo sapiens GN=CASP5 PE=1 SV=3	tr|B3KSN5|B3KSN5_HUMAN cDNA FLJ36692 fis, clone UTERU2008845, highly similar to Homo sapiens ring finger protein 10 (RNF10), mRNA OS=Homo sapiens PE=2 SV=1	P20170800384_IR2,13445	P20170800384_IR4,13372
	P20170800384_CON1,25653	P20170800384_CON2,5912	tr|A0A024R3C0|A0A024R3C0_HUMAN Caspase 5, apoptosis-related cysteine peptidase, isoform CRA_a OS=Homo sapiens GN=CASP5 PE=3 SV=1	tr|B3KUR9|B3KUR9_HUMAN cDNA FLJ40488 fis, clone TESTI2044118, highly similar to Homo sapiens ring finger protein 10 (RNF10), mRNA OS=Homo sapiens PE=2 SV=1	sp|A0A075B6I1|LV460_HUMAN Immunoglobulin lambda variable 4-60 OS=Homo sapiens GN=IGLV4-60 PE=3 SV=1	sp|Q58FG0|HS905_HUMAN Putative heat shock protein HSP 90-alpha A5 OS=Homo sapiens GN=HSP90AA5P PE=2 SV=1
	P20170800384_CON1,27279	P20170800384_CON2,26674	tr|C9JF14|C9JF14_HUMAN Caspase-5 (Fragment) OS=Homo sapiens GN=CASP5 PE=4 SV=1	tr|A0A024RBP0|A0A024RBP0_HUMAN Ring finger protein 10, isoform CRA_a OS=Homo sapiens GN=RNF10 PE=4 SV=1	tr|Q5NV79|Q5NV79_HUMAN V5-4 protein (Fragment) OS=Homo sapiens GN=V5-4 PE=4 SV=1	P20170800384_IR4,3688
	P20170800384_CON1,27280	P20170800384_CON2,20445	P20170800384_CON4,15448	tr|B4DWN2|B4DWN2_HUMAN cDNA FLJ56164, highly similar to Homo sapiens ring finger protein 10 (RNF10), mRNA OS=Homo sapiens PE=2 SV=1	P20170800384_IR2,2551	sp|Q68DL7|CR063_HUMAN Uncharacterized protein C18orf63 OS=Homo sapiens GN=C18orf63 PE=2 SV=2
	P20170800384_CON1,25846	tr|A0A087WVQ6|A0A087WVQ6_HUMAN Clathrin heavy chain OS=Homo sapiens GN=CLTC PE=1 SV=1	sp|P58546|MTPN_HUMAN Myotrophin OS=Homo sapiens GN=MTPN PE=1 SV=2	tr|B2RDI7|B2RDI7_HUMAN cDNA, FLJ96629, highly similar to Homo sapiens ring finger protein 10 (RNF10), mRNA OS=Homo sapiens PE=2 SV=1	sp|A6NHN6|NPB15_HUMAN Nuclear pore complex-interacting protein family member B15 OS=Homo sapiens GN=NPIPB15 PE=3 SV=3	P20170800384_IR4,9021
	P20170800384_CON1,26799	sp|Q00610|CLH1_HUMAN Clathrin heavy chain 1 OS=Homo sapiens GN=CLTC PE=1 SV=5	tr|Q69YG1|Q69YG1_HUMAN Myotrophin OS=Homo sapiens GN=DKFZp761E1322 PE=2 SV=1	tr|H0YG28|H0YG28_HUMAN RING finger protein 10 (Fragment) OS=Homo sapiens GN=RNF10 PE=1 SV=1	P20170800384_IR2,3259	sp|Q69YZ2|T200B_HUMAN Transmembrane protein 200B OS=Homo sapiens GN=TMEM200B PE=2 SV=1
	sp|P13010|XRCC5_HUMAN X-ray repair cross-complementing protein 5 OS=Homo sapiens GN=XRCC5 PE=1 SV=3	P20170800384_CON2,24839	P20170800384_CON4,24904	P20170800384_IR1,4232	sp|O14602|IF1AY_HUMAN Eukaryotic translation initiation factor 1A, Y-chromosomal OS=Homo sapiens GN=EIF1AY PE=1 SV=4	P20170800384_IR4,2653
	P20170800384_CON1,25829	P20170800384_CON2,26778	sp|P62244|RS15A_HUMAN 40S ribosomal protein S15a OS=Homo sapiens GN=RPS15A PE=1 SV=2	sp|Q8TF72|SHRM3_HUMAN Protein Shroom3 OS=Homo sapiens GN=SHROOM3 PE=1 SV=2	tr|X6RAC9|X6RAC9_HUMAN Eukaryotic translation initiation factor 1A, X-chromosomal OS=Homo sapiens GN=EIF1AX PE=1 SV=1	sp|Q6UX04|CWC27_HUMAN Peptidyl-prolyl cis-trans isomerase CWC27 homolog OS=Homo sapiens GN=CWC27 PE=1 SV=1
	P20170800384_CON1,27482	P20170800384_CON2,27075	tr|H3BN98|H3BN98_HUMAN Uncharacterized protein (Fragment) OS=Homo sapiens PE=4 SV=2	tr|B4E244|B4E244_HUMAN cDNA FLJ55531, highly similar to Homo sapiens shroom (SHRM), mRNA OS=Homo sapiens PE=2 SV=1	sp|P47813|IF1AX_HUMAN Eukaryotic translation initiation factor 1A, X-chromosomal OS=Homo sapiens GN=EIF1AX PE=1 SV=2	P20170800384_IR4,7584
	P20170800384_CON1,18792	P20170800384_CON2,26049	tr|I3L3P7|I3L3P7_HUMAN 40S ribosomal protein S15a OS=Homo sapiens GN=RPS15A PE=1 SV=1	tr|Q6ZVL3|Q6ZVL3_HUMAN cDNA FLJ42424 fis, clone BLADE2004089, moderately similar to Mus musculus PDZ domain actin binding protein Shroom mRNA (Fragment) OS=Homo sapiens PE=2 SV=1	P20170800384_IR2,26048	sp|Q6UXN9|WDR82_HUMAN WD repeat-containing protein 82 OS=Homo sapiens GN=WDR82 PE=1 SV=1
	P20170800384_CON1,25201	tr|A0A0A0MRM9|A0A0A0MRM9_HUMAN Nucleolar and coiled-body phosphoprotein 1 (Fragment) OS=Homo sapiens GN=NOLC1 PE=1 SV=1	tr|A8K7H3|A8K7H3_HUMAN cDNA FLJ77670, highly similar to Homo sapiens ribosomal protein S15a (RPS15A), mRNA OS=Homo sapiens PE=2 SV=1	tr|B3KY47|B3KY47_HUMAN cDNA FLJ46841 fis, clone UTERU3000670, highly similar to Homo sapiens shroom (SHRM), mRNA OS=Homo sapiens PE=2 SV=1	sp|O43508|TNF12_HUMAN Tumor necrosis factor ligand superfamily member 12 OS=Homo sapiens GN=TNFSF12 PE=1 SV=1	tr|A0A024R333|A0A024R333_HUMAN Transmembrane protein 113, isoform CRA_a OS=Homo sapiens GN=TMEM113 PE=4 SV=1
	P20170800384_CON1,25217	tr|B2RAU8|B2RAU8_HUMAN cDNA, FLJ95131, highly similar to Homo sapiens nucleolar and coiled-body phosphoprotein 1 (NOLC1), mRNA OS=Homo sapiens PE=2 SV=1	tr|I3L246|I3L246_HUMAN 40S ribosomal protein S15a OS=Homo sapiens GN=RPS15A PE=1 SV=1	P20170800384_IR1,4038	tr|Q4ACW9|Q4ACW9_HUMAN HCG1991317, isoform CRA_b OS=Homo sapiens GN=TWEAK PE=2 SV=1	P20170800384_IR4,5831
	P20170800384_CON1,27015	sp|Q14978|NOLC1_HUMAN Nucleolar and coiled-body phosphoprotein 1 OS=Homo sapiens GN=NOLC1 PE=1 SV=2	tr|B2R4W8|B2R4W8_HUMAN HCG1994130, isoform CRA_a OS=Homo sapiens GN=hCG_1994130 PE=2 SV=1	sp|Q8WXI2|CNKR2_HUMAN Connector enhancer of kinase suppressor of ras 2 OS=Homo sapiens GN=CNKSR2 PE=1 SV=1	tr|A0A0U5J5F5|A0A0U5J5F5_HUMAN HCG1991317, isoform CRA_c OS=Homo sapiens GN=TNLG4A PE=2 SV=1	sp|Q70EL1|UBP54_HUMAN Inactive ubiquitin carboxyl-terminal hydrolase 54 OS=Homo sapiens GN=USP54 PE=1 SV=4
	tr|A0A024RDY0|A0A024RDY0_HUMAN RAN binding protein 5, isoform CRA_d OS=Homo sapiens GN=RANBP5 PE=4 SV=1	P20170800384_CON2,8269	P20170800384_CON4,19784	tr|B3KPN2|B3KPN2_HUMAN cDNA FLJ31987 fis, clone NT2RP7008855, highly similar to Connector enhancer of kinase suppressor of ras 2 OS=Homo sapiens PE=2 SV=1	tr|A0A0A6YY99|A0A0A6YY99_HUMAN Protein TNFSF12-TNFSF13 OS=Homo sapiens GN=TNFSF12-TNFSF13 PE=3 SV=1	tr|H7C296|H7C296_HUMAN Inactive ubiquitin carboxyl-terminal hydrolase 54 (Fragment) OS=Homo sapiens GN=USP54 PE=1 SV=1
	sp|O00410|IPO5_HUMAN Importin-5 OS=Homo sapiens GN=IPO5 PE=1 SV=4	P20170800384_CON2,2340	sp|P62277|RS13_HUMAN 40S ribosomal protein S13 OS=Homo sapiens GN=RPS13 PE=1 SV=2	P20170800384_IR1,12061	P20170800384_IR2,5719	tr|H7C1E9|H7C1E9_HUMAN Inactive ubiquitin carboxyl-terminal hydrolase 54 (Fragment) OS=Homo sapiens GN=USP54 PE=1 SV=1
	tr|H0Y8C6|H0Y8C6_HUMAN Importin-5 (Fragment) OS=Homo sapiens GN=IPO5 PE=1 SV=1	P20170800384_CON2,6364	P20170800384_CON4,15574	sp|Q96HB5|CC120_HUMAN Coiled-coil domain-containing protein 120 OS=Homo sapiens GN=CCDC120 PE=1 SV=1	sp|O60307|MAST3_HUMAN Microtubule-associated serine/threonine-protein kinase 3 OS=Homo sapiens GN=MAST3 PE=1 SV=2	tr|R4GN32|R4GN32_HUMAN Inactive ubiquitin carboxyl-terminal hydrolase 54 (Fragment) OS=Homo sapiens GN=USP54 PE=1 SV=1
	P20170800384_CON1,24915	P20170800384_CON2,8840	sp|P62304|RUXE_HUMAN Small nuclear ribonucleoprotein E OS=Homo sapiens GN=SNRPE PE=1 SV=1	P20170800384_IR1,6765	P20170800384_IR2,2449	P20170800384_IR4,12349
	P20170800384_CON1,27655	tr|C9JM19|C9JM19_HUMAN 40S ribosomal protein S9 OS=Homo sapiens GN=RPS9 PE=1 SV=1	tr|A6NHK2|A6NHK2_HUMAN Small nuclear ribonucleoprotein E OS=Homo sapiens GN=SNRPE PE=1 SV=1	sp|Q96PD5|PGRP2_HUMAN N-acetylmuramoyl-L-alanine amidase OS=Homo sapiens GN=PGLYRP2 PE=1 SV=1	sp|O75367|H2AY_HUMAN Core histone macro-H2A.1 OS=Homo sapiens GN=H2AFY PE=1 SV=4	sp|Q7Z5M8|AB12B_HUMAN Protein ABHD12B OS=Homo sapiens GN=ABHD12B PE=2 SV=1
	P20170800384_CON1,26057	tr|B7Z732|B7Z732_HUMAN cDNA FLJ61636, highly similar to 40S ribosomal protein S9 OS=Homo sapiens PE=2 SV=1	P20170800384_CON4,24987	P20170800384_IR1,4268	tr|B4DJC3|B4DJC3_HUMAN Histone H2A OS=Homo sapiens GN=H2AFY PE=1 SV=1	P20170800384_IR4,9888
	P20170800384_CON1,25246	tr|A0A024R4M0|A0A024R4M0_HUMAN 40S ribosomal protein S9 OS=Homo sapiens GN=RPS9 PE=1 SV=1	sp|P62826|RAN_HUMAN GTP-binding nuclear protein Ran OS=Homo sapiens GN=RAN PE=1 SV=3	sp|Q99878|H2A1J_HUMAN Histone H2A type 1-J OS=Homo sapiens GN=HIST1H2AJ PE=1 SV=3	tr|Q59FH0|Q59FH0_HUMAN H2A histone family, member Y isoform 2 variant (Fragment) OS=Homo sapiens PE=2 SV=1	sp|Q7Z6R9|AP2D_HUMAN Transcription factor AP-2-delta OS=Homo sapiens GN=TFAP2D PE=2 SV=1
	P20170800384_CON1,26861	tr|B5MCT8|B5MCT8_HUMAN 40S ribosomal protein S9 OS=Homo sapiens GN=RPS9 PE=1 SV=1	tr|H0YFC6|H0YFC6_HUMAN GTP-binding nuclear protein Ran (Fragment) OS=Homo sapiens GN=RAN PE=1 SV=1	sp|Q8IUE6|H2A2B_HUMAN Histone H2A type 2-B OS=Homo sapiens GN=HIST2H2AB PE=1 SV=3	P20170800384_IR2,25039	P20170800384_IR4,11075
	P20170800384_CON1,26885	sp|P46781|RS9_HUMAN 40S ribosomal protein S9 OS=Homo sapiens GN=RPS9 PE=1 SV=3	tr|F5H018|F5H018_HUMAN GTP-binding nuclear protein Ran (Fragment) OS=Homo sapiens GN=RAN PE=1 SV=8	sp|Q6FI13|H2A2A_HUMAN Histone H2A type 2-A OS=Homo sapiens GN=HIST2H2AA3 PE=1 SV=3	sp|O75531|BAF_HUMAN Barrier-to-autointegration factor OS=Homo sapiens GN=BANF1 PE=1 SV=1	sp|Q86UK5|LBN_HUMAN Limbin OS=Homo sapiens GN=EVC2 PE=1 SV=1
	tr|B2RDN9|B2RDN9_HUMAN cDNA, FLJ96699, highly similar to Homo sapiens thyroid autoantigen 70kDa (Ku antigen) (G22P1), mRNA OS=Homo sapiens PE=2 SV=1	P20170800384_CON2,17654	tr|Q0EFC9|Q0EFC9_HUMAN GTP-binding nuclear protein Ran OS=Homo sapiens GN=TC4 PE=3 SV=1	sp|Q96KK5|H2A1H_HUMAN Histone H2A type 1-H OS=Homo sapiens GN=HIST1H2AH PE=1 SV=3	tr|A0A024R5H0|A0A024R5H0_HUMAN Barrier to autointegration factor 1, isoform CRA_a OS=Homo sapiens GN=BANF1 PE=4 SV=1	tr|Q4W5B1|Q4W5B1_HUMAN Putative uncharacterized protein EVC2 (Fragment) OS=Homo sapiens GN=EVC2 PE=4 SV=1
	tr|A0A024R1N4|A0A024R1N4_HUMAN X-ray repair complementing defective repair in Chinese hamster cells 6 (Ku autoantigen, 70kDa), isoform CRA_a OS=Homo sapiens GN=XRCC6 PE=4 SV=1	P20170800384_CON2,24102	tr|J3KQE5|J3KQE5_HUMAN GTP-binding nuclear protein Ran (Fragment) OS=Homo sapiens GN=RAN PE=1 SV=1	sp|P0C0S8|H2A1_HUMAN Histone H2A type 1 OS=Homo sapiens GN=HIST1H2AG PE=1 SV=2	P20170800384_IR2,24902	tr|A0A0A0RAS4|A0A0A0RAS4_HUMAN Ellis van Creveld syndrome 2 protein OS=Homo sapiens GN=EVC2 PE=4 SV=1
	tr|B1AHC9|B1AHC9_HUMAN X-ray repair cross-complementing protein 6 OS=Homo sapiens GN=XRCC6 PE=1 SV=1	P20170800384_CON2,16157	tr|Q96QB7|Q96QB7_HUMAN GTP-binding nuclear protein Ran OS=Homo sapiens GN=TC4 PE=3 SV=1	sp|Q9BTM1|H2AJ_HUMAN Histone H2A.J OS=Homo sapiens GN=H2AFJ PE=1 SV=1	sp|O75533|SF3B1_HUMAN Splicing factor 3B subunit 1 OS=Homo sapiens GN=SF3B1 PE=1 SV=3	tr|A0A0C4DGE7|A0A0C4DGE7_HUMAN Ellis van Creveld syndrome 2 (Limbin), isoform CRA_c OS=Homo sapiens GN=EVC2 PE=4 SV=1
	sp|P12956|XRCC6_HUMAN X-ray repair cross-complementing protein 6 OS=Homo sapiens GN=XRCC6 PE=1 SV=2	P20170800384_CON2,10537	tr|B5MDF5|B5MDF5_HUMAN GTP-binding nuclear protein Ran OS=Homo sapiens GN=RAN PE=1 SV=1	sp|Q16777|H2A2C_HUMAN Histone H2A type 2-C OS=Homo sapiens GN=HIST2H2AC PE=1 SV=4	tr|H7C341|H7C341_HUMAN Splicing factor 3B subunit 1 (Fragment) OS=Homo sapiens GN=SF3B1 PE=1 SV=1	P20170800384_IR4,10060
	P20170800384_CON1,26173	tr|Q6IPX5|Q6IPX5_HUMAN Ribosomal protein S2 OS=Homo sapiens GN=RPS2 PE=2 SV=1	P20170800384_CON4,22096	sp|P04908|H2A1B_HUMAN Histone H2A type 1-B/E OS=Homo sapiens GN=HIST1H2AB PE=1 SV=2	P20170800384_IR2,26920	sp|Q86YZ3|HORN_HUMAN Hornerin OS=Homo sapiens GN=HRNR PE=1 SV=2
	P20170800384_CON1,25460	tr|Q8N5L9|Q8N5L9_HUMAN Ribosomal protein S2 OS=Homo sapiens GN=RPS2 PE=2 SV=1	sp|P62847|RS24_HUMAN 40S ribosomal protein S24 OS=Homo sapiens GN=RPS24 PE=1 SV=1	sp|Q93077|H2A1C_HUMAN Histone H2A type 1-C OS=Homo sapiens GN=HIST1H2AC PE=1 SV=3	sp|O75643|U520_HUMAN U5 small nuclear ribonucleoprotein 200 kDa helicase OS=Homo sapiens GN=SNRNP200 PE=1 SV=2	P20170800384_IR4,2666
	P20170800384_CON1,24747	sp|P15880|RS2_HUMAN 40S ribosomal protein S2 OS=Homo sapiens GN=RPS2 PE=1 SV=2	tr|E7ETK0|E7ETK0_HUMAN 40S ribosomal protein S24 OS=Homo sapiens GN=RPS24 PE=1 SV=1	sp|P16104|H2AX_HUMAN Histone H2AX OS=Homo sapiens GN=H2AFX PE=1 SV=2	P20170800384_IR2,26856	sp|Q8IWN7|RP1L1_HUMAN Retinitis pigmentosa 1-like 1 protein OS=Homo sapiens GN=RP1L1 PE=1 SV=4
	P20170800384_CON1,26796	P20170800384_CON2,10334	tr|A0A087WUS0|A0A087WUS0_HUMAN 40S ribosomal protein S24 OS=Homo sapiens GN=RPS24 PE=1 SV=1	sp|P20671|H2A1D_HUMAN Histone H2A type 1-D OS=Homo sapiens GN=HIST1H2AD PE=1 SV=2	sp|O75691|UTP20_HUMAN Small subunit processome component 20 homolog OS=Homo sapiens GN=UTP20 PE=1 SV=3	tr|A6NKC6|A6NKC6_HUMAN Retinitis pigmentosa 1-like 1 protein OS=Homo sapiens GN=RP1L1 PE=1 SV=2
	P20170800384_CON1,26830	P20170800384_CON2,26946	P20170800384_CON4,24756	sp|Q7L7L0|H2A3_HUMAN Histone H2A type 3 OS=Homo sapiens GN=HIST3H2A PE=1 SV=3	P20170800384_IR2,12872	P20170800384_IR4,7979
	P20170800384_CON1,26610	P20170800384_CON2,16239	sp|P62851|RS25_HUMAN 40S ribosomal protein S25 OS=Homo sapiens GN=RPS25 PE=1 SV=1	tr|C9J0D1|C9J0D1_HUMAN Histone H2A OS=Homo sapiens GN=H2AFV PE=1 SV=1	sp|O75949|F155B_HUMAN Transmembrane protein FAM155B OS=Homo sapiens GN=FAM155B PE=2 SV=2	sp|Q8N0Y7|PGAM4_HUMAN Probable phosphoglycerate mutase 4 OS=Homo sapiens GN=PGAM4 PE=3 SV=1
	tr|B5BUE6|B5BUE6_HUMAN ATP-dependent RNA helicase DDX5 (Fragment) OS=Homo sapiens GN=DDX5 PE=2 SV=1	P20170800384_CON2,26465	P20170800384_CON4,14789	sp|Q96QV6|H2A1A_HUMAN Histone H2A type 1-A OS=Homo sapiens GN=HIST1H2AA PE=1 SV=3	P20170800384_IR2,3313	P20170800384_IR4,9396
	tr|B4DNG2|B4DNG2_HUMAN cDNA FLJ59357, highly similar to Probable ATP-dependent RNA helicase DDX5 (EC 3.6.1.-) OS=Homo sapiens PE=2 SV=1	tr|Q53G85|Q53G85_HUMAN Elongation factor 1-alpha (Fragment) OS=Homo sapiens PE=2 SV=1	sp|P62906|RL10A_HUMAN 60S ribosomal protein L10a OS=Homo sapiens GN=RPL10A PE=1 SV=2	sp|P0C0S5|H2AZ_HUMAN Histone H2A.Z OS=Homo sapiens GN=H2AFZ PE=1 SV=2	sp|P01270|PTHY_HUMAN Parathyroid hormone OS=Homo sapiens GN=PTH PE=1 SV=1	sp|Q8N9C0|IGS22_HUMAN Immunoglobulin superfamily member 22 OS=Homo sapiens GN=IGSF22 PE=2 SV=2
	tr|J3KTA4|J3KTA4_HUMAN Probable ATP-dependent RNA helicase DDX5 OS=Homo sapiens GN=DDX5 PE=1 SV=1	tr|B4DNE0|B4DNE0_HUMAN cDNA FLJ52573, highly similar to Elongation factor 1-alpha 1 OS=Homo sapiens PE=2 SV=1	tr|Q1JQ76|Q1JQ76_HUMAN Ribosomal protein (Fragment) OS=Homo sapiens GN=RPL10A PE=2 SV=1	sp|Q71UI9|H2AV_HUMAN Histone H2A.V OS=Homo sapiens GN=H2AFV PE=1 SV=3	P20170800384_IR2,4081	P20170800384_IR4,6067
	tr|B4DN41|B4DN41_HUMAN cDNA FLJ53366, highly similar to Probable ATP-dependent RNA helicase DDX5 (EC 3.6.1.-) OS=Homo sapiens PE=2 SV=1	tr|Q6IPT9|Q6IPT9_HUMAN Elongation factor 1-alpha OS=Homo sapiens GN=EEF1A1 PE=2 SV=1	P20170800384_CON4,24381	tr|A3KPC7|A3KPC7_HUMAN Histone H2A OS=Homo sapiens GN=HIST1H2AH PE=2 SV=1	sp|P05109|S10A8_HUMAN Protein S100-A8 OS=Homo sapiens GN=S100A8 PE=1 SV=1	sp|Q8NHS9|SPT22_HUMAN Spermatogenesis-associated protein 22 OS=Homo sapiens GN=SPATA22 PE=1 SV=2
	sp|P17844|DDX5_HUMAN Probable ATP-dependent RNA helicase DDX5 OS=Homo sapiens GN=DDX5 PE=1 SV=1	tr|Q6IPN6|Q6IPN6_HUMAN Elongation factor 1-alpha OS=Homo sapiens GN=EEF1A1 PE=2 SV=1	sp|P78527|PRKDC_HUMAN DNA-dependent protein kinase catalytic subunit OS=Homo sapiens GN=PRKDC PE=1 SV=3	tr|A4FTV9|A4FTV9_HUMAN Histone H2A OS=Homo sapiens GN=HIST1H2AK PE=2 SV=1	P20170800384_IR2,16068	tr|I3L4D7|I3L4D7_HUMAN Spermatogenesis-associated protein 22 (Fragment) OS=Homo sapiens GN=SPATA22 PE=1 SV=1
	P20170800384_CON1,19960	tr|Q53HR5|Q53HR5_HUMAN Elongation factor 1-alpha (Fragment) OS=Homo sapiens PE=2 SV=1	P20170800384_CON4,24989	tr|A0A0U1RR32|A0A0U1RR32_HUMAN Histone H2A OS=Homo sapiens GN=HIST1H3D PE=3 SV=1	sp|P07814|SYEP_HUMAN Bifunctional glutamate/proline--tRNA ligase OS=Homo sapiens GN=EPRS PE=1 SV=5	tr|F5GWB9|F5GWB9_HUMAN Spermatogenesis-associated protein 22 OS=Homo sapiens GN=SPATA22 PE=1 SV=1
	P20170800384_CON1,26607	tr|Q53HM9|Q53HM9_HUMAN Elongation factor 1-alpha (Fragment) OS=Homo sapiens PE=2 SV=1	sp|P81605|DCD_HUMAN Dermcidin OS=Homo sapiens GN=DCD PE=1 SV=2	tr|Q08AJ9|Q08AJ9_HUMAN Histone H2A OS=Homo sapiens GN=HIST1H2AB PE=2 SV=1	P20170800384_IR2,9624	tr|B4DHW8|B4DHW8_HUMAN cDNA FLJ59228, highly similar to Homo sapiens testes development-related NYD-SP20, mRNA OS=Homo sapiens PE=2 SV=1
	P20170800384_CON1,26630	tr|Q53HQ7|Q53HQ7_HUMAN Elongation factor 1-alpha (Fragment) OS=Homo sapiens PE=2 SV=1	P20170800384_CON4,16746	tr|B2R5B3|B2R5B3_HUMAN Histone H2A OS=Homo sapiens PE=2 SV=1	sp|P12956|XRCC6_HUMAN X-ray repair cross-complementing protein 6 OS=Homo sapiens GN=XRCC6 PE=1 SV=2	tr|I3L4R7|I3L4R7_HUMAN Spermatogenesis-associated protein 22 (Fragment) OS=Homo sapiens GN=SPATA22 PE=1 SV=1
	P20170800384_CON1,18041	tr|A0A087WVQ9|A0A087WVQ9_HUMAN Elongation factor 1-alpha 1 OS=Homo sapiens GN=EEF1A1 PE=1 SV=1	sp|Q03014|HHEX_HUMAN Hematopoietically-expressed homeobox protein HHEX OS=Homo sapiens GN=HHEX PE=1 SV=1	tr|A0A0U1RRH7|A0A0U1RRH7_HUMAN Histone H2A OS=Homo sapiens GN=HIST1H3D PE=3 SV=1	tr|B2RDN9|B2RDN9_HUMAN cDNA, FLJ96699, highly similar to Homo sapiens thyroid autoantigen 70kDa (Ku antigen) (G22P1), mRNA OS=Homo sapiens PE=2 SV=1	tr|A0A140VJV9|A0A140VJV9_HUMAN Testicular tissue protein Li 186 OS=Homo sapiens PE=2 SV=1
	P20170800384_CON1,16367	tr|Q53GA1|Q53GA1_HUMAN Elongation factor 1-alpha (Fragment) OS=Homo sapiens PE=2 SV=1	P20170800384_CON4,22700	tr|V9GZN0|V9GZN0_HUMAN Uncharacterized protein (Fragment) OS=Homo sapiens PE=3 SV=1	tr|B1AHC9|B1AHC9_HUMAN X-ray repair cross-complementing protein 6 OS=Homo sapiens GN=XRCC6 PE=1 SV=1	tr|I3L3S6|I3L3S6_HUMAN Spermatogenesis-associated protein 22 (Fragment) OS=Homo sapiens GN=SPATA22 PE=4 SV=8
	P20170800384_CON1,25392	tr|A0A087WV01|A0A087WV01_HUMAN Elongation factor 1-alpha OS=Homo sapiens GN=EEF1A1 PE=1 SV=1	sp|Q13203|MYBPH_HUMAN Myosin-binding protein H OS=Homo sapiens GN=MYBPH PE=1 SV=4	tr|A0A024RAS2|A0A024RAS2_HUMAN Histone H2A OS=Homo sapiens GN=H2AFJ PE=3 SV=1	tr|A0A024R1N4|A0A024R1N4_HUMAN X-ray repair complementing defective repair in Chinese hamster cells 6 (Ku autoantigen, 70kDa), isoform CRA_a OS=Homo sapiens GN=XRCC6 PE=4 SV=1	P20170800384_IR4,2436
	tr|Q6IAT1|Q6IAT1_HUMAN Rab GDP dissociation inhibitor OS=Homo sapiens GN=GDI2 PE=2 SV=1	tr|Q53GE9|Q53GE9_HUMAN Elongation factor 1-alpha (Fragment) OS=Homo sapiens PE=2 SV=1	tr|A0A087X023|A0A087X023_HUMAN Myosin-binding protein H OS=Homo sapiens GN=MYBPH PE=1 SV=1	tr|B2R5B6|B2R5B6_HUMAN Histone H2A OS=Homo sapiens PE=2 SV=1	P20170800384_IR2,26014	sp|Q8TAK5|GABP2_HUMAN GA-binding protein subunit beta-2 OS=Homo sapiens GN=GABPB2 PE=1 SV=1
	tr|B4DLV7|B4DLV7_HUMAN Rab GDP dissociation inhibitor OS=Homo sapiens PE=2 SV=1	sp|P68104|EF1A1_HUMAN Elongation factor 1-alpha 1 OS=Homo sapiens GN=EEF1A1 PE=1 SV=1	P20170800384_CON4,4120	tr|A0A024R017|A0A024R017_HUMAN Histone H2A OS=Homo sapiens GN=HIST1H2AC PE=3 SV=1	sp|P13682|ZNF35_HUMAN Zinc finger protein 35 OS=Homo sapiens GN=ZNF35 PE=2 SV=4	tr|B2R924|B2R924_HUMAN cDNA, FLJ94175 OS=Homo sapiens PE=2 SV=1
	sp|P50395|GDIB_HUMAN Rab GDP dissociation inhibitor beta OS=Homo sapiens GN=GDI2 PE=1 SV=2	tr|Q9H2I7|Q9H2I7_HUMAN Elongation factor 1-alpha OS=Homo sapiens PE=2 SV=1	sp|Q13347|EIF3I_HUMAN Eukaryotic translation initiation factor 3 subunit I OS=Homo sapiens GN=EIF3I PE=1 SV=1	P20170800384_IR1,17804	P20170800384_IR2,7098	tr|Q5SZG2|Q5SZG2_HUMAN GA-binding protein subunit beta-2 OS=Homo sapiens GN=GABPB2 PE=1 SV=1
	P20170800384_CON1,25248	tr|Q6IPS9|Q6IPS9_HUMAN Elongation factor 1-alpha OS=Homo sapiens GN=EEF1A1 PE=2 SV=1	tr|Q5U0F4|Q5U0F4_HUMAN Eukaryotic translation initiation factor 3 subunit I OS=Homo sapiens GN=EIF3S2 PE=2 SV=1	sp|Q9BZF1|OSBL8_HUMAN Oxysterol-binding protein-related protein 8 OS=Homo sapiens GN=OSBPL8 PE=1 SV=3	sp|P18124|RL7_HUMAN 60S ribosomal protein L7 OS=Homo sapiens GN=RPL7 PE=1 SV=1	tr|B4DXA3|B4DXA3_HUMAN cDNA FLJ53938 OS=Homo sapiens PE=2 SV=1
	P20170800384_CON1,24483	tr|A8K9C4|A8K9C4_HUMAN Elongation factor 1-alpha OS=Homo sapiens PE=2 SV=1	tr|Q53HU7|Q53HU7_HUMAN Eukaryotic translation initiation factor 3 subunit I (Fragment) OS=Homo sapiens PE=2 SV=1	tr|A0A024RBB8|A0A024RBB8_HUMAN Oxysterol-binding protein OS=Homo sapiens GN=OSBPL8 PE=3 SV=1	tr|A0A024R814|A0A024R814_HUMAN Ribosomal protein L7, isoform CRA_a OS=Homo sapiens GN=RPL7 PE=4 SV=1	P20170800384_IR4,6390
	P20170800384_CON1,25959	P20170800384_CON2,24919	tr|Q9P1D9|Q9P1D9_HUMAN PRO2242 OS=Homo sapiens PE=2 SV=1	tr|Q641R2|Q641R2_HUMAN Oxysterol-binding protein (Fragment) OS=Homo sapiens GN=OSBPL8 PE=2 SV=1	P20170800384_IR2,14945	sp|Q96I25|SPF45_HUMAN Splicing factor 45 OS=Homo sapiens GN=RBM17 PE=1 SV=1
	P20170800384_CON1,25963	P20170800384_CON2,24921	P20170800384_CON4,23394	tr|F8VUA7|F8VUA7_HUMAN Oxysterol-binding protein (Fragment) OS=Homo sapiens GN=OSBPL8 PE=1 SV=8	sp|P27701|CD82_HUMAN CD82 antigen OS=Homo sapiens GN=CD82 PE=1 SV=1	tr|Q5W009|Q5W009_HUMAN Putative uncharacterized protein OS=Homo sapiens GN=RBM17 PE=2 SV=1
	P20170800384_CON1,18656	P20170800384_CON2,16172	sp|Q14103|HNRPD_HUMAN Heterogeneous nuclear ribonucleoprotein D0 OS=Homo sapiens GN=HNRNPD PE=1 SV=1	tr|Q5HYM3|Q5HYM3_HUMAN Oxysterol-binding protein OS=Homo sapiens GN=DKFZp686C0249 PE=2 SV=1	tr|E9PJ59|E9PJ59_HUMAN CD82 antigen (Fragment) OS=Homo sapiens GN=CD82 PE=4 SV=1	P20170800384_IR4,5783
	P20170800384_CON1,27076	P20170800384_CON2,16193	tr|A0A024RDB4|A0A024RDB4_HUMAN Heterogeneous nuclear ribonucleoprotein D (AU-rich element RNA binding protein 1, 37kDa), isoform CRA_c OS=Homo sapiens GN=HNRPD PE=4 SV=1	tr|F8VQX7|F8VQX7_HUMAN Oxysterol-binding protein (Fragment) OS=Homo sapiens GN=OSBPL8 PE=1 SV=1	tr|E9PJB7|E9PJB7_HUMAN CD82 antigen (Fragment) OS=Homo sapiens GN=CD82 PE=1 SV=8	sp|Q96L96|ALPK3_HUMAN Alpha-protein kinase 3 OS=Homo sapiens GN=ALPK3 PE=2 SV=2
	tr|V9HWB5|V9HWB5_HUMAN Epididymis secretory sperm binding protein Li 66p OS=Homo sapiens GN=HEL-S-66p PE=2 SV=1	P20170800384_CON2,16823	tr|D6RD83|D6RD83_HUMAN Heterogeneous nuclear ribonucleoprotein D0 (Fragment) OS=Homo sapiens GN=HNRNPD PE=1 SV=1	P20170800384_IR1,6698	tr|E9PP61|E9PP61_HUMAN CD82 antigen (Fragment) OS=Homo sapiens GN=CD82 PE=1 SV=1	P20170800384_IR4,13882
	sp|Q15181|IPYR_HUMAN Inorganic pyrophosphatase OS=Homo sapiens GN=PPA1 PE=1 SV=2	P20170800384_CON2,17326	tr|H0Y8G5|H0Y8G5_HUMAN Heterogeneous nuclear ribonucleoprotein D0 (Fragment) OS=Homo sapiens GN=HNRNPD PE=1 SV=8	sp|Q9H875|PKRI1_HUMAN PRKR-interacting protein 1 OS=Homo sapiens GN=PRKRIP1 PE=1 SV=1	tr|E9PJK9|E9PJK9_HUMAN CD82 antigen (Fragment) OS=Homo sapiens GN=CD82 PE=1 SV=1	sp|Q96M69|LRGUK_HUMAN Leucine-rich repeat and guanylate kinase domain-containing protein OS=Homo sapiens GN=LRGUK PE=2 SV=1
	P20170800384_CON1,23061	P20170800384_CON2,17405	tr|D6RBQ9|D6RBQ9_HUMAN Heterogeneous nuclear ribonucleoprotein D0 (Fragment) OS=Homo sapiens GN=HNRNPD PE=1 SV=1	tr|A0A024QYV5|A0A024QYV5_HUMAN PRKR interacting protein 1 (IL11 inducible), isoform CRA_a OS=Homo sapiens GN=PRKRIP1 PE=4 SV=1	tr|Q6LET0|Q6LET0_HUMAN Tetraspanin (Fragment) OS=Homo sapiens GN=KAI1 PE=2 SV=1	sp|Q8NEV4|MYO3A_HUMAN Myosin-IIIa OS=Homo sapiens GN=MYO3A PE=2 SV=2
	P20170800384_CON1,25094	P20170800384_CON2,17856	tr|A0A024RDF3|A0A024RDF3_HUMAN Heterogeneous nuclear ribonucleoprotein D (AU-rich element RNA binding protein 1, 37kDa), isoform CRA_d OS=Homo sapiens GN=HNRPD PE=4 SV=1	P20170800384_IR1,23281	P20170800384_IR2,17004	P20170800384_IR4,19074
	P20170800384_CON1,25936	P20170800384_CON2,18311	tr|A0A024RDF4|A0A024RDF4_HUMAN Heterogeneous nuclear ribonucleoprotein D (AU-rich element RNA binding protein 1, 37kDa), isoform CRA_e OS=Homo sapiens GN=HNRPD PE=4 SV=1	sp|Q9NQX4|MYO5C_HUMAN Unconventional myosin-Vc OS=Homo sapiens GN=MYO5C PE=1 SV=2	sp|P29460|IL12B_HUMAN Interleukin-12 subunit beta OS=Homo sapiens GN=IL12B PE=1 SV=1	sp|Q96MY7|F161B_HUMAN Protein FAM161B OS=Homo sapiens GN=FAM161B PE=1 SV=2
	P20170800384_CON1,25950	P20170800384_CON2,18378	tr|Q12771|Q12771_HUMAN p37 AUF1 OS=Homo sapiens PE=2 SV=1	P20170800384_IR1,2567	P20170800384_IR2,7596	tr|H0YJ62|H0YJ62_HUMAN Protein FAM161B (Fragment) OS=Homo sapiens GN=FAM161B PE=4 SV=1
	P20170800384_CON1,27489	sp|O75531|BAF_HUMAN Barrier-to-autointegration factor OS=Homo sapiens GN=BANF1 PE=1 SV=1	tr|D6RF44|D6RF44_HUMAN Heterogeneous nuclear ribonucleoprotein D0 (Fragment) OS=Homo sapiens GN=HNRNPD PE=1 SV=8	sp|Q9NR99|MXRA5_HUMAN Matrix-remodeling-associated protein 5 OS=Homo sapiens GN=MXRA5 PE=2 SV=3	sp|P30050|RL12_HUMAN 60S ribosomal protein L12 OS=Homo sapiens GN=RPL12 PE=1 SV=1	tr|A0A024R6F8|A0A024R6F8_HUMAN Chromosome 14 open reading frame 44, isoform CRA_a OS=Homo sapiens GN=C14orf44 PE=4 SV=1
	P20170800384_CON1,25845	tr|A0A024R5H0|A0A024R5H0_HUMAN Barrier to autointegration factor 1, isoform CRA_a OS=Homo sapiens GN=BANF1 PE=4 SV=1	tr|H0YA96|H0YA96_HUMAN Heterogeneous nuclear ribonucleoprotein D0 (Fragment) OS=Homo sapiens GN=HNRNPD PE=1 SV=1	P20170800384_IR1,18837	tr|Q59FI9|Q59FI9_HUMAN Ribosomal protein L12 variant (Fragment) OS=Homo sapiens PE=2 SV=1	P20170800384_IR4,6716
	sp|P04350|TBB4A_HUMAN Tubulin beta-4A chain OS=Homo sapiens GN=TUBB4A PE=1 SV=2	P20170800384_CON2,9867	tr|D6RAF8|D6RAF8_HUMAN Heterogeneous nuclear ribonucleoprotein D0 (Fragment) OS=Homo sapiens GN=HNRNPD PE=1 SV=1	sp|Q9NXP7|GIN1_HUMAN Gypsy retrotransposon integrase-like protein 1 OS=Homo sapiens GN=GIN1 PE=1 SV=3	P20170800384_IR2,14961	sp|Q96PY5|FMNL2_HUMAN Formin-like protein 2 OS=Homo sapiens GN=FMNL2 PE=1 SV=3
	P20170800384_CON1,24859	P20170800384_CON2,9868	tr|B4DTC3|B4DTC3_HUMAN cDNA FLJ54150, highly similar to Heterogeneous nuclear ribonucleoprotein D0 OS=Homo sapiens PE=2 SV=1	P20170800384_IR1,3896	sp|P30101|PDIA3_HUMAN Protein disulfide-isomerase A3 OS=Homo sapiens GN=PDIA3 PE=1 SV=4	tr|Q6ZN96|Q6ZN96_HUMAN cDNA FLJ16308 fis, clone PUAEN2006335 OS=Homo sapiens PE=1 SV=1
	P20170800384_CON1,27077	P20170800384_CON2,13791	P20170800384_CON4,23328	sp|Q9NY28|GALT8_HUMAN Probable polypeptide N-acetylgalactosaminyltransferase 8 OS=Homo sapiens GN=GALNT8 PE=2 SV=1	tr|V9HVY3|V9HVY3_HUMAN Protein disulfide-isomerase OS=Homo sapiens GN=HEL-S-269 PE=2 SV=1	tr|C9IZY8|C9IZY8_HUMAN Formin-like protein 2 OS=Homo sapiens GN=FMNL2 PE=1 SV=1
	P20170800384_CON1,26414	P20170800384_CON2,25031	sp|Q14240|IF4A2_HUMAN Eukaryotic initiation factor 4A-II OS=Homo sapiens GN=EIF4A2 PE=1 SV=2	P20170800384_IR1,7248	tr|B3KQT9|B3KQT9_HUMAN Protein disulfide-isomerase OS=Homo sapiens PE=2 SV=1	tr|B3KT32|B3KT32_HUMAN cDNA FLJ37546 fis, clone BRCAN2027364, highly similar to Homo sapiens formin-like 2 (FMNL2), transcript variant 2, mRNA OS=Homo sapiens PE=2 SV=1
	P20170800384_CON1,25613	P20170800384_CON2,25046	sp|P60842|IF4A1_HUMAN Eukaryotic initiation factor 4A-I OS=Homo sapiens GN=EIF4A1 PE=1 SV=1	sp|Q9UKN7|MYO15_HUMAN Unconventional myosin-XV OS=Homo sapiens GN=MYO15A PE=1 SV=2	tr|B3KQT2|B3KQT2_HUMAN Protein disulfide-isomerase OS=Homo sapiens PE=2 SV=1	P20170800384_IR4,8474
	P20170800384_CON1,25316	sp|P04843|RPN1_HUMAN Dolichyl-diphosphooligosaccharide--protein glycosyltransferase subunit 1 OS=Homo sapiens GN=RPN1 PE=1 SV=1	tr|A8K7F6|A8K7F6_HUMAN cDNA FLJ78244, highly similar to Homo sapiens eukaryotic translation initiation factor 4A, isoform 1 (EIF4A1), mRNA OS=Homo sapiens PE=2 SV=1	tr|Q59FN7|Q59FN7_HUMAN Myosin XV variant (Fragment) OS=Homo sapiens PE=2 SV=1	tr|B4DJ98|B4DJ98_HUMAN cDNA FLJ53558, highly similar to Protein disulfide-isomerase A3 (EC 5.3.4.1) OS=Homo sapiens PE=2 SV=1	sp|Q9BZR8|B2L14_HUMAN Apoptosis facilitator Bcl-2-like protein 14 OS=Homo sapiens GN=BCL2L14 PE=1 SV=1
	sp|P15924|DESP_HUMAN Desmoplakin OS=Homo sapiens GN=DSP PE=1 SV=3	tr|Q53EP4|Q53EP4_HUMAN Dolichyl-diphosphooligosaccharide--protein glycosyltransferase subunit 1 (Fragment) OS=Homo sapiens PE=2 SV=1	tr|Q9NZE6|Q9NZE6_HUMAN BM-010 OS=Homo sapiens GN=EIF4A2 PE=2 SV=1	tr|A0A087WYA1|A0A087WYA1_HUMAN Unconventional myosin-XV OS=Homo sapiens GN=MYO15A PE=1 SV=1	P20170800384_IR2,26270	tr|A0A024RAR1|A0A024RAR1_HUMAN HCG27697, isoform CRA_a OS=Homo sapiens GN=hCG_27697 PE=4 SV=1
	P20170800384_CON1,5926	tr|Q6IBR0|Q6IBR0_HUMAN Dolichyl-diphosphooligosaccharide--protein glycosyltransferase subunit 1 OS=Homo sapiens GN=RPN1 PE=2 SV=1	tr|B4DNH2|B4DNH2_HUMAN cDNA FLJ58596, highly similar to Eukaryotic initiation factor 4A-I (EC 3.6.1.-) OS=Homo sapiens PE=2 SV=1	P20170800384_IR1,2727	sp|P36542|ATPG_HUMAN ATP synthase subunit gamma, mitochondrial OS=Homo sapiens GN=ATP5C1 PE=1 SV=1	tr|Q53F74|Q53F74_HUMAN BCL2-like 14 isoform 1 variant (Fragment) OS=Homo sapiens PE=2 SV=1
	P20170800384_CON1,6811	tr|Q96HX3|Q96HX3_HUMAN Dolichyl-diphosphooligosaccharide--protein glycosyltransferase subunit 1 (Fragment) OS=Homo sapiens PE=2 SV=1	tr|Q96B07|Q96B07_HUMAN eIF4A2 protein OS=Homo sapiens PE=2 SV=1	sp|Q9ULU4|PKCB1_HUMAN Protein kinase C-binding protein 1 OS=Homo sapiens GN=ZMYND8 PE=1 SV=2	tr|Q8TAS0|Q8TAS0_HUMAN ATP synthase subunit gamma (Fragment) OS=Homo sapiens PE=2 SV=1	sp|Q8NA03|FSIP1_HUMAN Fibrous sheath-interacting protein 1 OS=Homo sapiens GN=FSIP1 PE=2 SV=1
	P20170800384_CON1,13142	P20170800384_CON2,25157	tr|A8K088|A8K088_HUMAN cDNA FLJ78614, highly similar to Homo sapiens eukaryotic translation initiation factor 4A, isoform 1 (EIF4A1), mRNA OS=Homo sapiens PE=2 SV=1	sp|Q9HBM1|SPC25_HUMAN Kinetochore protein Spc25 OS=Homo sapiens GN=SPC25 PE=1 SV=1	tr|B4DL14|B4DL14_HUMAN ATP synthase subunit gamma OS=Homo sapiens PE=2 SV=1	tr|A0A140VJF2|A0A140VJF2_HUMAN HCG27697, isoform CRA_c OS=Homo sapiens GN=hCG_27697 PE=2 SV=1
	P20170800384_CON1,4234	P20170800384_CON2,25177	tr|E7EQG2|E7EQG2_HUMAN Eukaryotic initiation factor 4A-II OS=Homo sapiens GN=EIF4A2 PE=1 SV=1	tr|C9JW94|C9JW94_HUMAN Kinetochore protein Spc25 (Fragment) OS=Homo sapiens GN=SPC25 PE=1 SV=1	P20170800384_IR2,26981	tr|K7EMX4|K7EMX4_HUMAN Apoptosis facilitator Bcl-2-like protein 14 OS=Homo sapiens GN=BCL2L14 PE=1 SV=1
	P20170800384_CON1,9913	P20170800384_CON2,24940	P20170800384_CON4,23537	tr|H7C4X9|H7C4X9_HUMAN Protein kinase C-binding protein 1 (Fragment) OS=Homo sapiens GN=ZMYND8 PE=1 SV=2	sp|P50454|SERPH_HUMAN Serpin H1 OS=Homo sapiens GN=SERPINH1 PE=1 SV=2	tr|A0A024R9J2|A0A024R9J2_HUMAN Fibrous sheath interacting protein 1, isoform CRA_a OS=Homo sapiens GN=FSIP1 PE=4 SV=1
	sp|P62906|RL10A_HUMAN 60S ribosomal protein L10a OS=Homo sapiens GN=RPL10A PE=1 SV=2	P20170800384_CON2,24949	sp|Q14517|FAT1_HUMAN Protocadherin Fat 1 OS=Homo sapiens GN=FAT1 PE=1 SV=2	tr|A0A087WYS3|A0A087WYS3_HUMAN Protein kinase C-binding protein 1 OS=Homo sapiens GN=ZMYND8 PE=1 SV=1	tr|B4DN87|B4DN87_HUMAN cDNA FLJ52569, highly similar to Collagen-binding protein 2 OS=Homo sapiens PE=2 SV=1	tr|A0A087X256|A0A087X256_HUMAN WASH complex subunit 4 OS=Homo sapiens GN=WASHC4 PE=1 SV=1
	P20170800384_CON1,24555	P20170800384_CON2,21937	tr|A0A087WVP1|A0A087WVP1_HUMAN Protocadherin Fat 1 OS=Homo sapiens GN=FAT1 PE=1 SV=1	tr|A0A087WVZ6|A0A087WVZ6_HUMAN Protein kinase C-binding protein 1 OS=Homo sapiens GN=ZMYND8 PE=1 SV=2	tr|A8K259|A8K259_HUMAN cDNA FLJ78501, highly similar to Homo sapiens serpin peptidase inhibitor, clade H (heat shock protein 47), member 1, (collagen binding protein 1) (SERPINH1), mRNA OS=Homo sapiens PE=2 SV=1	sp|Q2M389|WASC4_HUMAN WASH complex subunit 4 OS=Homo sapiens GN=WASHC4 PE=1 SV=2
	P20170800384_CON1,27635	sp|P20671|H2A1D_HUMAN Histone H2A type 1-D OS=Homo sapiens GN=HIST1H2AD PE=1 SV=2	P20170800384_CON4,18728	P20170800384_IR1,6614	tr|A0A024R5K8|A0A024R5K8_HUMAN Serpin peptidase inhibitor, clade H (Heat shock protein 47), member 1, (Collagen binding protein 1), isoform CRA_a OS=Homo sapiens GN=SERPINH1 PE=3 SV=1	tr|B7ZKT9|B7ZKT9_HUMAN KIAA1033 protein OS=Homo sapiens GN=KIAA1033 PE=2 SV=1
	P20170800384_CON1,24415	sp|Q7L7L0|H2A3_HUMAN Histone H2A type 3 OS=Homo sapiens GN=HIST3H2A PE=1 SV=3	sp|Q15019|SEPT2_HUMAN Septin-2 OS=Homo sapiens GN=SEPT2 PE=1 SV=1	sp|Q9UNE2|RPH3L_HUMAN Rab effector Noc2 OS=Homo sapiens GN=RPH3AL PE=1 SV=1	tr|E9PKH2|E9PKH2_HUMAN Serpin H1 OS=Homo sapiens GN=SERPINH1 PE=1 SV=1	P20170800384_IR4,15647
	P20170800384_CON1,21371	sp|Q96KK5|H2A1H_HUMAN Histone H2A type 1-H OS=Homo sapiens GN=HIST1H2AH PE=1 SV=3	tr|B5MCX3|B5MCX3_HUMAN Septin-2 OS=Homo sapiens GN=SEPT2 PE=1 SV=1	tr|I3L2G8|I3L2G8_HUMAN Rab effector Noc2 (Fragment) OS=Homo sapiens GN=RPH3AL PE=1 SV=1	P20170800384_IR2,26709	sp|Q9C0D6|FHDC1_HUMAN FH2 domain-containing protein 1 OS=Homo sapiens GN=FHDC1 PE=1 SV=2
	P20170800384_CON1,13719	sp|P0C0S8|H2A1_HUMAN Histone H2A type 1 OS=Homo sapiens GN=HIST1H2AG PE=1 SV=2	P20170800384_CON4,23226	tr|A0A0J9YWA6|A0A0J9YWA6_HUMAN Rab effector Noc2 (Fragment) OS=Homo sapiens GN=RPH3AL PE=1 SV=1	sp|P56537|IF6_HUMAN Eukaryotic translation initiation factor 6 OS=Homo sapiens GN=EIF6 PE=1 SV=1	P20170800384_IR4,2136
	tr|E9PMM9|E9PMM9_HUMAN 40S ribosomal protein S2 (Fragment) OS=Homo sapiens GN=RPS2 PE=1 SV=1	tr|A0A0U1RR32|A0A0U1RR32_HUMAN Histone H2A OS=Homo sapiens GN=HIST1H3D PE=3 SV=1	sp|Q15185|TEBP_HUMAN Prostaglandin E synthase 3 OS=Homo sapiens GN=PTGES3 PE=1 SV=1	tr|I3L2I9|I3L2I9_HUMAN Rab effector Noc2 (Fragment) OS=Homo sapiens GN=RPH3AL PE=1 SV=8	P20170800384_IR2,24593	sp|Q9NUL5|RYDEN_HUMAN Repressor of yield of DENV protein OS=Homo sapiens GN=RYDEN PE=1 SV=2
	tr|Q8J014|Q8J014_HUMAN Ribosomal protein S2 OS=Homo sapiens GN=rps2 PE=2 SV=1	tr|A3KPC7|A3KPC7_HUMAN Histone H2A OS=Homo sapiens GN=HIST1H2AH PE=2 SV=1	tr|A0A087WYT3|A0A087WYT3_HUMAN Prostaglandin E synthase 3 OS=Homo sapiens GN=PTGES3 PE=1 SV=1	tr|I3L3M9|I3L3M9_HUMAN Rab effector Noc2 (Fragment) OS=Homo sapiens GN=RPH3AL PE=1 SV=1	sp|P58397|ATS12_HUMAN A disintegrin and metalloproteinase with thrombospondin motifs 12 OS=Homo sapiens GN=ADAMTS12 PE=1 SV=2	tr|K7EMS9|K7EMS9_HUMAN Chromosome 19 open reading frame 66 OS=Homo sapiens GN=C19orf66 PE=1 SV=1
	sp|P15880|RS2_HUMAN 40S ribosomal protein S2 OS=Homo sapiens GN=RPS2 PE=1 SV=2	tr|A4FTV9|A4FTV9_HUMAN Histone H2A OS=Homo sapiens GN=HIST1H2AK PE=2 SV=1	tr|B3KUY2|B3KUY2_HUMAN Prostaglandin E synthase 3 (Cytosolic), isoform CRA_c OS=Homo sapiens GN=PTGES3 PE=2 SV=1	tr|I3NI49|I3NI49_HUMAN Rab effector Noc2 (Fragment) OS=Homo sapiens GN=RPH3AL PE=1 SV=1	P20170800384_IR2,2402	P20170800384_IR4,14634
	tr|E9PPT0|E9PPT0_HUMAN 40S ribosomal protein S2 OS=Homo sapiens GN=RPS2 PE=1 SV=1	sp|Q93077|H2A1C_HUMAN Histone H2A type 1-C OS=Homo sapiens GN=HIST1H2AC PE=1 SV=3	tr|B4DDC6|B4DDC6_HUMAN Prostaglandin E synthase 3 OS=Homo sapiens GN=PTGES3 PE=1 SV=1	tr|I3L349|I3L349_HUMAN Rab effector Noc2 (Fragment) OS=Homo sapiens GN=RPH3AL PE=1 SV=1	sp|P60891|PRPS1_HUMAN Ribose-phosphate pyrophosphokinase 1 OS=Homo sapiens GN=PRPS1 PE=1 SV=2	sp|Q9NY28|GALT8_HUMAN Probable polypeptide N-acetylgalactosaminyltransferase 8 OS=Homo sapiens GN=GALNT8 PE=2 SV=1
	tr|Q6IPX5|Q6IPX5_HUMAN Ribosomal protein S2 OS=Homo sapiens GN=RPS2 PE=2 SV=1	sp|P04908|H2A1B_HUMAN Histone H2A type 1-B/E OS=Homo sapiens GN=HIST1H2AB PE=1 SV=2	tr|A0A024RB32|A0A024RB32_HUMAN Prostaglandin E synthase 3 (Cytosolic), isoform CRA_a OS=Homo sapiens GN=PTGES3 PE=4 SV=1	tr|I3L1Q0|I3L1Q0_HUMAN Rab effector Noc2 (Fragment) OS=Homo sapiens GN=RPH3AL PE=1 SV=1	tr|B1ALA7|B1ALA7_HUMAN Ribose-phosphate pyrophosphokinase 1 OS=Homo sapiens GN=PRPS1 PE=1 SV=1	P20170800384_IR4,7206
	tr|Q8N5L9|Q8N5L9_HUMAN Ribosomal protein S2 OS=Homo sapiens GN=RPS2 PE=2 SV=1	tr|A0A024RAS2|A0A024RAS2_HUMAN Histone H2A OS=Homo sapiens GN=H2AFJ PE=3 SV=1	P20170800384_CON4,25328	tr|A0A0J9YX72|A0A0J9YX72_HUMAN Rab effector Noc2 (Fragment) OS=Homo sapiens GN=RPH3AL PE=1 SV=1	tr|Q53FW2|Q53FW2_HUMAN Phosphoribosyl pyrophosphate synthetase 1 variant (Fragment) OS=Homo sapiens PE=2 SV=1	sp|Q9UBT6|POLK_HUMAN DNA polymerase kappa OS=Homo sapiens GN=POLK PE=1 SV=1
	tr|Q8NI61|Q8NI61_HUMAN Ribosomal protein S2 OS=Homo sapiens GN=OK/KNS-cl.7 PE=2 SV=1	sp|Q6FI13|H2A2A_HUMAN Histone H2A type 2-A OS=Homo sapiens GN=HIST2H2AA3 PE=1 SV=3	sp|Q15326|ZMY11_HUMAN Zinc finger MYND domain-containing protein 11 OS=Homo sapiens GN=ZMYND11 PE=1 SV=2	tr|I3L2X0|I3L2X0_HUMAN Rab effector Noc2 (Fragment) OS=Homo sapiens GN=RPH3AL PE=1 SV=1	P20170800384_IR2,27172	tr|D6RAI7|D6RAI7_HUMAN DNA polymerase kappa OS=Homo sapiens GN=POLK PE=1 SV=1
	tr|Q3KQT6|Q3KQT6_HUMAN Ribosomal protein S2 OS=Homo sapiens GN=RPS2 PE=2 SV=1	sp|Q99878|H2A1J_HUMAN Histone H2A type 1-J OS=Homo sapiens GN=HIST1H2AJ PE=1 SV=3	tr|B7Z2J6|B7Z2J6_HUMAN Zinc finger MYND domain-containing protein 11 OS=Homo sapiens GN=ZMYND11 PE=1 SV=1	tr|I3L2N0|I3L2N0_HUMAN Rab effector Noc2 (Fragment) OS=Homo sapiens GN=RPH3AL PE=1 SV=1	sp|P61978|HNRPK_HUMAN Heterogeneous nuclear ribonucleoprotein K OS=Homo sapiens GN=HNRNPK PE=1 SV=1	tr|D6R9M8|D6R9M8_HUMAN DNA polymerase kappa OS=Homo sapiens GN=POLK PE=1 SV=1
	P20170800384_CON1,23987	tr|A0A0U1RRH7|A0A0U1RRH7_HUMAN Histone H2A OS=Homo sapiens GN=HIST1H3D PE=3 SV=1	tr|J3QKD2|J3QKD2_HUMAN Zinc finger MYND domain-containing protein 11 OS=Homo sapiens GN=ZMYND11 PE=1 SV=1	tr|A8K7D5|A8K7D5_HUMAN cDNA FLJ77349, highly similar to Homo sapiens rabphilin 3A-like (without C2 domains), mRNA OS=Homo sapiens PE=2 SV=1	tr|A0A024R228|A0A024R228_HUMAN Heterogeneous nuclear ribonucleoprotein K, isoform CRA_d OS=Homo sapiens GN=HNRPK PE=4 SV=1	tr|A0A024RAP4|A0A024RAP4_HUMAN Polymerase (DNA directed) kappa, isoform CRA_b OS=Homo sapiens GN=POLK PE=3 SV=1
	P20170800384_CON1,27743	tr|Q08AJ9|Q08AJ9_HUMAN Histone H2A OS=Homo sapiens GN=HIST1H2AB PE=2 SV=1	tr|A0A0A0MRY2|A0A0A0MRY2_HUMAN Zinc finger MYND domain-containing protein 11 OS=Homo sapiens GN=ZMYND11 PE=1 SV=1	tr|I3L308|I3L308_HUMAN Rab effector Noc2 (Fragment) OS=Homo sapiens GN=RPH3AL PE=1 SV=1	tr|Q5T6W2|Q5T6W2_HUMAN Heterogeneous nuclear ribonucleoprotein K (Fragment) OS=Homo sapiens GN=HNRNPK PE=1 SV=1	tr|D6RDX9|D6RDX9_HUMAN DNA polymerase kappa OS=Homo sapiens GN=POLK PE=1 SV=1
	P20170800384_CON1,6389	tr|B2R5B3|B2R5B3_HUMAN Histone H2A OS=Homo sapiens PE=2 SV=1	tr|Q6PJR5|Q6PJR5_HUMAN ZMYND11 protein (Fragment) OS=Homo sapiens GN=ZMYND11 PE=2 SV=1	P20170800384_IR1,3413	tr|B4DUQ1|B4DUQ1_HUMAN cDNA FLJ54552, highly similar to Heterogeneous nuclear ribonucleoprotein K OS=Homo sapiens PE=2 SV=1	P20170800384_IR4,10874
	P20170800384_CON1,16629	sp|Q9BTM1|H2AJ_HUMAN Histone H2A.J OS=Homo sapiens GN=H2AFJ PE=1 SV=1	tr|E7EV75|E7EV75_HUMAN Zinc finger MYND domain-containing protein 11 (Fragment) OS=Homo sapiens GN=ZMYND11 PE=1 SV=1	sp|Q9UPN7|PP6R1_HUMAN Serine/threonine-protein phosphatase 6 regulatory subunit 1 OS=Homo sapiens GN=PPP6R1 PE=1 SV=5	P20170800384_IR2,27070	sp|Q9UKJ3|GPTC8_HUMAN G patch domain-containing protein 8 OS=Homo sapiens GN=GPATCH8 PE=1 SV=2
	P20170800384_CON1,27153	sp|Q16777|H2A2C_HUMAN Histone H2A type 2-C OS=Homo sapiens GN=HIST2H2AC PE=1 SV=4	tr|Q5BJG6|Q5BJG6_HUMAN ZMYND11 protein OS=Homo sapiens GN=ZMYND11 PE=2 SV=1	tr|B4DLT9|B4DLT9_HUMAN cDNA FLJ56462, highly similar to SAPS domain family member 1 OS=Homo sapiens PE=2 SV=1	sp|P62277|RS13_HUMAN 40S ribosomal protein S13 OS=Homo sapiens GN=RPS13 PE=1 SV=2	P20170800384_IR4,1030
	tr|Q32Q12|Q32Q12_HUMAN Nucleoside diphosphate kinase OS=Homo sapiens GN=NME1-NME2 PE=1 SV=1	tr|A0A024R017|A0A024R017_HUMAN Histone H2A OS=Homo sapiens GN=HIST1H2AC PE=3 SV=1	sp|Q96JP2|MY15B_HUMAN Unconventional myosin-XVB OS=Homo sapiens GN=MYO15B PE=1 SV=2	P20170800384_IR1,22387	P20170800384_IR2,15647	sp|Q9ULQ0|STRP2_HUMAN Striatin-interacting protein 2 OS=Homo sapiens GN=STRIP2 PE=1 SV=2
	P20170800384_CON1,26026	P20170800384_CON2,18411	tr|A0A0J9YY01|A0A0J9YY01_HUMAN Unconventional myosin-XVB OS=Homo sapiens GN=MYO15B PE=1 SV=1	sp|Q9UPR3|SMG5_HUMAN Protein SMG5 OS=Homo sapiens GN=SMG5 PE=1 SV=3	sp|P62851|RS25_HUMAN 40S ribosomal protein S25 OS=Homo sapiens GN=RPS25 PE=1 SV=1	tr|A4D1K4|A4D1K4_HUMAN Family with sequence similarity 40, member B OS=Homo sapiens GN=FAM40B PE=4 SV=1
	P20170800384_CON1,26718	P20170800384_CON2,2884	tr|A0A0J9YVZ6|A0A0J9YVZ6_HUMAN Unconventional myosin-XVB OS=Homo sapiens GN=MYO15B PE=1 SV=1	tr|Q96SX4|Q96SX4_HUMAN cDNA FLJ14580 fis, clone NT2RM4001204 OS=Homo sapiens PE=2 SV=1	P20170800384_IR2,15286	tr|A8K2A0|A8K2A0_HUMAN cDNA FLJ76770 OS=Homo sapiens PE=2 SV=1
	P20170800384_CON1,27621	P20170800384_CON2,25920	tr|E9PE09|E9PE09_HUMAN Zinc finger MYND domain-containing protein 11 (Fragment) OS=Homo sapiens GN=ZMYND11 PE=1 SV=1	P20170800384_IR1,2682	sp|P63241|IF5A1_HUMAN Eukaryotic translation initiation factor 5A-1 OS=Homo sapiens GN=EIF5A PE=1 SV=2	P20170800384_IR4,2654
	P20170800384_CON1,17141	P20170800384_CON2,25959	tr|B0QZE2|B0QZE2_HUMAN Zinc finger MYND domain-containing protein 11 OS=Homo sapiens GN=ZMYND11 PE=1 SV=1	sp|Q9Y247|FA50B_HUMAN Protein FAM50B OS=Homo sapiens GN=FAM50B PE=1 SV=1	tr|I3L397|I3L397_HUMAN Eukaryotic translation initiation factor 5A (Fragment) OS=Homo sapiens GN=EIF5A PE=1 SV=8	sp|Q9UPN7|PP6R1_HUMAN Serine/threonine-protein phosphatase 6 regulatory subunit 1 OS=Homo sapiens GN=PPP6R1 PE=1 SV=5
	P20170800384_CON1,15970	sp|P30050|RL12_HUMAN 60S ribosomal protein L12 OS=Homo sapiens GN=RPL12 PE=1 SV=1	tr|B7Z3W2|B7Z3W2_HUMAN cDNA FLJ54608, highly similar to Zinc finger MYND domain-containing protein 11 OS=Homo sapiens PE=2 SV=1	tr|A0A024QZY3|A0A024QZY3_HUMAN Family with sequence similarity 50, member B, isoform CRA_a OS=Homo sapiens GN=FAM50B PE=4 SV=1	tr|I3L504|I3L504_HUMAN Eukaryotic translation initiation factor 5A-1 OS=Homo sapiens GN=EIF5A PE=1 SV=1	P20170800384_IR4,7290
	tr|Q8IZ29|Q8IZ29_HUMAN Tubulin beta chain OS=Homo sapiens GN=TUBB2C PE=2 SV=1	P20170800384_CON2,24676	tr|B7Z3Z1|B7Z3Z1_HUMAN cDNA FLJ50414, highly similar to Zinc finger MYND domain-containing protein 11 OS=Homo sapiens PE=2 SV=1	P20170800384_IR1,5974	P20170800384_IR2,26289	sp|Q9Y224|CN166_HUMAN UPF0568 protein C14orf166 OS=Homo sapiens GN=C14orf166 PE=1 SV=1
	sp|P68371|TBB4B_HUMAN Tubulin beta-4B chain OS=Homo sapiens GN=TUBB4B PE=1 SV=1	P20170800384_CON2,24691	tr|Q5UGI2|Q5UGI2_HUMAN Zinc finger MYND domain containing 11 transcript variant 3 OS=Homo sapiens GN=ZMYND11 PE=2 SV=1	sp|Q9Y2P0|ZN835_HUMAN Zinc finger protein 835 OS=Homo sapiens GN=ZNF835 PE=2 SV=2	sp|P68402|PA1B2_HUMAN Platelet-activating factor acetylhydrolase IB subunit beta OS=Homo sapiens GN=PAFAH1B2 PE=1 SV=1	tr|Q549M8|Q549M8_HUMAN CLE7 OS=Homo sapiens GN=C14orf166 PE=2 SV=1
	tr|Q8IWP6|Q8IWP6_HUMAN Tubulin beta chain OS=Homo sapiens PE=2 SV=1	P20170800384_CON2,16680	P20170800384_CON4,19693	P20170800384_IR1,8255	tr|V9HW44|V9HW44_HUMAN Epididymis secretory protein Li 303 OS=Homo sapiens GN=HEL-S-303 PE=2 SV=1	tr|Q5RLJ0|Q5RLJ0_HUMAN CLE OS=Homo sapiens PE=2 SV=1
	P20170800384_CON1,24859	P20170800384_CON2,11326	sp|Q16513|PKN2_HUMAN Serine/threonine-protein kinase N2 OS=Homo sapiens GN=PKN2 PE=1 SV=1	sp|Q9Y3I0|RTCB_HUMAN tRNA-splicing ligase RtcB homolog OS=Homo sapiens GN=RTCB PE=1 SV=1	P20170800384_IR2,27148	P20170800384_IR4,16797
	P20170800384_CON1,26294	sp|P62263|RS14_HUMAN 40S ribosomal protein S14 OS=Homo sapiens GN=RPS14 PE=1 SV=3	P20170800384_CON4,15528	P20170800384_IR1,25916	sp|P81605|DCD_HUMAN Dermcidin OS=Homo sapiens GN=DCD PE=1 SV=2	sp|Q9Y247|FA50B_HUMAN Protein FAM50B OS=Homo sapiens GN=FAM50B PE=1 SV=1
	P20170800384_CON1,26414	P20170800384_CON2,26673	sp|Q53SF7|COBL1_HUMAN Cordon-bleu protein-like 1 OS=Homo sapiens GN=COBLL1 PE=1 SV=2	sp|Q9Y4R8|TELO2_HUMAN Telomere length regulation protein TEL2 homolog OS=Homo sapiens GN=TELO2 PE=1 SV=2	P20170800384_IR2,17717	tr|A0A024QZY3|A0A024QZY3_HUMAN Family with sequence similarity 50, member B, isoform CRA_a OS=Homo sapiens GN=FAM50B PE=4 SV=1
	P20170800384_CON1,25613	P20170800384_CON2,26358	tr|A0A0X1KG75|A0A0X1KG75_HUMAN Cordon-bleu protein-like 1 (Fragment) OS=Homo sapiens GN=COBLL1 PE=1 SV=1	tr|B3KMG2|B3KMG2_HUMAN cDNA FLJ10924 fis, clone OVARC1000443, highly similar to Homo sapiens mRNA; cDNA DKFZp434A073 OS=Homo sapiens PE=2 SV=1	sp|Q00610|CLH1_HUMAN Clathrin heavy chain 1 OS=Homo sapiens GN=CLTC PE=1 SV=5	P20170800384_IR4,5990
	P20170800384_CON1,25316	P20170800384_CON2,26364	tr|B7Z2P5|B7Z2P5_HUMAN cDNA FLJ56478, highly similar to Homo sapiens COBL-like 1 (COBLL1), mRNA OS=Homo sapiens PE=2 SV=1	tr|H3BU45|H3BU45_HUMAN Telomere length regulation protein TEL2 homolog (Fragment) OS=Homo sapiens GN=TELO2 PE=1 SV=1	tr|A0A087WVQ6|A0A087WVQ6_HUMAN Clathrin heavy chain OS=Homo sapiens GN=CLTC PE=1 SV=1	sp|Q9Y2I7|FYV1_HUMAN 1-phosphatidylinositol 3-phosphate 5-kinase OS=Homo sapiens GN=PIKFYVE PE=1 SV=3
	sp|P78371|TCPB_HUMAN T-complex protein 1 subunit beta OS=Homo sapiens GN=CCT2 PE=1 SV=4	P20170800384_CON2,13567	tr|A0A0D9SG04|A0A0D9SG04_HUMAN Cordon-bleu protein-like 1 OS=Homo sapiens GN=COBLL1 PE=1 SV=2	P20170800384_IR1,9516	P20170800384_IR2,24658	tr|F8WEZ0|F8WEZ0_HUMAN 1-phosphatidylinositol 3-phosphate 5-kinase OS=Homo sapiens GN=PIKFYVE PE=1 SV=1
	tr|V9HW96|V9HW96_HUMAN Chaperonin containing TCP1, subunit 2 (Beta), isoform CRA_b OS=Homo sapiens GN=HEL-S-100n PE=2 SV=1	tr|A0A023T6R1|A0A023T6R1_HUMAN Mago nashi protein OS=Homo sapiens GN=FLJ10292 PE=2 SV=1	P20170800384_CON4,2914	sp|Q9Y5B9|SP16H_HUMAN FACT complex subunit SPT16 OS=Homo sapiens GN=SUPT16H PE=1 SV=1	sp|Q09028|RBBP4_HUMAN Histone-binding protein RBBP4 OS=Homo sapiens GN=RBBP4 PE=1 SV=3	tr|V9HWG4|V9HWG4_HUMAN Epididymis luminal protein 37 OS=Homo sapiens GN=HEL37 PE=2 SV=1
	tr|B7Z4R3|B7Z4R3_HUMAN cDNA FLJ50585, highly similar to T-complex protein 1 subunit beta OS=Homo sapiens PE=2 SV=1	sp|P61326|MGN_HUMAN Protein mago nashi homolog OS=Homo sapiens GN=MAGOH PE=1 SV=1	sp|Q5D862|FILA2_HUMAN Filaggrin-2 OS=Homo sapiens GN=FLG2 PE=1 SV=1	P20170800384_IR1,24603	P20170800384_IR2,25803	tr|E9PDH4|E9PDH4_HUMAN 1-phosphatidylinositol 3-phosphate 5-kinase (Fragment) OS=Homo sapiens GN=PIKFYVE PE=1 SV=1
	P20170800384_CON1,25640	sp|Q96A72|MGN2_HUMAN Protein mago nashi homolog 2 OS=Homo sapiens GN=MAGOHB PE=1 SV=1	P20170800384_CON4,3462	sp|Q9Y6F6|MRVI1_HUMAN Protein MRVI1 OS=Homo sapiens GN=MRVI1 PE=1 SV=2	sp|Q12788|TBL3_HUMAN Transducin beta-like protein 3 OS=Homo sapiens GN=TBL3 PE=1 SV=2	P20170800384_IR4,6543
	P20170800384_CON1,25657	P20170800384_CON2,24412	sp|Q5R372|RBG1L_HUMAN Rab GTPase-activating protein 1-like OS=Homo sapiens GN=RABGAP1L PE=1 SV=1	tr|B7Z715|B7Z715_HUMAN cDNA FLJ59771, moderately similar to Homo sapiens murine retrovirus integration site 1 homolog (MRVI1), transcript variant 2, mRNA OS=Homo sapiens PE=2 SV=1	tr|A0JLS5|A0JLS5_HUMAN TBL3 protein (Fragment) OS=Homo sapiens GN=TBL3 PE=2 SV=1	sp|Q9Y2W1|TR150_HUMAN Thyroid hormone receptor-associated protein 3 OS=Homo sapiens GN=THRAP3 PE=1 SV=2
	P20170800384_CON1,26501	P20170800384_CON2,24417	tr|A0A0U1RQY6|A0A0U1RQY6_HUMAN Rab GTPase-activating protein 1-like, isoform 10 OS=Homo sapiens GN=RABGAP1L PE=1 SV=1	tr|H0YI08|H0YI08_HUMAN Protein MRVI1 OS=Homo sapiens GN=MRVI1 PE=1 SV=1	tr|J3KNP2|J3KNP2_HUMAN Transducin beta-like protein 3 (Fragment) OS=Homo sapiens GN=TBL3 PE=1 SV=1	P20170800384_IR4,11693
	P20170800384_CON1,27473	P20170800384_CON2,15531	tr|F1LJ00|F1LJ00_HUMAN TBC1 domain family, member 18 OS=Homo sapiens GN=TBC1D18 PE=2 SV=1	tr|E9PJ61|E9PJ61_HUMAN Protein MRVI1 OS=Homo sapiens GN=MRVI1 PE=1 SV=1	tr|A0A087WYP7|A0A087WYP7_HUMAN Transducin beta-like protein 3 OS=Homo sapiens GN=TBL3 PE=1 SV=1	sp|Q9Y3A2|UTP11_HUMAN Probable U3 small nucleolar RNA-associated protein 11 OS=Homo sapiens GN=UTP11 PE=1 SV=2
	P20170800384_CON1,25497	P20170800384_CON2,24997	tr|A0A0C4DG54|A0A0C4DG54_HUMAN Rab GTPase-activating protein 1-like, isoform 10 (Fragment) OS=Homo sapiens GN=RABGAP1L PE=1 SV=1	P20170800384_IR1,2453	P20170800384_IR2,7758	P20170800384_IR4,14360
	P20170800384_CON1,27113	tr|J3KRB3|J3KRB3_HUMAN 60S ribosomal protein L17 (Fragment) OS=Homo sapiens GN=RPL17 PE=3 SV=3	P20170800384_CON4,6492	sp|Q9Y6V0|PCLO_HUMAN Protein piccolo OS=Homo sapiens GN=PCLO PE=1 SV=4	sp|Q13077|TRAF1_HUMAN TNF receptor-associated factor 1 OS=Homo sapiens GN=TRAF1 PE=1 SV=1	sp|Q9Y5W8|SNX13_HUMAN Sorting nexin-13 OS=Homo sapiens GN=SNX13 PE=1 SV=4
	P20170800384_CON1,26867	tr|A0A087WXM6|A0A087WXM6_HUMAN 60S ribosomal protein L17 (Fragment) OS=Homo sapiens GN=RPL17 PE=3 SV=1	sp|Q5TAT6|CODA1_HUMAN Collagen alpha-1(XIII) chain OS=Homo sapiens GN=COL13A1 PE=1 SV=1	tr|E9PE96|E9PE96_HUMAN Protein piccolo OS=Homo sapiens GN=PCLO PE=1 SV=1	P20170800384_IR2,7429	tr|B4DGG2|B4DGG2_HUMAN cDNA FLJ56070, highly similar to Sorting nexin-13 OS=Homo sapiens PE=2 SV=1
	P20170800384_CON1,27730	tr|J3KRX5|J3KRX5_HUMAN 60S ribosomal protein L17 (Fragment) OS=Homo sapiens GN=RPL17 PE=3 SV=1	tr|E7EX21|E7EX21_HUMAN Collagen alpha-1(XIII) chain OS=Homo sapiens GN=COL13A1 PE=1 SV=1	tr|A4D1A8|A4D1A8_HUMAN Similar to Piccolo protein (Aczonin) OS=Homo sapiens GN=LOC392742 PE=4 SV=1	sp|Q14031|CO4A6_HUMAN Collagen alpha-6(IV) chain OS=Homo sapiens GN=COL4A6 PE=1 SV=3	tr|Q86XC4|Q86XC4_HUMAN Sorting nexin 13 OS=Homo sapiens GN=SNX13 PE=2 SV=1
	tr|V9HWB8|V9HWB8_HUMAN Pyruvate kinase OS=Homo sapiens GN=HEL-S-30 PE=1 SV=1	tr|A0A087WWH0|A0A087WWH0_HUMAN 60S ribosomal protein L17 (Fragment) OS=Homo sapiens GN=RPL17 PE=3 SV=6	tr|Q9UP45|Q9UP45_HUMAN Type XIII collagen (Fragment) OS=Homo sapiens PE=4 SV=1	tr|Q68D69|Q68D69_HUMAN Putative uncharacterized protein DKFZp779G1236 OS=Homo sapiens GN=DKFZp779G1236 PE=2 SV=1	tr|B2RTX6|B2RTX6_HUMAN COL4A6 protein OS=Homo sapiens GN=COL4A6 PE=2 SV=1	tr|B3KN60|B3KN60_HUMAN Sorting nexin 13, isoform CRA_e OS=Homo sapiens GN=SNX13 PE=2 SV=1
	sp|P14618|KPYM_HUMAN Pyruvate kinase PKM OS=Homo sapiens GN=PKM PE=1 SV=4	tr|A0A0A6YYL6|A0A0A6YYL6_HUMAN Protein RPL17-C18orf32 OS=Homo sapiens GN=RPL17-C18orf32 PE=3 SV=1	tr|E7ES50|E7ES50_HUMAN Collagen alpha-1(XIII) chain OS=Homo sapiens GN=COL13A1 PE=1 SV=3	tr|Q6ZU41|Q6ZU41_HUMAN cDNA FLJ44011 fis, clone TESTI4024420, highly similar to Rattus norvegicus presynaptic cytomatrix protein (Pclo) OS=Homo sapiens PE=2 SV=1	tr|B7ZMM7|B7ZMM7_HUMAN COL4A6 protein OS=Homo sapiens GN=COL4A6 PE=2 SV=1	tr|A0A024RA48|A0A024RA48_HUMAN Sorting nexin 13, isoform CRA_c OS=Homo sapiens GN=SNX13 PE=4 SV=1
	tr|B4DNK4|B4DNK4_HUMAN Pyruvate kinase OS=Homo sapiens GN=PKM PE=1 SV=1	tr|J3QS96|J3QS96_HUMAN 60S ribosomal protein L17 (Fragment) OS=Homo sapiens GN=RPL17 PE=3 SV=1	P20170800384_CON4,5559	P20170800384_IR1,23681	tr|Q9UEH6|Q9UEH6_HUMAN A6(IV) collagen (Fragment) OS=Homo sapiens GN=COL4A6 PE=3 SV=1	tr|A0A087WUZ7|A0A087WUZ7_HUMAN Sorting nexin 13, isoform CRA_g OS=Homo sapiens GN=SNX13 PE=1 SV=1
	tr|Q8WUW7|Q8WUW7_HUMAN Pyruvate kinase (Fragment) OS=Homo sapiens GN=PKM2 PE=2 SV=2	tr|J3QQT2|J3QQT2_HUMAN 60S ribosomal protein L17 (Fragment) OS=Homo sapiens GN=RPL17 PE=3 SV=1	sp|Q709C8|VP13C_HUMAN Vacuolar protein sorting-associated protein 13C OS=Homo sapiens GN=VPS13C PE=1 SV=1	tr|A0A024QZN4|A0A024QZN4_HUMAN Vinculin, isoform CRA_c OS=Homo sapiens GN=VCL PE=4 SV=1	tr|F5H3Q5|F5H3Q5_HUMAN Collagen alpha-6(IV) chain OS=Homo sapiens GN=COL4A6 PE=1 SV=1	tr|A0A024R9Z9|A0A024R9Z9_HUMAN Sorting nexin 13, isoform CRA_b OS=Homo sapiens GN=SNX13 PE=4 SV=1
	P20170800384_CON1,18112	tr|A0A024R261|A0A024R261_HUMAN HCG24487, isoform CRA_c OS=Homo sapiens GN=hCG_24487 PE=3 SV=1	P20170800384_CON4,6051	tr|B3KXA2|B3KXA2_HUMAN cDNA FLJ45031 fis, clone BRAWH3018548, highly similar to Vinculin OS=Homo sapiens PE=2 SV=1	tr|A0A087WZY5|A0A087WZY5_HUMAN Collagen alpha-6(IV) chain OS=Homo sapiens GN=COL4A6 PE=1 SV=1	P20170800384_IR4,10491
	P20170800384_CON1,25887	sp|P18621|RL17_HUMAN 60S ribosomal protein L17 OS=Homo sapiens GN=RPL17 PE=1 SV=3	sp|Q7Z5M8|AB12B_HUMAN Protein ABHD12B OS=Homo sapiens GN=ABHD12B PE=2 SV=1	tr|B4E3Q9|B4E3Q9_HUMAN cDNA FLJ59659, highly similar to Vinculin OS=Homo sapiens PE=2 SV=1	tr|A8MXH5|A8MXH5_HUMAN Collagen alpha-6(IV) chain OS=Homo sapiens GN=COL4A6 PE=1 SV=2	tr|A0A024QZN8|A0A024QZN8_HUMAN Hect domain and RLD 4, isoform CRA_b OS=Homo sapiens GN=HERC4 PE=4 SV=1
	P20170800384_CON1,25889	P20170800384_CON2,24605	P20170800384_CON4,9899	sp|P18206|VINC_HUMAN Vinculin OS=Homo sapiens GN=VCL PE=1 SV=4	tr|F5H851|F5H851_HUMAN Collagen alpha-6(IV) chain OS=Homo sapiens GN=COL4A6 PE=1 SV=2	tr|A8K9U4|A8K9U4_HUMAN cDNA FLJ77205, highly similar to Homo sapiens hect domain and RLD 4 (HERC4), transcript variant 2, mRNA (Fragment) OS=Homo sapiens PE=2 SV=1
	P20170800384_CON1,26520	P20170800384_CON2,24613	sp|Q7Z6R9|AP2D_HUMAN Transcription factor AP-2-delta OS=Homo sapiens GN=TFAP2D PE=2 SV=1	tr|V9HWK2|V9HWK2_HUMAN Epididymis luminal protein 114 OS=Homo sapiens GN=HEL114 PE=2 SV=1	P20170800384_IR2,9110	sp|Q5GLZ8|HERC4_HUMAN Probable E3 ubiquitin-protein ligase HERC4 OS=Homo sapiens GN=HERC4 PE=1 SV=1
	P20170800384_CON1,27294	P20170800384_CON2,3912	P20170800384_CON4,11138	P20170800384_IR1,2732	sp|Q14209|E2F2_HUMAN Transcription factor E2F2 OS=Homo sapiens GN=E2F2 PE=1 SV=1	P20170800384_IR4,25889
	P20170800384_CON1,25367	P20170800384_CON2,13498	sp|Q86UK0|ABCAC_HUMAN ATP-binding cassette sub-family A member 12 OS=Homo sapiens GN=ABCA12 PE=1 SV=3	tr|A0A024R1N4|A0A024R1N4_HUMAN X-ray repair complementing defective repair in Chinese hamster cells 6 (Ku autoantigen, 70kDa), isoform CRA_a OS=Homo sapiens GN=XRCC6 PE=4 SV=1	tr|Q5U0J0|Q5U0J0_HUMAN E2F transcription factor 2 OS=Homo sapiens PE=2 SV=1	tr|A0A024R814|A0A024R814_HUMAN Ribosomal protein L7, isoform CRA_a OS=Homo sapiens GN=RPL7 PE=4 SV=1
	P20170800384_CON1,25134	tr|Q5JP53|Q5JP53_HUMAN Tubulin beta chain OS=Homo sapiens GN=TUBB PE=1 SV=1	P20170800384_CON4,4873	tr|B2RDN9|B2RDN9_HUMAN cDNA, FLJ96699, highly similar to Homo sapiens thyroid autoantigen 70kDa (Ku antigen) (G22P1), mRNA OS=Homo sapiens PE=2 SV=1	P20170800384_IR2,17458	sp|P18124|RL7_HUMAN 60S ribosomal protein L7 OS=Homo sapiens GN=RPL7 PE=1 SV=1
	P20170800384_CON1,25152	tr|Q5SU16|Q5SU16_HUMAN Tubulin beta chain OS=Homo sapiens GN=TUBB PE=2 SV=1	sp|Q86YZ3|HORN_HUMAN Hornerin OS=Homo sapiens GN=HRNR PE=1 SV=2	tr|B1AHC9|B1AHC9_HUMAN X-ray repair cross-complementing protein 6 OS=Homo sapiens GN=XRCC6 PE=1 SV=1	sp|Q15388|TOM20_HUMAN Mitochondrial import receptor subunit TOM20 homolog OS=Homo sapiens GN=TOMM20 PE=1 SV=1	P20170800384_IR4,15002
	tr|A0A140VJQ4|A0A140VJQ4_HUMAN Testicular tissue protein Li 130 OS=Homo sapiens PE=2 SV=1	tr|Q5ST81|Q5ST81_HUMAN Tubulin beta chain OS=Homo sapiens GN=TUBB PE=1 SV=1	P20170800384_CON4,2904	sp|P12956|XRCC6_HUMAN X-ray repair cross-complementing protein 6 OS=Homo sapiens GN=XRCC6 PE=1 SV=2	tr|A0A024R3W2|A0A024R3W2_HUMAN Translocase of outer mitochondrial membrane 20 homolog (Yeast), isoform CRA_a OS=Homo sapiens GN=TOMM20 PE=3 SV=1	tr|A0A024RBD4|A0A024RBD4_HUMAN Coiled-coil domain containing 41, isoform CRA_b OS=Homo sapiens GN=CCDC41 PE=4 SV=1
	sp|P04181|OAT_HUMAN Ornithine aminotransferase, mitochondrial OS=Homo sapiens GN=OAT PE=1 SV=1	tr|B4DY90|B4DY90_HUMAN Tubulin beta chain OS=Homo sapiens PE=2 SV=1	sp|Q8IUM7|NPAS4_HUMAN Neuronal PAS domain-containing protein 4 OS=Homo sapiens GN=NPAS4 PE=1 SV=1	P20170800384_IR1,25734	P20170800384_IR2,26903	tr|J3KNW7|J3KNW7_HUMAN Centrosomal protein of 83 kDa OS=Homo sapiens GN=CEP83 PE=1 SV=1
	P20170800384_CON1,18598	tr|Q6LC01|Q6LC01_HUMAN Tubulin beta chain (Fragment) OS=Homo sapiens PE=2 SV=1	P20170800384_CON4,3004	tr|A0A024R4Q8|A0A024R4Q8_HUMAN Ribosomal protein S5, isoform CRA_a OS=Homo sapiens GN=RPS5 PE=3 SV=1	sp|Q32M78|ZN699_HUMAN Zinc finger protein 699 OS=Homo sapiens GN=ZNF699 PE=1 SV=1	tr|A0A0A0MS84|A0A0A0MS84_HUMAN Centrosomal protein of 83 kDa OS=Homo sapiens GN=CEP83 PE=1 SV=1
	P20170800384_CON1,24757	tr|B4DXZ5|B4DXZ5_HUMAN cDNA FLJ52029, highly similar to Tubulin beta-7 chain OS=Homo sapiens PE=2 SV=1	sp|Q8IY21|DDX60_HUMAN Probable ATP-dependent RNA helicase DDX60 OS=Homo sapiens GN=DDX60 PE=1 SV=3	tr|M0R0F0|M0R0F0_HUMAN 40S ribosomal protein S5 (Fragment) OS=Homo sapiens GN=RPS5 PE=1 SV=1	P20170800384_IR2,16135	sp|Q9Y592|CEP83_HUMAN Centrosomal protein of 83 kDa OS=Homo sapiens GN=CEP83 PE=1 SV=2
	P20170800384_CON1,24758	sp|P07437|TBB5_HUMAN Tubulin beta chain OS=Homo sapiens GN=TUBB PE=1 SV=2	tr|Q53FU7|Q53FU7_HUMAN Putative uncharacterized protein (Fragment) OS=Homo sapiens PE=2 SV=1	tr|M0R0R2|M0R0R2_HUMAN 40S ribosomal protein S5 OS=Homo sapiens GN=RPS5 PE=1 SV=1	sp|Q3V5L5|MGT5B_HUMAN Alpha-1,6-mannosylglycoprotein 6-beta-N-acetylglucosaminyltransferase B OS=Homo sapiens GN=MGAT5B PE=1 SV=2	P20170800384_IR4,2960
	P20170800384_CON1,25369	tr|B4E052|B4E052_HUMAN cDNA FLJ52378, highly similar to Tubulin beta-7 chain OS=Homo sapiens PE=2 SV=1	sp|Q5H9U9|DDX6L_HUMAN Probable ATP-dependent RNA helicase DDX60-like OS=Homo sapiens GN=DDX60L PE=2 SV=2	sp|P46782|RS5_HUMAN 40S ribosomal protein S5 OS=Homo sapiens GN=RPS5 PE=1 SV=4	tr|H3BQ65|H3BQ65_HUMAN Alpha-1,6-mannosylglycoprotein 6-beta-N-acetylglucosaminyltransferase B OS=Homo sapiens GN=MGAT5B PE=1 SV=1	tr|A0A075B6W8|A0A075B6W8_HUMAN T-cell receptor alpha joining 17 (Fragment) OS=Homo sapiens GN=TRAJ17 PE=4 SV=1
	P20170800384_CON1,25387	tr|Q96B85|Q96B85_HUMAN TUBB protein (Fragment) OS=Homo sapiens GN=TUBB PE=2 SV=1	tr|A0A0K1H1B1|A0A0K1H1B1_HUMAN Putative ATP-dependent RNA helicase DDX60 OS=Homo sapiens GN=DDX60L PE=2 SV=1	tr|Q53G25|Q53G25_HUMAN Ribosomal protein S5 variant (Fragment) OS=Homo sapiens PE=2 SV=1	P20170800384_IR2,5438	P20170800384_IR4,7127
	P20170800384_CON1,25956	tr|Q9BUU9|Q9BUU9_HUMAN Tubulin beta chain (Fragment) OS=Homo sapiens GN=TUBB PE=2 SV=1	tr|Q9NXV7|Q9NXV7_HUMAN cDNA FLJ20035 fis, clone COL00213 OS=Homo sapiens PE=2 SV=1	tr|M0QZN2|M0QZN2_HUMAN 40S ribosomal protein S5 OS=Homo sapiens GN=RPS5 PE=1 SV=1	sp|Q460N5|PAR14_HUMAN Poly [ADP-ribose] polymerase 14 OS=Homo sapiens GN=PARP14 PE=1 SV=3	tr|A0A075B754|A0A075B754_HUMAN ATPase family AAA domain-containing protein 5 OS=Homo sapiens GN=ATAD5 PE=1 SV=1
	tr|A8MUD9|A8MUD9_HUMAN 60S ribosomal protein L7 OS=Homo sapiens GN=RPL7 PE=1 SV=1	tr|B7ZAF0|B7ZAF0_HUMAN Tubulin beta chain OS=Homo sapiens PE=2 SV=1	tr|Q6B0F7|Q6B0F7_HUMAN DDX60 protein (Fragment) OS=Homo sapiens GN=DDX60 PE=2 SV=1	P20170800384_IR1,25756	tr|H7C5R8|H7C5R8_HUMAN Poly [ADP-ribose] polymerase 14 (Fragment) OS=Homo sapiens GN=PARP14 PE=1 SV=1	sp|Q96QE3|ATAD5_HUMAN ATPase family AAA domain-containing protein 5 OS=Homo sapiens GN=ATAD5 PE=1 SV=4
	sp|P18124|RL7_HUMAN 60S ribosomal protein L7 OS=Homo sapiens GN=RPL7 PE=1 SV=1	tr|B7ZAK1|B7ZAK1_HUMAN Tubulin beta chain OS=Homo sapiens PE=2 SV=1	P20170800384_CON4,8954	tr|A0A024R4Z6|A0A024R4Z6_HUMAN FACT complex subunit SSRP1 OS=Homo sapiens GN=SSRP1 PE=3 SV=1	tr|D3DN94|D3DN94_HUMAN Poly (ADP-ribose) polymerase family, member 14, isoform CRA_a OS=Homo sapiens GN=PARP14 PE=4 SV=1	tr|H0UIC2|H0UIC2_HUMAN HCG1794678 OS=Homo sapiens GN=hCG_1794678 PE=4 SV=1
	tr|O95036|O95036_HUMAN Similar to 60S ribosomal protein L7; similar to P18124 (PID:d133021) OS=Homo sapiens GN=WUGSC:H_RG054D04.1 PE=4 SV=1	P20170800384_CON2,26234	sp|Q8IYB3|SRRM1_HUMAN Serine/arginine repetitive matrix protein 1 OS=Homo sapiens GN=SRRM1 PE=1 SV=2	sp|Q08945|SSRP1_HUMAN FACT complex subunit SSRP1 OS=Homo sapiens GN=SSRP1 PE=1 SV=1	P20170800384_IR2,16946	P20170800384_IR4,5300
	tr|A0A024R814|A0A024R814_HUMAN Ribosomal protein L7, isoform CRA_a OS=Homo sapiens GN=RPL7 PE=4 SV=1	P20170800384_CON2,26241	tr|A0A0S2Z4W1|A0A0S2Z4W1_HUMAN Serine/arginine repetitive matrix 1 isoform 1 (Fragment) OS=Homo sapiens GN=SRRM1 PE=2 SV=1	tr|Q59GH7|Q59GH7_HUMAN Structure specific recognition protein 1 variant (Fragment) OS=Homo sapiens PE=2 SV=1	sp|Q53SF7|COBL1_HUMAN Cordon-bleu protein-like 1 OS=Homo sapiens GN=COBLL1 PE=1 SV=2	tr|A0A087WVF4|A0A087WVF4_HUMAN Chromodomain-helicase-DNA-binding protein 1 (Fragment) OS=Homo sapiens GN=CHD1 PE=1 SV=1
	P20170800384_CON1,7447	P20170800384_CON2,25058	tr|E9PCT1|E9PCT1_HUMAN Serine/arginine repetitive matrix protein 1 OS=Homo sapiens GN=SRRM1 PE=1 SV=3	P20170800384_IR1,24113	tr|B7Z2P5|B7Z2P5_HUMAN cDNA FLJ56478, highly similar to Homo sapiens COBL-like 1 (COBLL1), mRNA OS=Homo sapiens PE=2 SV=1	P20170800384_IR4,3062
	P20170800384_CON1,6143	P20170800384_CON2,24668	tr|B7Z7U0|B7Z7U0_HUMAN cDNA FLJ61739, highly similar to Serine/arginine repetitive matrix protein 1 OS=Homo sapiens PE=2 SV=1	tr|A0A024R5K8|A0A024R5K8_HUMAN Serpin peptidase inhibitor, clade H (Heat shock protein 47), member 1, (Collagen binding protein 1), isoform CRA_a OS=Homo sapiens GN=SERPINH1 PE=3 SV=1	tr|A0A0D9SG04|A0A0D9SG04_HUMAN Cordon-bleu protein-like 1 OS=Homo sapiens GN=COBLL1 PE=1 SV=2	tr|A0A087WXY2|A0A087WXY2_HUMAN Plakophilin-2 (Fragment) OS=Homo sapiens GN=PKP2 PE=1 SV=1
	P20170800384_CON1,6145	tr|V9HW31|V9HW31_HUMAN ATP synthase subunit beta OS=Homo sapiens GN=HEL-S-271 PE=1 SV=1	tr|A0A0S2Z4Z6|A0A0S2Z4Z6_HUMAN Serine/arginine repetitive matrix 1 isoform 2 (Fragment) OS=Homo sapiens GN=SRRM1 PE=2 SV=1	tr|E9PKH2|E9PKH2_HUMAN Serpin H1 OS=Homo sapiens GN=SERPINH1 PE=1 SV=1	tr|A0A0X1KG75|A0A0X1KG75_HUMAN Cordon-bleu protein-like 1 (Fragment) OS=Homo sapiens GN=COBLL1 PE=1 SV=1	P20170800384_IR4,8179
	P20170800384_CON1,27364	tr|Q0QEN7|Q0QEN7_HUMAN ATP synthase subunit beta (Fragment) OS=Homo sapiens GN=ATP5B PE=2 SV=1	tr|A9Z1X7|A9Z1X7_HUMAN Serine/arginine repetitive matrix protein 1 OS=Homo sapiens GN=SRRM1 PE=1 SV=1	sp|P50454|SERPH_HUMAN Serpin H1 OS=Homo sapiens GN=SERPINH1 PE=1 SV=2	P20170800384_IR2,2758	tr|A0A0A0MSL8|A0A0A0MSL8_HUMAN RBM14-RBM4 readthrough OS=Homo sapiens GN=RBM14-RBM4 PE=4 SV=1
	P20170800384_CON1,27365	sp|P06576|ATPB_HUMAN ATP synthase subunit beta, mitochondrial OS=Homo sapiens GN=ATP5B PE=1 SV=3	tr|M0R088|M0R088_HUMAN Serine/arginine repetitive matrix protein 1 (Fragment) OS=Homo sapiens GN=SRRM1 PE=1 SV=1	tr|A8K259|A8K259_HUMAN cDNA FLJ78501, highly similar to Homo sapiens serpin peptidase inhibitor, clade H (heat shock protein 47), member 1, (collagen binding protein 1) (SERPINH1), mRNA OS=Homo sapiens PE=2 SV=1	sp|Q5CZC0|FSIP2_HUMAN Fibrous sheath-interacting protein 2 OS=Homo sapiens GN=FSIP2 PE=2 SV=4	tr|F8WDX3|F8WDX3_HUMAN RNA-binding protein 14 OS=Homo sapiens GN=RBM14 PE=4 SV=1
	P20170800384_CON1,21052	P20170800384_CON2,26916	P20170800384_CON4,5295	tr|B4DN87|B4DN87_HUMAN cDNA FLJ52569, highly similar to Collagen-binding protein 2 OS=Homo sapiens PE=2 SV=1	P20170800384_IR2,17523	tr|A0A0S2Z567|A0A0S2Z567_HUMAN RNA binding motif protein 14 isoform 2 OS=Homo sapiens GN=RBM14 PE=2 SV=1
	tr|Q7Z351|Q7Z351_HUMAN Putative uncharacterized protein DKFZp686N02209 OS=Homo sapiens GN=DKFZp686N02209 PE=2 SV=1	P20170800384_CON2,26925	sp|Q8N475|FSTL5_HUMAN Follistatin-related protein 5 OS=Homo sapiens GN=FSTL5 PE=2 SV=2	P20170800384_IR1,26362	sp|Q5D862|FILA2_HUMAN Filaggrin-2 OS=Homo sapiens GN=FLG2 PE=1 SV=1	tr|A0A0S2Z5V2|A0A0S2Z5V2_HUMAN RNA binding motif protein 14 isoform 3 OS=Homo sapiens GN=RBM14 PE=2 SV=1
	tr|Q6N096|Q6N096_HUMAN Putative uncharacterized protein DKFZp686I15196 OS=Homo sapiens GN=DKFZp686I15196 PE=2 SV=1	P20170800384_CON2,26757	P20170800384_CON4,9670	tr|A0A024R6F8|A0A024R6F8_HUMAN Chromosome 14 open reading frame 44, isoform CRA_a OS=Homo sapiens GN=C14orf44 PE=4 SV=1	P20170800384_IR2,7051	tr|B8ZZ74|B8ZZ74_HUMAN RNA-binding protein 14 OS=Homo sapiens GN=RBM14 PE=4 SV=1
	tr|Q6N094|Q6N094_HUMAN Putative uncharacterized protein DKFZp686O01196 OS=Homo sapiens GN=DKFZp686O01196 PE=2 SV=1	P20170800384_CON2,25480	sp|Q8N9H6|CH031_HUMAN Uncharacterized protein C8orf31 OS=Homo sapiens GN=C8orf31 PE=2 SV=1	sp|Q96MY7|F161B_HUMAN Protein FAM161B OS=Homo sapiens GN=FAM161B PE=1 SV=2	sp|Q5VTE0|EF1A3_HUMAN Putative elongation factor 1-alpha-like 3 OS=Homo sapiens GN=EEF1A1P5 PE=5 SV=1	tr|A0A0S2Z4Z0|A0A0S2Z4Z0_HUMAN RNA binding motif protein 14 isoform 1 (Fragment) OS=Homo sapiens GN=RBM14 PE=2 SV=1
	tr|V9HW68|V9HW68_HUMAN Epididymis luminal protein 214 OS=Homo sapiens GN=HEL-214 PE=2 SV=1	tr|V9HWI5|V9HWI5_HUMAN Cofilin 1 (Non-muscle), isoform CRA_b OS=Homo sapiens GN=HEL-S-15 PE=2 SV=1	P20170800384_CON4,2672	tr|H0YJ62|H0YJ62_HUMAN Protein FAM161B (Fragment) OS=Homo sapiens GN=FAM161B PE=4 SV=1	tr|Q6IPS9|Q6IPS9_HUMAN Elongation factor 1-alpha OS=Homo sapiens GN=EEF1A1 PE=2 SV=1	sp|Q96PK6|RBM14_HUMAN RNA-binding protein 14 OS=Homo sapiens GN=RBM14 PE=1 SV=2
	tr|A8K008|A8K008_HUMAN Uncharacterized protein OS=Homo sapiens PE=2 SV=1	tr|E9PK25|E9PK25_HUMAN Cofilin-1 OS=Homo sapiens GN=CFL1 PE=1 SV=1	sp|Q8TD57|DYH3_HUMAN Dynein heavy chain 3, axonemal OS=Homo sapiens GN=DNAH3 PE=2 SV=1	P20170800384_IR1,7099	sp|Q05639|EF1A2_HUMAN Elongation factor 1-alpha 2 OS=Homo sapiens GN=EEF1A2 PE=1 SV=1	tr|A0A0A6YYI9|A0A0A6YYI9_HUMAN Protein RBM14-RBM4 OS=Homo sapiens GN=RBM14-RBM4 PE=4 SV=1
	tr|Q6MZV7|Q6MZV7_HUMAN Putative uncharacterized protein DKFZp686C11235 OS=Homo sapiens GN=DKFZp686C11235 PE=1 SV=1	tr|E9PP50|E9PP50_HUMAN Cofilin-1 (Fragment) OS=Homo sapiens GN=CFL1 PE=1 SV=8	P20170800384_CON4,12910	tr|A0A024R6W0|A0A024R6W0_HUMAN Aspartate aminotransferase OS=Homo sapiens GN=GOT2 PE=4 SV=1	sp|P68104|EF1A1_HUMAN Elongation factor 1-alpha 1 OS=Homo sapiens GN=EEF1A1 PE=1 SV=1	P20170800384_IR4,2866
	tr|Q6N089|Q6N089_HUMAN Uncharacterized protein OS=Homo sapiens GN=DKFZp686P15220 PE=1 SV=1	sp|P23528|COF1_HUMAN Cofilin-1 OS=Homo sapiens GN=CFL1 PE=1 SV=3	sp|Q8TF72|SHRM3_HUMAN Protein Shroom3 OS=Homo sapiens GN=SHROOM3 PE=1 SV=2	tr|B3KUZ8|B3KUZ8_HUMAN Aspartate aminotransferase OS=Homo sapiens PE=2 SV=1	tr|Q53HM9|Q53HM9_HUMAN Elongation factor 1-alpha (Fragment) OS=Homo sapiens PE=2 SV=1	tr|A0A0A0MTS7|A0A0A0MTS7_HUMAN Titin OS=Homo sapiens GN=TTN PE=1 SV=1
	tr|S6B291|S6B291_HUMAN IgG H chain OS=Homo sapiens PE=1 SV=1	tr|G3V1A4|G3V1A4_HUMAN Cofilin 1 (Non-muscle), isoform CRA_a OS=Homo sapiens GN=CFL1 PE=1 SV=1	tr|B4E244|B4E244_HUMAN cDNA FLJ55531, highly similar to Homo sapiens shroom (SHRM), mRNA OS=Homo sapiens PE=2 SV=1	sp|P00505|AATM_HUMAN Aspartate aminotransferase, mitochondrial OS=Homo sapiens GN=GOT2 PE=1 SV=3	tr|Q53HR5|Q53HR5_HUMAN Elongation factor 1-alpha (Fragment) OS=Homo sapiens PE=2 SV=1	tr|D3DPG0|D3DPG0_HUMAN Titin, isoform CRA_a OS=Homo sapiens GN=TTN PE=4 SV=1
	sp|P0DOX5|IGG1_HUMAN Immunoglobulin gamma-1 heavy chain OS=Homo sapiens PE=1 SV=1	tr|E9PQB7|E9PQB7_HUMAN Cofilin-1 (Fragment) OS=Homo sapiens GN=CFL1 PE=1 SV=1	tr|Q6ZVL3|Q6ZVL3_HUMAN cDNA FLJ42424 fis, clone BLADE2004089, moderately similar to Mus musculus PDZ domain actin binding protein Shroom mRNA (Fragment) OS=Homo sapiens PE=2 SV=1	P20170800384_IR1,26868	tr|Q9H2I7|Q9H2I7_HUMAN Elongation factor 1-alpha OS=Homo sapiens PE=2 SV=1	sp|Q8WZ42|TITIN_HUMAN Titin OS=Homo sapiens GN=TTN PE=1 SV=4
	P20170800384_CON1,10873	P20170800384_CON2,26927	tr|B3KY47|B3KY47_HUMAN cDNA FLJ46841 fis, clone UTERU3000670, highly similar to Homo sapiens shroom (SHRM), mRNA OS=Homo sapiens PE=2 SV=1	tr|A0A024R8K0|A0A024R8K0_HUMAN Archaemetzincins-2, isoform CRA_d OS=Homo sapiens GN=AMZ2 PE=4 SV=1	tr|Q53HQ7|Q53HQ7_HUMAN Elongation factor 1-alpha (Fragment) OS=Homo sapiens PE=2 SV=1	tr|C0JYZ2|C0JYZ2_HUMAN Titin OS=Homo sapiens GN=TTN PE=4 SV=1
	P20170800384_CON1,11516	P20170800384_CON2,26132	P20170800384_CON4,4138	P20170800384_IR1,2304	tr|Q6NS35|Q6NS35_HUMAN EEF1A1 protein OS=Homo sapiens GN=EEF1A1 PE=2 SV=1	P20170800384_IR4,4369
	P20170800384_CON1,11964	P20170800384_CON2,26148	sp|Q8WWK9|CKAP2_HUMAN Cytoskeleton-associated protein 2 OS=Homo sapiens GN=CKAP2 PE=1 SV=1	tr|A0A024RAB6|A0A024RAB6_HUMAN Heparan sulfate proteoglycan 2 (Perlecan), isoform CRA_b OS=Homo sapiens GN=HSPG2 PE=4 SV=1	tr|A0A087WVQ9|A0A087WVQ9_HUMAN Elongation factor 1-alpha 1 OS=Homo sapiens GN=EEF1A1 PE=1 SV=1	tr|A0A0A1HAN9|A0A0A1HAN9_HUMAN H.sapiens ras-related Hrab5 protein OS=Homo sapiens PE=2 SV=1
	P20170800384_CON1,12645	P20170800384_CON2,25470	tr|B2RMQ4|B2RMQ4_HUMAN Cytoskeleton associated protein 2 OS=Homo sapiens GN=CKAP2 PE=2 SV=1	sp|P98160|PGBM_HUMAN Basement membrane-specific heparan sulfate proteoglycan core protein OS=Homo sapiens GN=HSPG2 PE=1 SV=4	tr|A8K9C4|A8K9C4_HUMAN Elongation factor 1-alpha OS=Homo sapiens PE=2 SV=1	tr|A0A024R2K1|A0A024R2K1_HUMAN RAB5A, member RAS oncogene family, isoform CRA_a OS=Homo sapiens GN=RAB5A PE=4 SV=1
	P20170800384_CON1,20519	sp|O00410|IPO5_HUMAN Importin-5 OS=Homo sapiens GN=IPO5 PE=1 SV=4	P20170800384_CON4,2859	P20170800384_IR1,5938	tr|B4DNE0|B4DNE0_HUMAN cDNA FLJ52573, highly similar to Elongation factor 1-alpha 1 OS=Homo sapiens PE=2 SV=1	sp|P20339|RAB5A_HUMAN Ras-related protein Rab-5A OS=Homo sapiens GN=RAB5A PE=1 SV=2
	P20170800384_CON1,9649	tr|A0A024RDY0|A0A024RDY0_HUMAN RAN binding protein 5, isoform CRA_d OS=Homo sapiens GN=RANBP5 PE=4 SV=1	sp|Q92499|DDX1_HUMAN ATP-dependent RNA helicase DDX1 OS=Homo sapiens GN=DDX1 PE=1 SV=2	tr|A0A024RBU2|A0A024RBU2_HUMAN U11/U12 snRNP 35K, isoform CRA_a OS=Homo sapiens GN=U1SNRNPBP PE=4 SV=1	tr|Q53G85|Q53G85_HUMAN Elongation factor 1-alpha (Fragment) OS=Homo sapiens PE=2 SV=1	P20170800384_IR4,24708
	tr|V9HWH2|V9HWH2_HUMAN Creatine kinase brain isoform 1 OS=Homo sapiens GN=HEL-S-29 PE=2 SV=1	tr|B4E0R6|B4E0R6_HUMAN cDNA FLJ54573, highly similar to Importin beta-3 OS=Homo sapiens PE=2 SV=1	tr|B4DP70|B4DP70_HUMAN cDNA FLJ51017, highly similar to ATP-dependent RNA helicase DDX1 (EC 3.6.1.-) (Fragment) OS=Homo sapiens PE=2 SV=1	sp|Q16560|U1SBP_HUMAN U11/U12 small nuclear ribonucleoprotein 35 kDa protein OS=Homo sapiens GN=SNRNP35 PE=1 SV=1	tr|Q6IPN6|Q6IPN6_HUMAN Elongation factor 1-alpha OS=Homo sapiens GN=EEF1A1 PE=2 SV=1	tr|A0A0C4DGA6|A0A0C4DGA6_HUMAN Helicase-like transcription factor OS=Homo sapiens GN=HLTF PE=1 SV=1
	tr|V9HW77|V9HW77_HUMAN Epididymis luminal protein 211 OS=Homo sapiens GN=HEL-211 PE=2 SV=1	tr|H0Y8C6|H0Y8C6_HUMAN Importin-5 (Fragment) OS=Homo sapiens GN=IPO5 PE=1 SV=1	tr|A3RJH1|A3RJH1_HUMAN ATP-dependent RNA helicase DDX1 OS=Homo sapiens GN=DDX1 PE=2 SV=1	tr|Q96N32|Q96N32_HUMAN cDNA FLJ31471 fis, clone NT2NE2001435 OS=Homo sapiens PE=2 SV=1	tr|Q5JR01|Q5JR01_HUMAN Elongation factor 1-alpha 1 (Fragment) OS=Homo sapiens GN=EEF1A1 PE=1 SV=1	tr|A8K5B6|A8K5B6_HUMAN cDNA FLJ76830, highly similar to Homo sapiens SWI/SNF related, matrix associated, actin dependent regulator of chromatin, subfamily a, member 3 (SMARCA3), transcript variant 1, mRNA OS=Homo sapiens PE=2 SV=1
	tr|B4DP56|B4DP56_HUMAN cDNA FLJ52237, highly similar to Creatine kinase B-type (EC 2.7.3.2) OS=Homo sapiens PE=2 SV=1	tr|B3KWG6|B3KWG6_HUMAN cDNA FLJ43041 fis, clone BRTHA3003339, highly similar to Importin beta-3 OS=Homo sapiens PE=2 SV=1	tr|F1T0B3|F1T0B3_HUMAN ATP-dependent RNA helicase DDX1 OS=Homo sapiens GN=DDX1 PE=1 SV=1	P20170800384_IR1,2941	tr|Q6IPT9|Q6IPT9_HUMAN Elongation factor 1-alpha OS=Homo sapiens GN=EEF1A1 PE=2 SV=1	sp|Q14527|HLTF_HUMAN Helicase-like transcription factor OS=Homo sapiens GN=HLTF PE=1 SV=2
	sp|P12277|KCRB_HUMAN Creatine kinase B-type OS=Homo sapiens GN=CKB PE=1 SV=1	P20170800384_CON2,26929	tr|A0A087X2G1|A0A087X2G1_HUMAN ATP-dependent RNA helicase DDX1 OS=Homo sapiens GN=DDX1 PE=1 SV=1	tr|A0A075B6Z2|A0A075B6Z2_HUMAN T-cell receptor alpha joining 56 (Fragment) OS=Homo sapiens GN=TRAJ56 PE=4 SV=1	tr|Q6NSH7|Q6NSH7_HUMAN EEF1A1 protein OS=Homo sapiens GN=EEF1A1 PE=2 SV=1	P20170800384_IR4,8992
	tr|A0A0S2Z471|A0A0S2Z471_HUMAN Creatine kinase brain isoform 2 (Fragment) OS=Homo sapiens GN=CKB PE=2 SV=1	P20170800384_CON2,25510	P20170800384_CON4,22170	tr|A0N4V7|A0N4V7_HUMAN HCG2039797 (Fragment) OS=Homo sapiens GN=Tcr-alpha PE=4 SV=1	tr|Q53GE9|Q53GE9_HUMAN Elongation factor 1-alpha (Fragment) OS=Homo sapiens PE=2 SV=1	tr|A0A0G2JM75|A0A0G2JM75_HUMAN Beta-2-syntrophin (Fragment) OS=Homo sapiens GN=SNTB2 PE=1 SV=1
	P20170800384_CON1,26587	P20170800384_CON2,26177	sp|Q92820|GGH_HUMAN Gamma-glutamyl hydrolase OS=Homo sapiens GN=GGH PE=1 SV=2	P20170800384_IR1,12768	tr|A0A087WV01|A0A087WV01_HUMAN Elongation factor 1-alpha OS=Homo sapiens GN=EEF1A1 PE=1 SV=1	tr|J3KT21|J3KT21_HUMAN Beta-2-syntrophin (Fragment) OS=Homo sapiens GN=SNTB2 PE=1 SV=1
	P20170800384_CON1,25327	sp|O75367|H2AY_HUMAN Core histone macro-H2A.1 OS=Homo sapiens GN=H2AFY PE=1 SV=4	tr|A8K335|A8K335_HUMAN cDNA FLJ76254, highly similar to Homo sapiens gamma-glutamyl hydrolase (GGH), mRNA OS=Homo sapiens PE=2 SV=1	tr|A0A087WTS6|A0A087WTS6_HUMAN Polypyrimidine tract-binding protein 1 (Fragment) OS=Homo sapiens GN=PTBP1 PE=1 SV=1	tr|A6PW80|A6PW80_HUMAN Elongation factor 1-alpha 1 (Fragment) OS=Homo sapiens GN=EEF1A1 PE=4 SV=8	sp|Q13425|SNTB2_HUMAN Beta-2-syntrophin OS=Homo sapiens GN=SNTB2 PE=1 SV=1
	P20170800384_CON1,25487	P20170800384_CON2,9828	P20170800384_CON4,24920	P20170800384_IR1,7412	tr|Q53GA1|Q53GA1_HUMAN Elongation factor 1-alpha (Fragment) OS=Homo sapiens PE=2 SV=1	tr|A0A140TA73|A0A140TA73_HUMAN Beta-2-syntrophin (Fragment) OS=Homo sapiens GN=SNTB2 PE=1 SV=1
	P20170800384_CON1,25508	P20170800384_CON2,25175	sp|Q969M2|CXA10_HUMAN Gap junction alpha-10 protein OS=Homo sapiens GN=GJA10 PE=2 SV=1	tr|A0A087WV45|A0A087WV45_HUMAN Transthyretin OS=Homo sapiens GN=TTR PE=1 SV=1	P20170800384_IR2,15311	tr|A0A024R732|A0A024R732_HUMAN Syntrophin, beta 2 (Dystrophin-associated protein A1, 59kDa, basic component 2), isoform CRA_a OS=Homo sapiens GN=SNTB2 PE=4 SV=1
	P20170800384_CON1,26482	P20170800384_CON2,16181	tr|A0A1W2PS75|A0A1W2PS75_HUMAN Gap junction protein OS=Homo sapiens GN=GJA10 PE=3 SV=1	tr|A6XGL1|A6XGL1_HUMAN Transthyretin OS=Homo sapiens PE=2 SV=1	sp|Q63ZY3|KANK2_HUMAN KN motif and ankyrin repeat domain-containing protein 2 OS=Homo sapiens GN=KANK2 PE=1 SV=1	tr|H0YCS0|H0YCS0_HUMAN Beta-2-syntrophin (Fragment) OS=Homo sapiens GN=SNTB2 PE=1 SV=1
	P20170800384_CON1,27615	sp|P05455|LA_HUMAN Lupus La protein OS=Homo sapiens GN=SSB PE=1 SV=2	P20170800384_CON4,7366	tr|A0A0S2Z4N5|A0A0S2Z4N5_HUMAN Tumor protein p63 isoform 1 (Fragment) OS=Homo sapiens GN=TP63 PE=2 SV=1	tr|K7EIU4|K7EIU4_HUMAN KN motif and ankyrin repeat domain-containing protein 2 (Fragment) OS=Homo sapiens GN=KANK2 PE=1 SV=1	P20170800384_IR4,23889
	sp|O43143|DHX15_HUMAN Pre-mRNA-splicing factor ATP-dependent RNA helicase DHX15 OS=Homo sapiens GN=DHX15 PE=1 SV=2	tr|B5BUB5|B5BUB5_HUMAN Autoantigen La (Fragment) OS=Homo sapiens GN=SSB PE=2 SV=1	sp|Q96FI4|NEIL1_HUMAN Endonuclease 8-like 1 OS=Homo sapiens GN=NEIL1 PE=1 SV=3	tr|A0A0S2Z4N6|A0A0S2Z4N6_HUMAN Tumor protein p63 isoform 2 (Fragment) OS=Homo sapiens GN=TP63 PE=2 SV=1	P20170800384_IR2,3293	tr|A0A0G2JN43|A0A0G2JN43_HUMAN Leukocyte immunoglobulin-like receptor subfamily A member 6 OS=Homo sapiens GN=LILRA6 PE=1 SV=1
	tr|B4E0S6|B4E0S6_HUMAN cDNA FLJ55635, highly similar to pre-mRNA-splicing factorATP-dependent RNA helicase DHX15 (EC 3.6.1.-) OS=Homo sapiens PE=2 SV=1	P20170800384_CON2,25878	tr|H3BQU8|H3BQU8_HUMAN Endonuclease 8-like 1 (Fragment) OS=Homo sapiens GN=NEIL1 PE=1 SV=8	sp|Q9H3D4|P63_HUMAN Tumor protein 63 OS=Homo sapiens GN=TP63 PE=1 SV=1	sp|Q68DL7|CR063_HUMAN Uncharacterized protein C18orf63 OS=Homo sapiens GN=C18orf63 PE=2 SV=2	tr|U5XHD7|U5XHD7_HUMAN LILRA6 OS=Homo sapiens GN=LILRA6 PE=2 SV=1
	P20170800384_CON1,25665	P20170800384_CON2,26131	tr|D6RC31|D6RC31_HUMAN Translation machinery-associated protein 16 OS=Homo sapiens GN=TMA16 PE=1 SV=1	sp|P02766|TTHY_HUMAN Transthyretin OS=Homo sapiens GN=TTR PE=1 SV=1	P20170800384_IR2,8874	tr|U5XI37|U5XI37_HUMAN LILRA6 OS=Homo sapiens GN=LILRA6 PE=2 SV=1
	P20170800384_CON1,25280	P20170800384_CON2,25047	P20170800384_CON4,3385	tr|A0A087WT59|A0A087WT59_HUMAN Transthyretin OS=Homo sapiens GN=TTR PE=1 SV=1	sp|Q6IPR3|TYW3_HUMAN tRNA wybutosine-synthesizing protein 3 homolog OS=Homo sapiens GN=TYW3 PE=2 SV=2	tr|U5XH23|U5XH23_HUMAN LILRA6 OS=Homo sapiens GN=LILRA6 PE=2 SV=1
	P20170800384_CON1,27375	sp|P12236|ADT3_HUMAN ADP/ATP translocase 3 OS=Homo sapiens GN=SLC25A6 PE=1 SV=4	sp|Q96GM8|TOE1_HUMAN Target of EGR1 protein 1 OS=Homo sapiens GN=TOE1 PE=1 SV=1	tr|A6XMH1|A6XMH1_HUMAN Transthyretin OS=Homo sapiens PE=2 SV=1	tr|V9GZ67|V9GZ67_HUMAN tRNA wybutosine-synthesizing protein 3 homolog OS=Homo sapiens GN=TYW3 PE=1 SV=1	tr|U5XH26|U5XH26_HUMAN LILRA6 OS=Homo sapiens GN=LILRA6 PE=2 SV=1
	P20170800384_CON1,19945	tr|Q6I9V5|Q6I9V5_HUMAN SLC25A6 protein OS=Homo sapiens GN=SLC25A6 PE=2 SV=1	tr|B3KSC7|B3KSC7_HUMAN cDNA FLJ36001 fis, clone TESTI2015213, highly similar to Homo sapiens target of EGR1, member 1 (nuclear) (TOE1), mRNA OS=Homo sapiens PE=2 SV=1	tr|Q8TDB2|Q8TDB2_HUMAN Transthyretin amyloidosis variant D38V (Fragment) OS=Homo sapiens PE=4 SV=1	tr|V9GY40|V9GY40_HUMAN tRNA wybutosine-synthesizing protein 3 homolog (Fragment) OS=Homo sapiens GN=TYW3 PE=1 SV=1	tr|U5XHE0|U5XHE0_HUMAN LILRA6 OS=Homo sapiens GN=LILRA6 PE=2 SV=1
	P20170800384_CON1,19992	tr|Q59EI9|Q59EI9_HUMAN ADP,ATP carrier protein, liver isoform T2 variant (Fragment) OS=Homo sapiens PE=2 SV=1	P20170800384_CON4,23732	tr|E9KL36|E9KL36_HUMAN Transthyretin OS=Homo sapiens GN=TTR PE=2 SV=1	P20170800384_IR2,9445	tr|U5XJZ2|U5XJZ2_HUMAN LILRA6 OS=Homo sapiens GN=LILRA6 PE=1 SV=1
	sp|P10599|THIO_HUMAN Thioredoxin OS=Homo sapiens GN=TXN PE=1 SV=3	P20170800384_CON2,25026	sp|Q96M27|PRRC1_HUMAN Protein PRRC1 OS=Homo sapiens GN=PRRC1 PE=1 SV=1	tr|Q8TDB1|Q8TDB1_HUMAN Transthyretin amyloidosis variant F33V (Fragment) OS=Homo sapiens PE=4 SV=1	sp|Q6P2M8|KCC1B_HUMAN Calcium/calmodulin-dependent protein kinase type 1B OS=Homo sapiens GN=PNCK PE=2 SV=2	tr|U5XHE4|U5XHE4_HUMAN LILRA6 OS=Homo sapiens GN=LILRA6 PE=2 SV=1
	tr|H9ZYJ2|H9ZYJ2_HUMAN Thioredoxin OS=Homo sapiens GN=TXN PE=2 SV=1	P20170800384_CON2,25054	P20170800384_CON4,24823	P20170800384_IR1,6338	tr|H7BZQ5|H7BZQ5_HUMAN Calcium/calmodulin-dependent protein kinase type 1B (Fragment) OS=Homo sapiens GN=PNCK PE=4 SV=1	sp|Q6PI73|LIRA6_HUMAN Leukocyte immunoglobulin-like receptor subfamily A member 6 OS=Homo sapiens GN=LILRA6 PE=2 SV=2
	P20170800384_CON1,25562	P20170800384_CON2,22919	sp|Q96SB8|SMC6_HUMAN Structural maintenance of chromosomes protein 6 OS=Homo sapiens GN=SMC6 PE=1 SV=2	tr|A0A087WXY2|A0A087WXY2_HUMAN Plakophilin-2 (Fragment) OS=Homo sapiens GN=PKP2 PE=1 SV=1	P20170800384_IR2,2860	tr|A0A0G2JPW2|A0A0G2JPW2_HUMAN Leukocyte immunoglobulin-like receptor subfamily A member 6 OS=Homo sapiens GN=LILRA6 PE=1 SV=1
	P20170800384_CON1,26494	sp|P17480|UBF1_HUMAN Nucleolar transcription factor 1 OS=Homo sapiens GN=UBTF PE=1 SV=1	tr|A0A0A0MRY1|A0A0A0MRY1_HUMAN Structural maintenance of chromosomes protein 6 (Fragment) OS=Homo sapiens GN=SMC6 PE=1 SV=6	P20170800384_IR1,8192	sp|Q6PGP7|TTC37_HUMAN Tetratricopeptide repeat protein 37 OS=Homo sapiens GN=TTC37 PE=1 SV=1	tr|A0A0G2JMX0|A0A0G2JMX0_HUMAN Leukocyte immunoglobulin-like receptor subfamily A member 6 OS=Homo sapiens GN=LILRA6 PE=4 SV=1
	P20170800384_CON1,20520	tr|B4DNQ1|B4DNQ1_HUMAN cDNA FLJ53818, highly similar to Nucleolar transcription factor 1 OS=Homo sapiens PE=2 SV=1	tr|C9JMN1|C9JMN1_HUMAN Structural maintenance of chromosomes protein 6 (Fragment) OS=Homo sapiens GN=SMC6 PE=1 SV=1	tr|A0A087WZG4|A0A087WZG4_HUMAN Uncharacterized protein (Fragment) OS=Homo sapiens PE=4 SV=2	tr|D6RCE2|D6RCE2_HUMAN Tetratricopeptide repeat protein 37 (Fragment) OS=Homo sapiens GN=TTC37 PE=1 SV=1	tr|U5XKI1|U5XKI1_HUMAN LILRA6 OS=Homo sapiens GN=LILRA6 PE=2 SV=1
	P20170800384_CON1,26633	tr|Q05BZ1|Q05BZ1_HUMAN UBTF protein (Fragment) OS=Homo sapiens GN=UBTF PE=2 SV=1	P20170800384_CON4,2940	sp|Q6ZSZ5|ARHGI_HUMAN Rho guanine nucleotide exchange factor 18 OS=Homo sapiens GN=ARHGEF18 PE=1 SV=3	P20170800384_IR2,24760	tr|A0A0G2JPY1|A0A0G2JPY1_HUMAN Leukocyte immunoglobulin-like receptor subfamily A member 6 OS=Homo sapiens GN=LILRA6 PE=1 SV=1
	P20170800384_CON1,25849	tr|E9PKP7|E9PKP7_HUMAN Nucleolar transcription factor 1 OS=Homo sapiens GN=UBTF PE=1 SV=1	sp|Q99873|ANM1_HUMAN Protein arginine N-methyltransferase 1 OS=Homo sapiens GN=PRMT1 PE=1 SV=2	P20170800384_IR1,7920	sp|Q6ZMW3|EMAL6_HUMAN Echinoderm microtubule-associated protein-like 6 OS=Homo sapiens GN=EML6 PE=2 SV=2	tr|A0A0G2JN36|A0A0G2JN36_HUMAN Leukocyte immunoglobulin-like receptor subfamily A member 6 OS=Homo sapiens GN=LILRA6 PE=1 SV=1
	sp|P62263|RS14_HUMAN 40S ribosomal protein S14 OS=Homo sapiens GN=RPS14 PE=1 SV=3	P20170800384_CON2,15309	tr|E9PQ98|E9PQ98_HUMAN Protein arginine N-methyltransferase 1 (Fragment) OS=Homo sapiens GN=PRMT1 PE=1 SV=1	tr|A0A096LNG8|A0A096LNG8_HUMAN Coiled-coil domain-containing protein 7 (Fragment) OS=Homo sapiens GN=CCDC7 PE=4 SV=3	P20170800384_IR2,4062	tr|A0A0G2JLX6|A0A0G2JLX6_HUMAN Leukocyte immunoglobulin-like receptor subfamily A member 6 OS=Homo sapiens GN=LILRA6 PE=4 SV=1
	P20170800384_CON1,21560	P20170800384_CON2,3247	tr|Q5U8W9|Q5U8W9_HUMAN Protein arginine methyltransferase 1 isoform 4 OS=Homo sapiens GN=HRMT1L2 PE=2 SV=1	P20170800384_IR1,2991	sp|Q7Z5M8|AB12B_HUMAN Protein ABHD12B OS=Homo sapiens GN=ABHD12B PE=2 SV=1	tr|U5XH19|U5XH19_HUMAN LILRA6 OS=Homo sapiens GN=LILRA6 PE=2 SV=1
	P20170800384_CON1,27052	P20170800384_CON2,24924	tr|E9PIX6|E9PIX6_HUMAN Protein arginine N-methyltransferase 1 (Fragment) OS=Homo sapiens GN=PRMT1 PE=1 SV=2	tr|A0A0A0MRA3|A0A0A0MRA3_HUMAN Titin OS=Homo sapiens GN=TTN PE=1 SV=1	P20170800384_IR2,9742	tr|B5ME96|B5ME96_HUMAN Leukocyte immunoglobulin-like receptor subfamily A member 6 OS=Homo sapiens GN=LILRA6 PE=1 SV=2
	P20170800384_CON1,27073	sp|P40939|ECHA_HUMAN Trifunctional enzyme subunit alpha, mitochondrial OS=Homo sapiens GN=HADHA PE=1 SV=2	tr|E9PKG1|E9PKG1_HUMAN Protein arginine N-methyltransferase 1 OS=Homo sapiens GN=PRMT1 PE=1 SV=1	tr|C0JYZ2|C0JYZ2_HUMAN Titin OS=Homo sapiens GN=TTN PE=4 SV=1	sp|Q86Y33|CD20B_HUMAN Cell division cycle protein 20 homolog B OS=Homo sapiens GN=CDC20B PE=1 SV=3	P20170800384_IR4,3583
	P20170800384_CON1,7859	tr|B4DRH6|B4DRH6_HUMAN cDNA FLJ54509, highly similar to Trifunctional enzyme subunit alpha, mitochondrial OS=Homo sapiens PE=2 SV=1	tr|H7C2I1|H7C2I1_HUMAN Protein arginine N-methyltransferase 1 OS=Homo sapiens GN=PRMT1 PE=1 SV=1	tr|D3DPF9|D3DPF9_HUMAN Titin, isoform CRA_b OS=Homo sapiens GN=TTN PE=4 SV=1	P20170800384_IR2,2390	tr|A0A0J9YW29|A0A0J9YW29_HUMAN Matrix metalloproteinase-28 (Fragment) OS=Homo sapiens GN=MMP28 PE=4 SV=1
	P20170800384_CON1,13854	tr|E9KL44|E9KL44_HUMAN Epididymis tissue sperm binding protein Li 14m OS=Homo sapiens PE=2 SV=1	tr|B4DJ87|B4DJ87_HUMAN cDNA FLJ60588, highly similar to Protein arginine N-methyltransferase 1 (EC 2.1.1.-) OS=Homo sapiens PE=2 SV=1	sp|Q8WZ42|TITIN_HUMAN Titin OS=Homo sapiens GN=TTN PE=1 SV=4	sp|Q8IV61|GRP3_HUMAN Ras guanyl-releasing protein 3 OS=Homo sapiens GN=RASGRP3 PE=1 SV=1	sp|Q9H239|MMP28_HUMAN Matrix metalloproteinase-28 OS=Homo sapiens GN=MMP28 PE=2 SV=2
	sp|Q93077|H2A1C_HUMAN Histone H2A type 1-C OS=Homo sapiens GN=HIST1H2AC PE=1 SV=3	P20170800384_CON2,27199	tr|H0YDE4|H0YDE4_HUMAN Protein arginine N-methyltransferase 1 (Fragment) OS=Homo sapiens GN=PRMT1 PE=1 SV=1	tr|D3DPG0|D3DPG0_HUMAN Titin, isoform CRA_a OS=Homo sapiens GN=TTN PE=4 SV=1	tr|A8KAB8|A8KAB8_HUMAN cDNA FLJ77595, highly similar to Homo sapiens RAS guanyl releasing protein 3 (calcium and DAG-regulated) (RASGRP3), mRNA OS=Homo sapiens PE=2 SV=1	tr|A0A087WZ56|A0A087WZ56_HUMAN Matrix metalloproteinase-28 (Fragment) OS=Homo sapiens GN=MMP28 PE=4 SV=1
	sp|Q7L7L0|H2A3_HUMAN Histone H2A type 3 OS=Homo sapiens GN=HIST3H2A PE=1 SV=3	P20170800384_CON2,26043	P20170800384_CON4,23776	tr|A0A0A0MTS7|A0A0A0MTS7_HUMAN Titin OS=Homo sapiens GN=TTN PE=1 SV=1	P20170800384_IR2,5278	tr|C0H5X0|C0H5X0_HUMAN MMP28 protein OS=Homo sapiens GN=MMP28 PE=1 SV=1
	sp|Q99878|H2A1J_HUMAN Histone H2A type 1-J OS=Homo sapiens GN=HIST1H2AJ PE=1 SV=3	P20170800384_CON2,26362	sp|Q9BXJ9|NAA15_HUMAN N-alpha-acetyltransferase 15, NatA auxiliary subunit OS=Homo sapiens GN=NAA15 PE=1 SV=1	P20170800384_IR1,3266	sp|Q8IWW8|HOT_HUMAN Hydroxyacid-oxoacid transhydrogenase, mitochondrial OS=Homo sapiens GN=ADHFE1 PE=1 SV=1	tr|B3KV06|B3KV06_HUMAN Matrix metalloproteinase-28 OS=Homo sapiens GN=MMP28 PE=1 SV=1
	tr|A0A0U1RR32|A0A0U1RR32_HUMAN Histone H2A OS=Homo sapiens GN=HIST1H3D PE=3 SV=1	sp|P42166|LAP2A_HUMAN Lamina-associated polypeptide 2, isoform alpha OS=Homo sapiens GN=TMPO PE=1 SV=2	tr|A0A0B4J1W3|A0A0B4J1W3_HUMAN N-alpha-acetyltransferase 15, NatA auxiliary subunit OS=Homo sapiens GN=NAA15 PE=1 SV=1	tr|A0A0A0MRY1|A0A0A0MRY1_HUMAN Structural maintenance of chromosomes protein 6 (Fragment) OS=Homo sapiens GN=SMC6 PE=1 SV=6	tr|B4DFI7|B4DFI7_HUMAN Hydroxyacid-oxoacid transhydrogenase, mitochondrial OS=Homo sapiens GN=ADHFE1 PE=1 SV=1	P20170800384_IR4,4616
	sp|Q6FI13|H2A2A_HUMAN Histone H2A type 2-A OS=Homo sapiens GN=HIST2H2AA3 PE=1 SV=3	P20170800384_CON2,16643	tr|B4E2T6|B4E2T6_HUMAN cDNA FLJ58231, highly similar to NMDA receptor-regulated protein 1 OS=Homo sapiens PE=2 SV=1	tr|C9JMN1|C9JMN1_HUMAN Structural maintenance of chromosomes protein 6 (Fragment) OS=Homo sapiens GN=SMC6 PE=1 SV=1	tr|B4DV11|B4DV11_HUMAN Hydroxyacid-oxoacid transhydrogenase, mitochondrial OS=Homo sapiens GN=ADHFE1 PE=1 SV=1	tr|A0A0S2Z4N6|A0A0S2Z4N6_HUMAN Tumor protein p63 isoform 2 (Fragment) OS=Homo sapiens GN=TP63 PE=2 SV=1
	sp|P0C0S8|H2A1_HUMAN Histone H2A type 1 OS=Homo sapiens GN=HIST1H2AG PE=1 SV=2	P20170800384_CON2,23425	tr|B2RBE5|B2RBE5_HUMAN cDNA, FLJ95468, highly similar to Homo sapiens transcriptional coactivator tubedown-100 (TBDN100),transcript variant 1, mRNA OS=Homo sapiens PE=2 SV=1	sp|Q96SB8|SMC6_HUMAN Structural maintenance of chromosomes protein 6 OS=Homo sapiens GN=SMC6 PE=1 SV=2	tr|A0A024R805|A0A024R805_HUMAN Alcohol dehydrogenase, iron containing, 1, isoform CRA_b OS=Homo sapiens GN=ADHFE1 PE=4 SV=1	sp|P02766|TTHY_HUMAN Transthyretin OS=Homo sapiens GN=TTR PE=1 SV=1
	tr|A3KPC7|A3KPC7_HUMAN Histone H2A OS=Homo sapiens GN=HIST1H2AH PE=2 SV=1	P20170800384_CON2,15740	tr|Q58F05|Q58F05_HUMAN NARG1 protein (Fragment) OS=Homo sapiens GN=NARG1 PE=2 SV=1	P20170800384_IR1,2758	P20170800384_IR2,7309	tr|A0A0S2Z4N5|A0A0S2Z4N5_HUMAN Tumor protein p63 isoform 1 (Fragment) OS=Homo sapiens GN=TP63 PE=2 SV=1
	sp|Q9BTM1|H2AJ_HUMAN Histone H2A.J OS=Homo sapiens GN=H2AFJ PE=1 SV=1	sp|P62277|RS13_HUMAN 40S ribosomal protein S13 OS=Homo sapiens GN=RPS13 PE=1 SV=2	P20170800384_CON4,25269	tr|A0A0C4DG54|A0A0C4DG54_HUMAN Rab GTPase-activating protein 1-like, isoform 10 (Fragment) OS=Homo sapiens GN=RABGAP1L PE=1 SV=1	sp|Q8IZ40|RCOR2_HUMAN REST corepressor 2 OS=Homo sapiens GN=RCOR2 PE=1 SV=2	sp|Q9H3D4|P63_HUMAN Tumor protein 63 OS=Homo sapiens GN=TP63 PE=1 SV=1
	sp|P04908|H2A1B_HUMAN Histone H2A type 1-B/E OS=Homo sapiens GN=HIST1H2AB PE=1 SV=2	P20170800384_CON2,3424	sp|Q9H0A0|NAT10_HUMAN RNA cytidine acetyltransferase OS=Homo sapiens GN=NAT10 PE=1 SV=2	tr|A0A0U1RQY6|A0A0U1RQY6_HUMAN Rab GTPase-activating protein 1-like, isoform 10 OS=Homo sapiens GN=RABGAP1L PE=1 SV=1	tr|F1T0J8|F1T0J8_HUMAN REST corepressor 2 OS=Homo sapiens GN=RCOR2 PE=2 SV=1	tr|A6XGL1|A6XGL1_HUMAN Transthyretin OS=Homo sapiens PE=2 SV=1
	sp|Q16777|H2A2C_HUMAN Histone H2A type 2-C OS=Homo sapiens GN=HIST2H2AC PE=1 SV=4	P20170800384_CON2,16394	tr|A0A087WV29|A0A087WV29_HUMAN RNA cytidine acetyltransferase OS=Homo sapiens GN=NAT10 PE=1 SV=1	tr|F1LJ00|F1LJ00_HUMAN TBC1 domain family, member 18 OS=Homo sapiens GN=TBC1D18 PE=2 SV=1	sp|Q9UKL0|RCOR1_HUMAN REST corepressor 1 OS=Homo sapiens GN=RCOR1 PE=1 SV=2	tr|A6XMH1|A6XMH1_HUMAN Transthyretin OS=Homo sapiens PE=2 SV=1
	tr|B2R5B3|B2R5B3_HUMAN Histone H2A OS=Homo sapiens PE=2 SV=1	P20170800384_CON2,18235	tr|Q05CW7|Q05CW7_HUMAN NAT10 protein (Fragment) OS=Homo sapiens GN=NAT10 PE=2 SV=1	sp|Q5R372|RBG1L_HUMAN Rab GTPase-activating protein 1-like OS=Homo sapiens GN=RABGAP1L PE=1 SV=1	tr|B4DV59|B4DV59_HUMAN REST corepressor 3 OS=Homo sapiens GN=RCOR3 PE=1 SV=1	tr|A0A087WV45|A0A087WV45_HUMAN Transthyretin OS=Homo sapiens GN=TTR PE=1 SV=1
	tr|Q08AJ9|Q08AJ9_HUMAN Histone H2A OS=Homo sapiens GN=HIST1H2AB PE=2 SV=1	sp|P81605|DCD_HUMAN Dermcidin OS=Homo sapiens GN=DCD PE=1 SV=2	P20170800384_CON4,24778	P20170800384_IR1,6443	sp|Q9P2K3|RCOR3_HUMAN REST corepressor 3 OS=Homo sapiens GN=RCOR3 PE=1 SV=2	tr|Q8TDB1|Q8TDB1_HUMAN Transthyretin amyloidosis variant F33V (Fragment) OS=Homo sapiens PE=4 SV=1
	tr|A0A024RAS2|A0A024RAS2_HUMAN Histone H2A OS=Homo sapiens GN=H2AFJ PE=3 SV=1	P20170800384_CON2,18003	sp|Q9HCK8|CHD8_HUMAN Chromodomain-helicase-DNA-binding protein 8 OS=Homo sapiens GN=CHD8 PE=1 SV=5	tr|A0A0G2JNU3|A0A0G2JNU3_HUMAN Transcription factor TFIIIB component B'' homolog OS=Homo sapiens GN=BDP1 PE=1 SV=1	tr|E9PQE5|E9PQE5_HUMAN REST corepressor 3 (Fragment) OS=Homo sapiens GN=RCOR3 PE=1 SV=1	tr|E9KL36|E9KL36_HUMAN Transthyretin OS=Homo sapiens GN=TTR PE=2 SV=1
	tr|A0A0U1RRH7|A0A0U1RRH7_HUMAN Histone H2A OS=Homo sapiens GN=HIST1H3D PE=3 SV=1	P20170800384_CON2,18717	P20170800384_CON4,12429	tr|B1WB49|B1WB49_HUMAN BDP1 protein (Fragment) OS=Homo sapiens GN=BDP1 PE=2 SV=1	P20170800384_IR2,2917	tr|A0A087WT59|A0A087WT59_HUMAN Transthyretin OS=Homo sapiens GN=TTR PE=1 SV=1
	sp|P20671|H2A1D_HUMAN Histone H2A type 1-D OS=Homo sapiens GN=HIST1H2AD PE=1 SV=2	P20170800384_CON2,7083	sp|Q9NS39|RED2_HUMAN Double-stranded RNA-specific editase B2 OS=Homo sapiens GN=ADARB2 PE=1 SV=1	sp|A6H8Y1|BDP1_HUMAN Transcription factor TFIIIB component B'' homolog OS=Homo sapiens GN=BDP1 PE=1 SV=3	sp|Q8N475|FSTL5_HUMAN Follistatin-related protein 5 OS=Homo sapiens GN=FSTL5 PE=2 SV=2	tr|Q8TDB2|Q8TDB2_HUMAN Transthyretin amyloidosis variant D38V (Fragment) OS=Homo sapiens PE=4 SV=1
	sp|Q96KK5|H2A1H_HUMAN Histone H2A type 1-H OS=Homo sapiens GN=HIST1H2AH PE=1 SV=3	sp|Q02878|RL6_HUMAN 60S ribosomal protein L6 OS=Homo sapiens GN=RPL6 PE=1 SV=3	P20170800384_CON4,4502	P20170800384_IR1,2434	P20170800384_IR2,9520	P20170800384_IR4,6404
	tr|A4FTV9|A4FTV9_HUMAN Histone H2A OS=Homo sapiens GN=HIST1H2AK PE=2 SV=1	tr|Q8N5Z7|Q8N5Z7_HUMAN 60S ribosomal protein L6 OS=Homo sapiens GN=RPL6 PE=2 SV=1	sp|Q9NY28|GALT8_HUMAN Probable polypeptide N-acetylgalactosaminyltransferase 8 OS=Homo sapiens GN=GALNT8 PE=2 SV=1	tr|A0A0G2JQZ6|A0A0G2JQZ6_HUMAN Sperm-associated antigen 11B (Fragment) OS=Homo sapiens GN=SPAG11B PE=4 SV=1	sp|Q8NFH8|REPS2_HUMAN RalBP1-associated Eps domain-containing protein 2 OS=Homo sapiens GN=REPS2 PE=1 SV=2	tr|A0A126LB12|A0A126LB12_HUMAN Putative replication protein OS=Homo sapiens GN=U79 PE=4 SV=1
	tr|A0A024R017|A0A024R017_HUMAN Histone H2A OS=Homo sapiens GN=HIST1H2AC PE=3 SV=1	tr|Q8TBK5|Q8TBK5_HUMAN 60S ribosomal protein L6 OS=Homo sapiens GN=RPL6 PE=2 SV=1	P20170800384_CON4,7252	tr|A0A0B4J218|A0A0B4J218_HUMAN Sperm-associated antigen 11A (Fragment) OS=Homo sapiens GN=SPAG11B PE=4 SV=1	tr|Q59H22|Q59H22_HUMAN RalBP1 associated Eps domain containing protein 2 variant (Fragment) OS=Homo sapiens PE=2 SV=1	P20170800384_IR4,11350
	P20170800384_CON1,18763	tr|A0A024RBK3|A0A024RBK3_HUMAN 60S ribosomal protein L6 OS=Homo sapiens GN=RPL6 PE=3 SV=1	sp|Q9P217|ZSWM5_HUMAN Zinc finger SWIM domain-containing protein 5 OS=Homo sapiens GN=ZSWIM5 PE=2 SV=2	P20170800384_IR1,20948	tr|B4DQQ8|B4DQQ8_HUMAN cDNA FLJ60806, highly similar to RalBP1-associated Eps domain-containing protein 2 OS=Homo sapiens PE=2 SV=1	tr|A2AB11|A2AB11_HUMAN Flotillin-1 (Fragment) OS=Homo sapiens GN=FLOT1 PE=1 SV=1
	P20170800384_CON1,14151	tr|B2R4K7|B2R4K7_HUMAN 60S ribosomal protein L6 OS=Homo sapiens PE=2 SV=1	P20170800384_CON4,11437	tr|A0A0J9YWV3|A0A0J9YWV3_HUMAN Receptor-type tyrosine-protein phosphatase N2 (Fragment) OS=Homo sapiens GN=PTPRN2 PE=1 SV=1	P20170800384_IR2,2356	tr|A2ABJ5|A2ABJ5_HUMAN Flotillin-1 (Fragment) OS=Homo sapiens GN=FLOT1 PE=1 SV=1
	P20170800384_CON1,3029	tr|Q9HBB3|Q9HBB3_HUMAN 60S ribosomal protein L6 OS=Homo sapiens PE=2 SV=1	sp|Q9UKD1|GMEB2_HUMAN Glucocorticoid modulatory element-binding protein 2 OS=Homo sapiens GN=GMEB2 PE=1 SV=1	P20170800384_IR1,4510	sp|Q92539|LPIN2_HUMAN Phosphatidate phosphatase LPIN2 OS=Homo sapiens GN=LPIN2 PE=1 SV=1	tr|A0A0G2JJQ6|A0A0G2JJQ6_HUMAN Flotillin-1 (Fragment) OS=Homo sapiens GN=FLOT1 PE=1 SV=1
	P20170800384_CON1,26567	P20170800384_CON2,7785	tr|Q5JTV1|Q5JTV1_HUMAN Glucocorticoid modulatory element binding protein 2, isoform CRA_a OS=Homo sapiens GN=GMEB2 PE=1 SV=1	tr|A0A0K0K1H7|A0A0K0K1H7_HUMAN Aconitate hydratase, mitochondrial OS=Homo sapiens GN=HEL-S-284 PE=2 SV=1	P20170800384_IR2,2713	tr|A2AB12|A2AB12_HUMAN Flotillin-1 (Fragment) OS=Homo sapiens GN=FLOT1 PE=1 SV=1
	P20170800384_CON1,26612	P20170800384_CON2,10096	P20170800384_CON4,2596	tr|B4DZ08|B4DZ08_HUMAN Aconitate hydratase, mitochondrial OS=Homo sapiens PE=2 SV=1	sp|Q92878|RAD50_HUMAN DNA repair protein RAD50 OS=Homo sapiens GN=RAD50 PE=1 SV=1	tr|A2AB10|A2AB10_HUMAN Flotillin-1 (Fragment) OS=Homo sapiens GN=FLOT1 PE=1 SV=1
	tr|B2R4P2|B2R4P2_HUMAN cDNA, FLJ92164, highly similar to Homo sapiens peroxiredoxin 1 (PRDX1), mRNA OS=Homo sapiens PE=2 SV=1	P20170800384_CON2,12652	sp|Q9UNX4|WDR3_HUMAN WD repeat-containing protein 3 OS=Homo sapiens GN=WDR3 PE=1 SV=1	tr|O75944|O75944_HUMAN Aconitase (Fragment) OS=Homo sapiens GN=ACON PE=2 SV=1	tr|Q32P42|Q32P42_HUMAN RAD50 protein (Fragment) OS=Homo sapiens GN=RAD50 PE=2 SV=1	tr|Q53HQ0|Q53HQ0_HUMAN Flotillin 1 variant (Fragment) OS=Homo sapiens PE=2 SV=1
	tr|A0A0A0MSI0|A0A0A0MSI0_HUMAN Peroxiredoxin-1 (Fragment) OS=Homo sapiens GN=PRDX1 PE=1 SV=1	sp|Q13310|PABP4_HUMAN Polyadenylate-binding protein 4 OS=Homo sapiens GN=PABPC4 PE=1 SV=1	tr|Q5TDG3|Q5TDG3_HUMAN WD repeat domain 3, isoform CRA_b OS=Homo sapiens GN=WDR3 PE=2 SV=1	tr|B4DW08|B4DW08_HUMAN cDNA FLJ50886, highly similar to Aconitate hydratase, mitochondrial(EC 4.2.1.3) OS=Homo sapiens PE=2 SV=1	tr|E7ESD9|E7ESD9_HUMAN DNA repair protein RAD50 OS=Homo sapiens GN=RAD50 PE=1 SV=1	tr|A0A140T9L9|A0A140T9L9_HUMAN Flotillin-1 (Fragment) OS=Homo sapiens GN=FLOT1 PE=1 SV=1
	sp|Q06830|PRDX1_HUMAN Peroxiredoxin-1 OS=Homo sapiens GN=PRDX1 PE=1 SV=1	tr|B1ANR0|B1ANR0_HUMAN Polyadenylate-binding protein OS=Homo sapiens GN=PABPC4 PE=1 SV=1	P20170800384_CON4,24925	sp|Q99798|ACON_HUMAN Aconitate hydratase, mitochondrial OS=Homo sapiens GN=ACO2 PE=1 SV=2	tr|A8K3I2|A8K3I2_HUMAN cDNA FLJ75532, highly similar to Homo sapiens RAD50 homolog (S. cerevisiae) (RAD50), transcript variant 1, mRNA (Fragment) OS=Homo sapiens PE=2 SV=1	tr|Q5ST80|Q5ST80_HUMAN FLOT1 OS=Homo sapiens GN=FLOT1 PE=2 SV=1
	P20170800384_CON1,24799	tr|Q6IQ30|Q6IQ30_HUMAN Polyadenylate-binding protein OS=Homo sapiens GN=PABPC4 PE=2 SV=1	sp|Q9Y2P0|ZN835_HUMAN Zinc finger protein 835 OS=Homo sapiens GN=ZNF835 PE=2 SV=2	tr|B2RBW5|B2RBW5_HUMAN Aconitate hydratase, mitochondrial OS=Homo sapiens PE=2 SV=1	tr|E7EN38|E7EN38_HUMAN DNA repair protein RAD50 (Fragment) OS=Homo sapiens GN=RAD50 PE=1 SV=1	tr|A2AB13|A2AB13_HUMAN Flotillin-1 (Fragment) OS=Homo sapiens GN=FLOT1 PE=1 SV=1
	P20170800384_CON1,26592	P20170800384_CON2,21755	P20170800384_CON4,4199	tr|B4DLY4|B4DLY4_HUMAN cDNA FLJ52327, highly similar to Aconitate hydratase, mitochondrial (EC 4.2.1.3) OS=Homo sapiens PE=2 SV=1	P20170800384_IR2,3448	sp|O75955|FLOT1_HUMAN Flotillin-1 OS=Homo sapiens GN=FLOT1 PE=1 SV=3
	P20170800384_CON1,24146	P20170800384_CON2,5827	sp|Q9Y3I0|RTCB_HUMAN tRNA-splicing ligase RtcB homolog OS=Homo sapiens GN=RTCB PE=1 SV=1	tr|A2A274|A2A274_HUMAN Aconitate hydratase, mitochondrial OS=Homo sapiens GN=ACO2 PE=1 SV=1	sp|Q969M2|CXA10_HUMAN Gap junction alpha-10 protein OS=Homo sapiens GN=GJA10 PE=2 SV=1	tr|A0A140T905|A0A140T905_HUMAN Flotillin-1 (Fragment) OS=Homo sapiens GN=FLOT1 PE=1 SV=1
	P20170800384_CON1,21122	P20170800384_CON2,24287	P20170800384_CON4,24587	tr|Q71UF1|Q71UF1_HUMAN Aconitate hydratase, mitochondrial OS=Homo sapiens GN=ACO2 PE=3 SV=1	tr|A0A1W2PS75|A0A1W2PS75_HUMAN Gap junction protein OS=Homo sapiens GN=GJA10 PE=3 SV=1	tr|A0A140T959|A0A140T959_HUMAN Flotillin-1 (Fragment) OS=Homo sapiens GN=FLOT1 PE=1 SV=1
	P20170800384_CON1,18556	sp|Q14204|DYHC1_HUMAN Cytoplasmic dynein 1 heavy chain 1 OS=Homo sapiens GN=DYNC1H1 PE=1 SV=5	sp|Q9Y4B4|ARIP4_HUMAN Helicase ARIP4 OS=Homo sapiens GN=RAD54L2 PE=1 SV=4	tr|B4DJW1|B4DJW1_HUMAN cDNA FLJ54329, highly similar to Aconitate hydratase, mitochondrial(EC 4.2.1.3) OS=Homo sapiens PE=2 SV=1	P20170800384_IR2,7255	tr|A0A140T9B1|A0A140T9B1_HUMAN Flotillin-1 (Fragment) OS=Homo sapiens GN=FLOT1 PE=1 SV=1
	tr|B3KT93|B3KT93_HUMAN Polyadenylate-binding protein OS=Homo sapiens PE=2 SV=1	P20170800384_CON2,6042	P20170800384_CON4,2535	tr|B4DEC3|B4DEC3_HUMAN cDNA FLJ60429, highly similar to Aconitate hydratase, mitochondrial (EC 4.2.1.3) OS=Homo sapiens PE=2 SV=1	sp|Q96A35|RM24_HUMAN 39S ribosomal protein L24, mitochondrial OS=Homo sapiens GN=MRPL24 PE=1 SV=1	tr|A2AB09|A2AB09_HUMAN Flotillin-1 (Fragment) OS=Homo sapiens GN=FLOT1 PE=1 SV=1
	tr|A0A087WTT1|A0A087WTT1_HUMAN Polyadenylate-binding protein OS=Homo sapiens GN=PABPC1 PE=1 SV=1	P20170800384_CON2,26717	tr|A0A024R0V9|A0A024R0V9_HUMAN Kinesin family member 21A, isoform CRA_c OS=Homo sapiens GN=KIF21A PE=3 SV=1	P20170800384_IR1,9243	tr|X6RJ73|X6RJ73_HUMAN 39S ribosomal protein L24, mitochondrial (Fragment) OS=Homo sapiens GN=MRPL24 PE=1 SV=1	tr|Q6IB58|Q6IB58_HUMAN FLOT1 protein OS=Homo sapiens GN=FLOT1 PE=2 SV=1
	tr|A0A024R9C1|A0A024R9C1_HUMAN Polyadenylate-binding protein OS=Homo sapiens GN=PABPC1 PE=3 SV=1	P20170800384_CON2,26610	tr|H0YIM6|H0YIM6_HUMAN Kinesin-like protein KIF21A (Fragment) OS=Homo sapiens GN=KIF21A PE=1 SV=1	tr|A0A0K0K1H9|A0A0K0K1H9_HUMAN Epididymis secretory protein Li 48 (Fragment) OS=Homo sapiens GN=HEL-S-48 PE=2 SV=1	P20170800384_IR2,2905	tr|A0A140T9R1|A0A140T9R1_HUMAN Flotillin-1 (Fragment) OS=Homo sapiens GN=FLOT1 PE=1 SV=1
	tr|B4DZW4|B4DZW4_HUMAN Polyadenylate-binding protein OS=Homo sapiens PE=2 SV=1	sp|Q5D862|FILA2_HUMAN Filaggrin-2 OS=Homo sapiens GN=FLG2 PE=1 SV=1	sp|Q9P2P6|STAR9_HUMAN StAR-related lipid transfer protein 9 OS=Homo sapiens GN=STARD9 PE=1 SV=3	tr|B4DVU1|B4DVU1_HUMAN cDNA FLJ53217, highly similar to Transketolase (EC 2.2.1.1) OS=Homo sapiens PE=2 SV=1	sp|Q9BPX3|CND3_HUMAN Condensin complex subunit 3 OS=Homo sapiens GN=NCAPG PE=1 SV=1	tr|A0A140T910|A0A140T910_HUMAN Flotillin-1 (Fragment) OS=Homo sapiens GN=FLOT1 PE=1 SV=1
	tr|E7EQV3|E7EQV3_HUMAN Polyadenylate-binding protein OS=Homo sapiens GN=PABPC1 PE=1 SV=1	P20170800384_CON2,3765	sp|Q02846|GUC2D_HUMAN Retinal guanylyl cyclase 1 OS=Homo sapiens GN=GUCY2D PE=1 SV=2	tr|A0A0B4J1R6|A0A0B4J1R6_HUMAN Transketolase OS=Homo sapiens GN=TKT PE=1 SV=1	tr|Q6NUR1|Q6NUR1_HUMAN Non-SMC condensin I complex, subunit G OS=Homo sapiens GN=NCAPG PE=2 SV=1	tr|A0A140T9C3|A0A140T9C3_HUMAN Flotillin-1 (Fragment) OS=Homo sapiens GN=FLOT1 PE=1 SV=1
	sp|P11940|PABP1_HUMAN Polyadenylate-binding protein 1 OS=Homo sapiens GN=PABPC1 PE=1 SV=2	P20170800384_CON2,7580	sp|Q7Z4S6|KI21A_HUMAN Kinesin-like protein KIF21A OS=Homo sapiens GN=KIF21A PE=1 SV=2	tr|B4E022|B4E022_HUMAN cDNA FLJ56274, highly similar to Transketolase (EC 2.2.1.1) OS=Homo sapiens PE=2 SV=1	P20170800384_IR2,13208	tr|A0A140T9X0|A0A140T9X0_HUMAN Flotillin-1 (Fragment) OS=Homo sapiens GN=FLOT1 PE=1 SV=1
	P20170800384_CON1,26699	P20170800384_CON2,25563	tr|B0QY69|B0QY69_HUMAN SUN domain-containing protein 2 (Fragment) OS=Homo sapiens GN=SUN2 PE=1 SV=1	tr|B3KPZ8|B3KPZ8_HUMAN cDNA FLJ32530 fis, clone SMINT2000185, highly similar to TRANSKETOLASE (EC 2.2.1.1) OS=Homo sapiens PE=2 SV=1	sp|Q9BRX8|F213A_HUMAN Redox-regulatory protein FAM213A OS=Homo sapiens GN=FAM213A PE=1 SV=3	tr|A0A140T957|A0A140T957_HUMAN Flotillin-1 (Fragment) OS=Homo sapiens GN=FLOT1 PE=1 SV=1
	P20170800384_CON1,25177	sp|Q99729|ROAA_HUMAN Heterogeneous nuclear ribonucleoprotein A/B OS=Homo sapiens GN=HNRNPAB PE=1 SV=2	tr|H0YHT2|H0YHT2_HUMAN Kinesin-like protein KIF21A (Fragment) OS=Homo sapiens GN=KIF21A PE=1 SV=1	tr|B3KSI4|B3KSI4_HUMAN cDNA FLJ36348 fis, clone THYMU2007025, highly similar to TRANSKETOLASE (EC 2.2.1.1) OS=Homo sapiens PE=2 SV=1	P20170800384_IR2,9235	P20170800384_IR4,14098
	P20170800384_CON1,20124	tr|D6RBZ0|D6RBZ0_HUMAN Heterogeneous nuclear ribonucleoprotein A/B OS=Homo sapiens GN=HNRNPAB PE=1 SV=1	tr|A0A1B0GV47|A0A1B0GV47_HUMAN Kinesin-like protein KIF21A (Fragment) OS=Homo sapiens GN=KIF21A PE=1 SV=1	tr|V9HWD9|V9HWD9_HUMAN Epididymis luminal protein 107 OS=Homo sapiens GN=HEL107 PE=2 SV=1	sp|Q9BWT6|MND1_HUMAN Meiotic nuclear division protein 1 homolog OS=Homo sapiens GN=MND1 PE=1 SV=1	tr|A5D904|A5D904_HUMAN RPS9 protein (Fragment) OS=Homo sapiens GN=RPS9 PE=2 SV=1
	P20170800384_CON1,27407	tr|D6R9P3|D6R9P3_HUMAN Heterogeneous nuclear ribonucleoprotein A/B OS=Homo sapiens GN=HNRNPAB PE=1 SV=1	P20170800384_CON4,4479	sp|P29401|TKT_HUMAN Transketolase OS=Homo sapiens GN=TKT PE=1 SV=3	tr|D6R9E3|D6R9E3_HUMAN Meiotic nuclear division protein 1 homolog OS=Homo sapiens GN=MND1 PE=1 SV=1	tr|C9JM19|C9JM19_HUMAN 40S ribosomal protein S9 OS=Homo sapiens GN=RPS9 PE=1 SV=1
	P20170800384_CON1,27426	tr|D6RD18|D6RD18_HUMAN Heterogeneous nuclear ribonucleoprotein A/B OS=Homo sapiens GN=HNRNPAB PE=1 SV=1	tr|A0A024R2K1|A0A024R2K1_HUMAN RAB5A, member RAS oncogene family, isoform CRA_a OS=Homo sapiens GN=RAB5A PE=4 SV=1	tr|Q53EM5|Q53EM5_HUMAN Transketolase variant (Fragment) OS=Homo sapiens PE=2 SV=1	P20170800384_IR2,24168	tr|B7Z732|B7Z732_HUMAN cDNA FLJ61636, highly similar to 40S ribosomal protein S9 OS=Homo sapiens PE=2 SV=1
	tr|B4DMY3|B4DMY3_HUMAN cDNA FLJ60713, highly similar to Homo sapiens heterogeneous nuclear ribonucleoprotein A/B (HNRPAB), transcript variant 1, mRNA OS=Homo sapiens PE=2 SV=1	tr|B4DMY3|B4DMY3_HUMAN cDNA FLJ60713, highly similar to Homo sapiens heterogeneous nuclear ribonucleoprotein A/B (HNRPAB), transcript variant 1, mRNA OS=Homo sapiens PE=2 SV=1	tr|A0A0A1HAN9|A0A0A1HAN9_HUMAN H.sapiens ras-related Hrab5 protein OS=Homo sapiens PE=2 SV=1	P20170800384_IR1,25630	sp|Q9H156|SLIK2_HUMAN SLIT and NTRK-like protein 2 OS=Homo sapiens GN=SLITRK2 PE=1 SV=1	tr|A0A024R4M0|A0A024R4M0_HUMAN 40S ribosomal protein S9 OS=Homo sapiens GN=RPS9 PE=1 SV=1
	sp|Q99729|ROAA_HUMAN Heterogeneous nuclear ribonucleoprotein A/B OS=Homo sapiens GN=HNRNPAB PE=1 SV=2	tr|Q53F64|Q53F64_HUMAN Heterogeneous nuclear ribonucleoprotein AB isoform a variant (Fragment) OS=Homo sapiens PE=2 SV=1	sp|P20339|RAB5A_HUMAN Ras-related protein Rab-5A OS=Homo sapiens GN=RAB5A PE=1 SV=2	tr|A0A0K0Q2Z1|A0A0K0Q2Z1_HUMAN Serpin peptidase inhibitor clade C member 1 OS=Homo sapiens GN=SERPINC1 PE=2 SV=1	tr|Q6AI13|Q6AI13_HUMAN Putative uncharacterized protein DKFZp451E1911 OS=Homo sapiens GN=DKFZp451E1911 PE=2 SV=1	sp|P46781|RS9_HUMAN 40S ribosomal protein S9 OS=Homo sapiens GN=RPS9 PE=1 SV=3
	tr|D6RD18|D6RD18_HUMAN Heterogeneous nuclear ribonucleoprotein A/B OS=Homo sapiens GN=HNRNPAB PE=1 SV=1	P20170800384_CON2,26066	P20170800384_CON4,23305	tr|A0A024R944|A0A024R944_HUMAN Serpin peptidase inhibitor, clade C (Antithrombin), member 1, isoform CRA_a OS=Homo sapiens GN=SERPINC1 PE=3 SV=1	P20170800384_IR2,2718	tr|B5MCT8|B5MCT8_HUMAN 40S ribosomal protein S9 OS=Homo sapiens GN=RPS9 PE=1 SV=1
	tr|D6R9P3|D6R9P3_HUMAN Heterogeneous nuclear ribonucleoprotein A/B OS=Homo sapiens GN=HNRNPAB PE=1 SV=1	P20170800384_CON2,15470	tr|A0A024R3X7|A0A024R3X7_HUMAN Heat shock 10kDa protein 1 (Chaperonin 10), isoform CRA_d OS=Homo sapiens GN=HSPE1 PE=3 SV=1	sp|P01008|ANT3_HUMAN Antithrombin-III OS=Homo sapiens GN=SERPINC1 PE=1 SV=1	sp|Q9H1K1|ISCU_HUMAN Iron-sulfur cluster assembly enzyme ISCU, mitochondrial OS=Homo sapiens GN=ISCU PE=1 SV=2	P20170800384_IR4,10001
	tr|D6RBZ0|D6RBZ0_HUMAN Heterogeneous nuclear ribonucleoprotein A/B OS=Homo sapiens GN=HNRNPAB PE=1 SV=1	P20170800384_CON2,24749	tr|Q9UNM1|Q9UNM1_HUMAN Chaperonin 10-related protein (Fragment) OS=Homo sapiens GN=EPFP1 PE=3 SV=1	P20170800384_IR1,3118	tr|A0A024RBI3|A0A024RBI3_HUMAN NifU-like N-terminal domain containing, isoform CRA_c OS=Homo sapiens GN=NIFUN PE=3 SV=1	tr|A8K0W1|A8K0W1_HUMAN cDNA FLJ76645, highly similar to Homo sapiens protocadherin 11 Y-linked (PCDH11Y), transcript variant a, mRNA (Fragment) OS=Homo sapiens PE=2 SV=1
	tr|Q53F64|Q53F64_HUMAN Heterogeneous nuclear ribonucleoprotein AB isoform a variant (Fragment) OS=Homo sapiens PE=2 SV=1	sp|Q9Y2W1|TR150_HUMAN Thyroid hormone receptor-associated protein 3 OS=Homo sapiens GN=THRAP3 PE=1 SV=2	tr|B8ZZ54|B8ZZ54_HUMAN 10 kDa heat shock protein, mitochondrial OS=Homo sapiens GN=HSPE1 PE=1 SV=1	tr|A0A0S2Z4M6|A0A0S2Z4M6_HUMAN NCK adaptor protein 2 isoform 1 (Fragment) OS=Homo sapiens GN=NCK2 PE=2 SV=1	P20170800384_IR2,3046	tr|B4DSM3|B4DSM3_HUMAN cDNA FLJ56943, highly similar to Protocadherin-11 X-linked (Fragment) OS=Homo sapiens PE=2 SV=1
	P20170800384_CON1,24935	P20170800384_CON2,15105	sp|P61604|CH10_HUMAN 10 kDa heat shock protein, mitochondrial OS=Homo sapiens GN=HSPE1 PE=1 SV=2	tr|Q53TG4|Q53TG4_HUMAN Putative uncharacterized protein NCK2 (Fragment) OS=Homo sapiens GN=NCK2 PE=4 SV=1	sp|Q9H582|ZN644_HUMAN Zinc finger protein 644 OS=Homo sapiens GN=ZNF644 PE=1 SV=2	sp|Q9BZA8|PC11Y_HUMAN Protocadherin-11 Y-linked OS=Homo sapiens GN=PCDH11Y PE=1 SV=1
	P20170800384_CON1,24949	P20170800384_CON2,10075	P20170800384_CON4,23013	sp|O43639|NCK2_HUMAN Cytoplasmic protein NCK2 OS=Homo sapiens GN=NCK2 PE=1 SV=2	tr|Q569I6|Q569I6_HUMAN ZNF644 protein (Fragment) OS=Homo sapiens GN=ZNF644 PE=2 SV=1	sp|Q9BZA7|PC11X_HUMAN Protocadherin-11 X-linked OS=Homo sapiens GN=PCDH11X PE=2 SV=1
	P20170800384_CON1,26693	P20170800384_CON2,8316	tr|A0A024R4U3|A0A024R4U3_HUMAN Tubulin tyrosine ligase-like family, member 12, isoform CRA_a OS=Homo sapiens GN=TTLL12 PE=4 SV=1	P20170800384_IR1,4018	tr|A0A087WZL9|A0A087WZL9_HUMAN Zinc finger protein 644 OS=Homo sapiens GN=ZNF644 PE=1 SV=1	tr|B4DSA0|B4DSA0_HUMAN cDNA FLJ61367, highly similar to Protocadherin-11 X-linked OS=Homo sapiens PE=2 SV=1
	P20170800384_CON1,15788	sp|Q9Y2X3|NOP58_HUMAN Nucleolar protein 58 OS=Homo sapiens GN=NOP58 PE=1 SV=1	sp|Q14166|TTL12_HUMAN Tubulin--tyrosine ligase-like protein 12 OS=Homo sapiens GN=TTLL12 PE=1 SV=2	tr|A0A0S2Z4V6|A0A0S2Z4V6_HUMAN Wolfram syndrome 1 isoform 1 (Fragment) OS=Homo sapiens GN=WFS1 PE=2 SV=1	tr|A7E234|A7E234_HUMAN ZNF644 protein OS=Homo sapiens GN=ZNF644 PE=2 SV=1	tr|B7ZAE8|B7ZAE8_HUMAN cDNA, FLJ79162, highly similar to Protocadherin-11 X-linked (Fragment) OS=Homo sapiens PE=2 SV=1
	P20170800384_CON1,25349	P20170800384_CON2,21308	P20170800384_CON4,24312	sp|O76024|WFS1_HUMAN Wolframin OS=Homo sapiens GN=WFS1 PE=1 SV=2	tr|Q9NZF0|Q9NZF0_HUMAN BM-005 OS=Homo sapiens PE=2 SV=1	P20170800384_IR4,22782
	tr|Q5BJF5|Q5BJF5_HUMAN Serine hydroxymethyltransferase (Fragment) OS=Homo sapiens GN=SHMT2 PE=2 SV=1	P20170800384_CON2,24440	tr|A0A024R694|A0A024R694_HUMAN Actinin, alpha 1, isoform CRA_a OS=Homo sapiens GN=ACTN1 PE=4 SV=1	P20170800384_IR1,6973	P20170800384_IR2,8368	tr|A9XA89|A9XA89_HUMAN Alpha-helix coiled-coil rod homologue (Fragment) OS=Homo sapiens GN=HCR PE=4 SV=1
	tr|A0A024RB99|A0A024RB99_HUMAN Serine hydroxymethyltransferase OS=Homo sapiens GN=SHMT2 PE=3 SV=1	P20170800384_CON2,21765	tr|B7Z4V1|B7Z4V1_HUMAN cDNA FLJ55401, highly similar to Alpha-actinin-2 OS=Homo sapiens PE=2 SV=1	tr|A0A0U1RR27|A0A0U1RR27_HUMAN C-myc promoter-binding protein OS=Homo sapiens GN=DENND4A PE=1 SV=1	sp|Q9NY28|GALT8_HUMAN Probable polypeptide N-acetylgalactosaminyltransferase 8 OS=Homo sapiens GN=GALNT8 PE=2 SV=1	tr|A9XA75|A9XA75_HUMAN Alpha-helix coiled-coil rod homologue (Fragment) OS=Homo sapiens GN=HCR PE=4 SV=1
	tr|Q5HYG8|Q5HYG8_HUMAN Serine hydroxymethyltransferase OS=Homo sapiens GN=DKFZp686P09201 PE=2 SV=1	tr|A0A024R8W0|A0A024R8W0_HUMAN DEAD (Asp-Glu-Ala-Asp) box polypeptide 48, isoform CRA_a OS=Homo sapiens GN=DDX48 PE=3 SV=1	tr|B2R8Y4|B2R8Y4_HUMAN cDNA, FLJ94117, highly similar to Homo sapiens actinin, alpha 3 (ACTN3), mRNA OS=Homo sapiens PE=1 SV=1	sp|Q7Z401|MYCPP_HUMAN C-myc promoter-binding protein OS=Homo sapiens GN=DENND4A PE=1 SV=2	P20170800384_IR2,7120	tr|A9XA72|A9XA72_HUMAN Alpha-helix coiled-coil rod homologue (Fragment) OS=Homo sapiens GN=HCR PE=4 SV=1
	tr|Q53ET4|Q53ET4_HUMAN Serine hydroxymethyltransferase (Fragment) OS=Homo sapiens PE=2 SV=1	sp|P38919|IF4A3_HUMAN Eukaryotic initiation factor 4A-III OS=Homo sapiens GN=EIF4A3 PE=1 SV=4	tr|B4DZQ2|B4DZQ2_HUMAN cDNA FLJ58651, highly similar to Alpha-actinin-3 OS=Homo sapiens PE=2 SV=1	P20170800384_IR1,15992	sp|Q9P0M6|H2AW_HUMAN Core histone macro-H2A.2 OS=Homo sapiens GN=H2AFY2 PE=1 SV=3	tr|A9XA71|A9XA71_HUMAN Alpha-helix coiled-coil rod homologue (Fragment) OS=Homo sapiens GN=HCR PE=4 SV=1
	tr|V9HW06|V9HW06_HUMAN Serine hydroxymethyltransferase OS=Homo sapiens GN=HEL-S-51e PE=2 SV=1	P20170800384_CON2,15169	tr|A0A0S2Z3G9|A0A0S2Z3G9_HUMAN Actinin alpha 4 isoform 1 (Fragment) OS=Homo sapiens GN=ACTN4 PE=2 SV=1	tr|A0A1B0GU45|A0A1B0GU45_HUMAN Lymphoid-restricted membrane protein OS=Homo sapiens GN=LRMP PE=1 SV=1	tr|Q5SQT3|Q5SQT3_HUMAN Histone H2A (Fragment) OS=Homo sapiens GN=H2AFY2 PE=1 SV=8	P20170800384_IR4,20951
	sp|P34897|GLYM_HUMAN Serine hydroxymethyltransferase, mitochondrial OS=Homo sapiens GN=SHMT2 PE=1 SV=3	P20170800384_CON2,15185	tr|B4E337|B4E337_HUMAN cDNA FLJ58087, highly similar to Alpha-actinin-4 OS=Homo sapiens PE=2 SV=1	P20170800384_IR1,5884	tr|A0A024QZP6|A0A024QZP6_HUMAN Core histone macro-H2A OS=Homo sapiens GN=H2AFY2 PE=4 SV=1	tr|B0YJ32|B0YJ32_HUMAN Laminin alpha-3 chain variant 1 OS=Homo sapiens GN=LAMA3 PE=4 SV=1
	P20170800384_CON1,25093	P20170800384_CON2,19326	tr|A0A087WSZ2|A0A087WSZ2_HUMAN Alpha-actinin-3 OS=Homo sapiens GN=ACTN3 PE=1 SV=1	tr|A0A1B0GUM4|A0A1B0GUM4_HUMAN Cyclin-dependent kinase-like 5 OS=Homo sapiens GN=CDKL5 PE=1 SV=1	P20170800384_IR2,15342	tr|Q59HA6|Q59HA6_HUMAN Laminin alpha 3b chain variant (Fragment) OS=Homo sapiens PE=2 SV=1
	P20170800384_CON1,25098	tr|A0A0S2Z4G7|A0A0S2Z4G7_HUMAN Nucleophosmin (Nucleolar phosphoprotein B23, numatrin), isoform CRA_f (Fragment) OS=Homo sapiens GN=NPM1 PE=2 SV=1	sp|P35609|ACTN2_HUMAN Alpha-actinin-2 OS=Homo sapiens GN=ACTN2 PE=1 SV=1	tr|A0A1B0GTX4|A0A1B0GTX4_HUMAN Cyclin-dependent kinase-like 5 (Fragment) OS=Homo sapiens GN=CDKL5 PE=1 SV=1	sp|Q9UNH5|CC14A_HUMAN Dual specificity protein phosphatase CDC14A OS=Homo sapiens GN=CDC14A PE=1 SV=1	sp|Q16787|LAMA3_HUMAN Laminin subunit alpha-3 OS=Homo sapiens GN=LAMA3 PE=1 SV=2
	P20170800384_CON1,24666	tr|A0A0S2Z491|A0A0S2Z491_HUMAN Nucleophosmin isoform 2 (Fragment) OS=Homo sapiens GN=NPM1 PE=2 SV=1	tr|G3V2N5|G3V2N5_HUMAN Alpha-actinin-1 (Fragment) OS=Homo sapiens GN=ACTN1 PE=1 SV=8	tr|A0A096LNR9|A0A096LNR9_HUMAN Cyclin-dependent kinase-like 5 (Fragment) OS=Homo sapiens GN=CDKL5 PE=1 SV=1	tr|C9JSP6|C9JSP6_HUMAN Dual-specificity protein phosphatase CDC14A (Fragment) OS=Homo sapiens GN=CDC14A PE=1 SV=8	tr|A0A0A0MTS5|A0A0A0MTS5_HUMAN HCG1811249, isoform CRA_f OS=Homo sapiens GN=LAMA3 PE=1 SV=1
	P20170800384_CON1,23250	sp|P06748|NPM_HUMAN Nucleophosmin OS=Homo sapiens GN=NPM1 PE=1 SV=2	sp|P12814|ACTN1_HUMAN Alpha-actinin-1 OS=Homo sapiens GN=ACTN1 PE=1 SV=2	tr|A0A096LPI4|A0A096LPI4_HUMAN Cyclin-dependent kinase-like 5 (Fragment) OS=Homo sapiens GN=CDKL5 PE=1 SV=6	tr|B4DY86|B4DY86_HUMAN cDNA FLJ57230, highly similar to Dual specificity protein phosphatase CDC14A(EC 3.1.3.48) OS=Homo sapiens PE=2 SV=1	tr|K7EIP4|K7EIP4_HUMAN Laminin subunit alpha-3 (Fragment) OS=Homo sapiens GN=LAMA3 PE=1 SV=2
	P20170800384_CON1,26032	tr|A4ZU86|A4ZU86_HUMAN Truncated nucleolar phosphoprotein B23 OS=Homo sapiens GN=NPM1 PE=2 SV=1	sp|O43707|ACTN4_HUMAN Alpha-actinin-4 OS=Homo sapiens GN=ACTN4 PE=1 SV=2	tr|A0A096LPG3|A0A096LPG3_HUMAN Cyclin-dependent kinase-like 5 (Fragment) OS=Homo sapiens GN=CDKL5 PE=1 SV=6	tr|A0A0U1RQX7|A0A0U1RQX7_HUMAN Dual-specificity protein phosphatase CDC14A OS=Homo sapiens GN=CDC14A PE=1 SV=1	tr|A0A0A0MSA0|A0A0A0MSA0_HUMAN Laminin subunit alpha-3 OS=Homo sapiens GN=LAMA3 PE=1 SV=1
	sp|O43390|HNRPR_HUMAN Heterogeneous nuclear ribonucleoprotein R OS=Homo sapiens GN=HNRNPR PE=1 SV=1	tr|A0A140VJQ2|A0A140VJQ2_HUMAN Testicular tissue protein Li 128 OS=Homo sapiens PE=2 SV=1	sp|Q08043|ACTN3_HUMAN Alpha-actinin-3 OS=Homo sapiens GN=ACTN3 PE=1 SV=2	sp|O76039|CDKL5_HUMAN Cyclin-dependent kinase-like 5 OS=Homo sapiens GN=CDKL5 PE=1 SV=1	P20170800384_IR2,5606	tr|A0A0A6YYF2|A0A0A6YYF2_HUMAN HCG1811249, isoform CRA_e OS=Homo sapiens GN=LAMA3 PE=1 SV=1
	tr|B4DMB1|B4DMB1_HUMAN cDNA FLJ53358, highly similar to Heterogeneous nuclear ribonucleoprotein R OS=Homo sapiens PE=2 SV=1	P20170800384_CON2,24603	tr|B4DRP5|B4DRP5_HUMAN cDNA FLJ54718, highly similar to Alpha-actinin-1 OS=Homo sapiens PE=2 SV=1	tr|A0A096LP32|A0A096LP32_HUMAN Cyclin-dependent kinase-like 5 (Fragment) OS=Homo sapiens GN=CDKL5 PE=1 SV=1	sp|Q9UNX4|WDR3_HUMAN WD repeat-containing protein 3 OS=Homo sapiens GN=WDR3 PE=1 SV=1	P20170800384_IR4,24087
	tr|B4DT28|B4DT28_HUMAN Heterogeneous nuclear ribonucleoprotein R OS=Homo sapiens GN=HNRNPR PE=1 SV=1	P20170800384_CON2,26051	tr|B3W6H4|B3W6H4_HUMAN Putative uncharacterized protein MLL-ACTN4 (Fragment) OS=Homo sapiens GN=MLL-ACTN4 PE=2 SV=1	P20170800384_IR1,12334	tr|Q5TDG3|Q5TDG3_HUMAN WD repeat domain 3, isoform CRA_b OS=Homo sapiens GN=WDR3 PE=2 SV=1	tr|B3KMG2|B3KMG2_HUMAN cDNA FLJ10924 fis, clone OVARC1000443, highly similar to Homo sapiens mRNA; cDNA DKFZp434A073 OS=Homo sapiens PE=2 SV=1
	tr|Q0VGD6|Q0VGD6_HUMAN HNRPR protein (Fragment) OS=Homo sapiens GN=HNRPR PE=2 SV=1	P20170800384_CON2,6579	tr|B4DSX0|B4DSX0_HUMAN cDNA FLJ61380, highly similar to Alpha-actinin-4 OS=Homo sapiens PE=2 SV=1	tr|A0A1B0GV15|A0A1B0GV15_HUMAN Long intergenic non-protein coding RNA 238 OS=Homo sapiens GN=LINC00238 PE=4 SV=1	P20170800384_IR2,26524	tr|H3BU45|H3BU45_HUMAN Telomere length regulation protein TEL2 homolog (Fragment) OS=Homo sapiens GN=TELO2 PE=1 SV=1
	tr|B2R7W4|B2R7W4_HUMAN cDNA, FLJ93632, highly similar to Homo sapiens heterogeneous nuclear ribonucleoprotein R (HNRPR), mRNA OS=Homo sapiens PE=2 SV=1	tr|A0A1W2PP34|A0A1W2PP34_HUMAN Heterogeneous nuclear ribonucleoprotein U OS=Homo sapiens GN=HNRNPU PE=1 SV=1	tr|Q86TX4|Q86TX4_HUMAN Full-length cDNA clone CS0DB009YA03 of Neuroblastoma of Homo sapiens (human) (Fragment) OS=Homo sapiens PE=2 SV=1	tr|A0A1B0GTZ2|A0A1B0GTZ2_HUMAN Long intergenic non-protein coding RNA 238 OS=Homo sapiens GN=LINC00238 PE=4 SV=1	sp|Q9Y2P0|ZN835_HUMAN Zinc finger protein 835 OS=Homo sapiens GN=ZNF835 PE=2 SV=2	sp|Q9Y4R8|TELO2_HUMAN Telomere length regulation protein TEL2 homolog OS=Homo sapiens GN=TELO2 PE=1 SV=2
	P20170800384_CON1,21577	tr|A0A1W2PP35|A0A1W2PP35_HUMAN Heterogeneous nuclear ribonucleoprotein U (Fragment) OS=Homo sapiens GN=HNRNPU PE=1 SV=1	tr|G3V5M4|G3V5M4_HUMAN Alpha-actinin-1 (Fragment) OS=Homo sapiens GN=ACTN1 PE=1 SV=1	P20170800384_IR1,3447	P20170800384_IR2,5479	P20170800384_IR4,9560
	P20170800384_CON1,20120	tr|A0A1W2PPS1|A0A1W2PPS1_HUMAN Heterogeneous nuclear ribonucleoprotein U OS=Homo sapiens GN=HNRNPU PE=1 SV=1	P20170800384_CON4,25295	tr|A0A1W2PPA3|A0A1W2PPA3_HUMAN Glial fibrillary acidic protein (Fragment) OS=Homo sapiens GN=GFAP PE=1 SV=1	tr|A0A024R8A9|A0A024R8A9_HUMAN Ubiquitinyl hydrolase 1 OS=Homo sapiens GN=USP20 PE=3 SV=1	tr|B3KMS0|B3KMS0_HUMAN Condensin complex subunit 1 OS=Homo sapiens PE=2 SV=1
	P20170800384_CON1,25486	tr|A0A1W2PPL4|A0A1W2PPL4_HUMAN Heterogeneous nuclear ribonucleoprotein U OS=Homo sapiens GN=HNRNPU PE=1 SV=1	tr|A0A024R7P5|A0A024R7P5_HUMAN Similar to Laminin receptor 1, isoform CRA_a OS=Homo sapiens GN=LOC388524 PE=3 SV=1	P20170800384_IR1,13157	tr|K7EJ61|K7EJ61_HUMAN Protein hinderin OS=Homo sapiens GN=KIAA1328 PE=1 SV=1	tr|E7EN77|E7EN77_HUMAN Condensin complex subunit 1 (Fragment) OS=Homo sapiens GN=NCAPD2 PE=1 SV=2
	P20170800384_CON1,23832	tr|Q5RI18|Q5RI18_HUMAN Heterogeneous nuclear ribonucleoprotein U OS=Homo sapiens GN=HNRNPU PE=1 SV=9	tr|C9J9K3|C9J9K3_HUMAN 40S ribosomal protein SA (Fragment) OS=Homo sapiens GN=RPSA PE=1 SV=8	tr|A0A1W2PS75|A0A1W2PS75_HUMAN Gap junction protein OS=Homo sapiens GN=GJA10 PE=3 SV=1	sp|Q9Y2K6|UBP20_HUMAN Ubiquitin carboxyl-terminal hydrolase 20 OS=Homo sapiens GN=USP20 PE=1 SV=2	tr|B3KY03|B3KY03_HUMAN Condensin complex subunit 1 OS=Homo sapiens PE=2 SV=1
	sp|P07195|LDHB_HUMAN L-lactate dehydrogenase B chain OS=Homo sapiens GN=LDHB PE=1 SV=2	tr|Q7Z4Q5|Q7Z4Q5_HUMAN Heterogeneous nuclear ribonucleoprotein U (Scaffold attachment factor A), isoform CRA_a OS=Homo sapiens GN=HNRPU PE=2 SV=1	tr|Q96RS2|Q96RS2_HUMAN 40S ribosomal protein SA OS=Homo sapiens GN=RPSA PE=2 SV=1	sp|Q969M2|CXA10_HUMAN Gap junction alpha-10 protein OS=Homo sapiens GN=GJA10 PE=2 SV=1	P20170800384_IR2,11212	tr|B4E0B7|B4E0B7_HUMAN Condensin complex subunit 1 OS=Homo sapiens PE=2 SV=1
	tr|C9J7H8|C9J7H8_HUMAN L-lactate dehydrogenase B chain (Fragment) OS=Homo sapiens GN=LDHB PE=1 SV=8	tr|A0A1W2PPH7|A0A1W2PPH7_HUMAN Heterogeneous nuclear ribonucleoprotein U OS=Homo sapiens GN=HNRNPU PE=1 SV=1	tr|F8WD59|F8WD59_HUMAN 40S ribosomal protein SA (Fragment) OS=Homo sapiens GN=RPSA PE=1 SV=2	P20170800384_IR1,7300	tr|A0A024R8K0|A0A024R8K0_HUMAN Archaemetzincins-2, isoform CRA_d OS=Homo sapiens GN=AMZ2 PE=4 SV=1	tr|Q6ZV00|Q6ZV00_HUMAN cDNA FLJ43165 fis, clone FCBBF3002163, highly similar to Homo sapiens chromosome condensation-related SMC-associated protein 1 OS=Homo sapiens PE=2 SV=1
	tr|A8MW50|A8MW50_HUMAN L-lactate dehydrogenase (Fragment) OS=Homo sapiens GN=LDHB PE=1 SV=1	tr|A0A1W2PQL0|A0A1W2PQL0_HUMAN Heterogeneous nuclear ribonucleoprotein U (Fragment) OS=Homo sapiens GN=HNRNPU PE=1 SV=1	tr|A0A024R2P0|A0A024R2P0_HUMAN 40S ribosomal protein SA OS=Homo sapiens GN=RPSA PE=3 SV=1	tr|A5YPB6|A5YPB6_HUMAN PDHA1 (Fragment) OS=Homo sapiens GN=PDHA1 PE=2 SV=1	P20170800384_IR2,2323	sp|Q15021|CND1_HUMAN Condensin complex subunit 1 OS=Homo sapiens GN=NCAPD2 PE=1 SV=3
	tr|F5H793|F5H793_HUMAN L-lactate dehydrogenase B chain (Fragment) OS=Homo sapiens GN=LDHB PE=1 SV=1	tr|B3KX72|B3KX72_HUMAN cDNA FLJ44920 fis, clone BRAMY3011501, highly similar to Heterogeneous nuclear ribonucleoprotein U OS=Homo sapiens PE=2 SV=1	tr|A0A0C4DG17|A0A0C4DG17_HUMAN 40S ribosomal protein SA OS=Homo sapiens GN=RPSA PE=1 SV=1	tr|Q5JPT9|Q5JPT9_HUMAN Pyruvate dehydrogenase E1 component subunit alpha, somatic form, mitochondrial (Fragment) OS=Homo sapiens GN=PDHA1 PE=1 SV=8	tr|A0A024R8N5|A0A024R8N5_HUMAN Dynein, axonemal, intermediate polypeptide 2, isoform CRA_d OS=Homo sapiens GN=DNAI2 PE=4 SV=1	P20170800384_IR4,5536
	tr|Q5U077|Q5U077_HUMAN L-lactate dehydrogenase OS=Homo sapiens GN=LDHB PE=2 SV=1	tr|B4DLR3|B4DLR3_HUMAN cDNA FLJ54020, highly similar to Heterogeneous nuclear ribonucleoprotein U OS=Homo sapiens PE=2 SV=1	sp|P08865|RSSA_HUMAN 40S ribosomal protein SA OS=Homo sapiens GN=RPSA PE=1 SV=4	tr|Q5JPU0|Q5JPU0_HUMAN Pyruvate dehydrogenase E1 component subunit alpha, somatic form, mitochondrial OS=Homo sapiens GN=PDHA1 PE=1 SV=1	tr|J3QRG2|J3QRG2_HUMAN Dynein intermediate chain 2, axonemal OS=Homo sapiens GN=DNAI2 PE=1 SV=1	tr|B3KQ05|B3KQ05_HUMAN cDNA FLJ32558 fis, clone SPLEN1000143, highly similar to High mobility group protein B1 OS=Homo sapiens PE=2 SV=1
	P20170800384_CON1,24908	tr|A0A1X7SBS1|A0A1X7SBS1_HUMAN Heterogeneous nuclear ribonucleoprotein U OS=Homo sapiens GN=HNRNPU PE=4 SV=1	P20170800384_CON4,23240	sp|P08559|ODPA_HUMAN Pyruvate dehydrogenase E1 component subunit alpha, somatic form, mitochondrial OS=Homo sapiens GN=PDHA1 PE=1 SV=3	sp|Q9GZS0|DNAI2_HUMAN Dynein intermediate chain 2, axonemal OS=Homo sapiens GN=DNAI2 PE=1 SV=2	tr|A0A024R4Z6|A0A024R4Z6_HUMAN FACT complex subunit SSRP1 OS=Homo sapiens GN=SSRP1 PE=3 SV=1
	P20170800384_CON1,27061	sp|Q00839|HNRPU_HUMAN Heterogeneous nuclear ribonucleoprotein U OS=Homo sapiens GN=HNRNPU PE=1 SV=6	tr|A0A024R8K0|A0A024R8K0_HUMAN Archaemetzincins-2, isoform CRA_d OS=Homo sapiens GN=AMZ2 PE=4 SV=1	tr|A0A024RBX9|A0A024RBX9_HUMAN Pyruvate dehydrogenase E1 component subunit alpha OS=Homo sapiens GN=PDHA1 PE=4 SV=1	P20170800384_IR2,4676	tr|D3DQY9|D3DQY9_HUMAN HCG1991922, isoform CRA_a OS=Homo sapiens GN=hCG_1991922 PE=4 SV=1
	P20170800384_CON1,13646	tr|Q96BA7|Q96BA7_HUMAN HNRPU protein OS=Homo sapiens PE=2 SV=1	P20170800384_CON4,2282	tr|Q53GE3|Q53GE3_HUMAN Pyruvate dehydrogenase E1 component subunit alpha (Fragment) OS=Homo sapiens PE=2 SV=1	tr|A0A024R8W0|A0A024R8W0_HUMAN DEAD (Asp-Glu-Ala-Asp) box polypeptide 48, isoform CRA_a OS=Homo sapiens GN=DDX48 PE=3 SV=1	tr|Q53TD0|Q53TD0_HUMAN Putative uncharacterized protein SP100 (Fragment) OS=Homo sapiens GN=SP100 PE=4 SV=1
	P20170800384_CON1,26938	P20170800384_CON2,26319	tr|A0A024RAB6|A0A024RAB6_HUMAN Heparan sulfate proteoglycan 2 (Perlecan), isoform CRA_b OS=Homo sapiens GN=HSPG2 PE=4 SV=1	tr|Q5JPU1|Q5JPU1_HUMAN Pyruvate dehydrogenase E1 component subunit alpha, somatic form, mitochondrial (Fragment) OS=Homo sapiens GN=PDHA1 PE=1 SV=1	sp|P38919|IF4A3_HUMAN Eukaryotic initiation factor 4A-III OS=Homo sapiens GN=EIF4A3 PE=1 SV=4	tr|Q59GW1|Q59GW1_HUMAN High-mobility group box 1 variant (Fragment) OS=Homo sapiens PE=2 SV=1
	sp|P12236|ADT3_HUMAN ADP/ATP translocase 3 OS=Homo sapiens GN=SLC25A6 PE=1 SV=4	P20170800384_CON2,26739	sp|P98160|PGBM_HUMAN Basement membrane-specific heparan sulfate proteoglycan core protein OS=Homo sapiens GN=HSPG2 PE=1 SV=4	P20170800384_IR1,9800	P20170800384_IR2,14735	tr|E7EQU1|E7EQU1_HUMAN High mobility group protein B3 (Fragment) OS=Homo sapiens GN=HMGB3 PE=1 SV=1
	tr|Q59EI9|Q59EI9_HUMAN ADP,ATP carrier protein, liver isoform T2 variant (Fragment) OS=Homo sapiens PE=2 SV=1	P20170800384_CON2,24701	P20170800384_CON4,6009	tr|A6NHK2|A6NHK2_HUMAN Small nuclear ribonucleoprotein E OS=Homo sapiens GN=SNRPE PE=1 SV=1	tr|A0A024R944|A0A024R944_HUMAN Serpin peptidase inhibitor, clade C (Antithrombin), member 1, isoform CRA_a OS=Homo sapiens GN=SERPINC1 PE=3 SV=1	tr|B7Z965|B7Z965_HUMAN cDNA FLJ56337, highly similar to High mobility group protein B1 OS=Homo sapiens PE=2 SV=1
	tr|Q6I9V5|Q6I9V5_HUMAN SLC25A6 protein OS=Homo sapiens GN=SLC25A6 PE=2 SV=1	tr|A6NLN1|A6NLN1_HUMAN Polypyrimidine tract binding protein 1, isoform CRA_b OS=Homo sapiens GN=PTBP1 PE=1 SV=4	tr|A0A024RB16|A0A024RB16_HUMAN Family with sequence similarity 62 (C2 domain containing), member A, isoform CRA_a OS=Homo sapiens GN=FAM62A PE=4 SV=1	sp|P62304|RUXE_HUMAN Small nuclear ribonucleoprotein E OS=Homo sapiens GN=SNRPE PE=1 SV=1	tr|A0A0K0Q2Z1|A0A0K0Q2Z1_HUMAN Serpin peptidase inhibitor clade C member 1 OS=Homo sapiens GN=SERPINC1 PE=2 SV=1	tr|Q7Z684|Q7Z684_HUMAN Putative uncharacterized protein DKFZp779G118 (Fragment) OS=Homo sapiens GN=DKFZp779G118 PE=2 SV=1
	P20170800384_CON1,25607	tr|A0A0U1RRM4|A0A0U1RRM4_HUMAN Polypyrimidine tract-binding protein 1 OS=Homo sapiens GN=PTBP1 PE=1 SV=1	tr|B3KY56|B3KY56_HUMAN cDNA FLJ46898 fis, clone UTERU3022168, highly similar to Protein FAM62A OS=Homo sapiens PE=2 SV=1	P20170800384_IR1,26320	sp|P01008|ANT3_HUMAN Antithrombin-III OS=Homo sapiens GN=SERPINC1 PE=1 SV=1	tr|Q16466|Q16466_HUMAN Non-histone chromosomal protein (Fragment) OS=Homo sapiens PE=2 SV=1
	P20170800384_CON1,25641	sp|P26599|PTBP1_HUMAN Polypyrimidine tract-binding protein 1 OS=Homo sapiens GN=PTBP1 PE=1 SV=1	tr|A0A024RB17|A0A024RB17_HUMAN Family with sequence similarity 62 (C2 domain containing), member A, isoform CRA_b OS=Homo sapiens GN=FAM62A PE=4 SV=1	tr|A7E2A5|A7E2A5_HUMAN ARAP2 protein (Fragment) OS=Homo sapiens GN=ARAP2 PE=2 SV=1	P20170800384_IR2,3084	sp|P26583|HMGB2_HUMAN High mobility group protein B2 OS=Homo sapiens GN=HMGB2 PE=1 SV=2
	P20170800384_CON1,12410	P20170800384_CON2,26321	sp|Q9BSJ8|ESYT1_HUMAN Extended synaptotagmin-1 OS=Homo sapiens GN=ESYT1 PE=1 SV=1	sp|Q8WZ64|ARAP2_HUMAN Arf-GAP with Rho-GAP domain, ANK repeat and PH domain-containing protein 2 OS=Homo sapiens GN=ARAP2 PE=1 SV=3	tr|A0A024RAB6|A0A024RAB6_HUMAN Heparan sulfate proteoglycan 2 (Perlecan), isoform CRA_b OS=Homo sapiens GN=HSPG2 PE=4 SV=1	sp|P09429|HMGB1_HUMAN High mobility group protein B1 OS=Homo sapiens GN=HMGB1 PE=1 SV=3
	P20170800384_CON1,26873	P20170800384_CON2,26253	P20170800384_CON4,24932	tr|Q2M2Z8|Q2M2Z8_HUMAN ARAP2 protein (Fragment) OS=Homo sapiens GN=ARAP2 PE=2 SV=1	sp|P98160|PGBM_HUMAN Basement membrane-specific heparan sulfate proteoglycan core protein OS=Homo sapiens GN=HSPG2 PE=1 SV=4	sp|P23497|SP100_HUMAN Nuclear autoantigen Sp-100 OS=Homo sapiens GN=SP100 PE=1 SV=3
	sp|P16104|H2AX_HUMAN Histone H2AX OS=Homo sapiens GN=H2AFX PE=1 SV=2	P20170800384_CON2,25824	tr|A0A024RBU2|A0A024RBU2_HUMAN U11/U12 snRNP 35K, isoform CRA_a OS=Homo sapiens GN=U1SNRNPBP PE=4 SV=1	P20170800384_IR1,2639	P20170800384_IR2,5856	sp|Q08945|SSRP1_HUMAN FACT complex subunit SSRP1 OS=Homo sapiens GN=SSRP1 PE=1 SV=1
	sp|Q96QV6|H2A1A_HUMAN Histone H2A type 1-A OS=Homo sapiens GN=HIST1H2AA PE=1 SV=3	tr|A8K964|A8K964_HUMAN cDNA FLJ75071, highly similar to Homo sapiens pinin, desmosome associated protein (PNN), mRNA OS=Homo sapiens PE=2 SV=1	sp|Q16560|U1SBP_HUMAN U11/U12 small nuclear ribonucleoprotein 35 kDa protein OS=Homo sapiens GN=SNRNP35 PE=1 SV=1	tr|A8K0W1|A8K0W1_HUMAN cDNA FLJ76645, highly similar to Homo sapiens protocadherin 11 Y-linked (PCDH11Y), transcript variant a, mRNA (Fragment) OS=Homo sapiens PE=2 SV=1	tr|A0A024RAM4|A0A024RAM4_HUMAN Microtubule-associated protein 1B, isoform CRA_b OS=Homo sapiens GN=MAP1B PE=4 SV=1	sp|O15347|HMGB3_HUMAN High mobility group protein B3 OS=Homo sapiens GN=HMGB3 PE=1 SV=4
	P20170800384_CON1,27220	sp|Q9H307|PININ_HUMAN Pinin OS=Homo sapiens GN=PNN PE=1 SV=4	tr|Q96N32|Q96N32_HUMAN cDNA FLJ31471 fis, clone NT2NE2001435 OS=Homo sapiens PE=2 SV=1	tr|B4DSM3|B4DSM3_HUMAN cDNA FLJ56943, highly similar to Protocadherin-11 X-linked (Fragment) OS=Homo sapiens PE=2 SV=1	tr|A2BDK6|A2BDK6_HUMAN Microtubule-associated protein 1B OS=Homo sapiens GN=MAP1B PE=2 SV=1	sp|B2RPK0|HGB1A_HUMAN Putative high mobility group protein B1-like 1 OS=Homo sapiens GN=HMGB1P1 PE=5 SV=1
	P20170800384_CON1,18763	P20170800384_CON2,7893	P20170800384_CON4,3194	sp|Q9BZA7|PC11X_HUMAN Protocadherin-11 X-linked OS=Homo sapiens GN=PCDH11X PE=2 SV=1	sp|P46821|MAP1B_HUMAN Microtubule-associated protein 1B OS=Homo sapiens GN=MAP1B PE=1 SV=2	tr|Q5T7C4|Q5T7C4_HUMAN High mobility group protein B1 OS=Homo sapiens GN=HMGB1 PE=1 SV=1
	P20170800384_CON1,14151	P20170800384_CON2,3162	tr|A0A087WT59|A0A087WT59_HUMAN Transthyretin OS=Homo sapiens GN=TTR PE=1 SV=1	sp|Q9BZA8|PC11Y_HUMAN Protocadherin-11 Y-linked OS=Homo sapiens GN=PCDH11Y PE=1 SV=1	tr|Q5H9P1|Q5H9P1_HUMAN Putative uncharacterized protein DKFZp686F1345 (Fragment) OS=Homo sapiens GN=DKFZp686F1345 PE=2 SV=1	tr|E9PES6|E9PES6_HUMAN High mobility group protein B3 (Fragment) OS=Homo sapiens GN=HMGB3 PE=1 SV=1
	P20170800384_CON1,3029	P20170800384_CON2,9774	tr|A6XMH1|A6XMH1_HUMAN Transthyretin OS=Homo sapiens PE=2 SV=1	tr|B4DSA0|B4DSA0_HUMAN cDNA FLJ61367, highly similar to Protocadherin-11 X-linked OS=Homo sapiens PE=2 SV=1	P20170800384_IR2,7494	tr|E7ES08|E7ES08_HUMAN High mobility group protein B3 (Fragment) OS=Homo sapiens GN=HMGB3 PE=1 SV=1
	sp|P49327|FAS_HUMAN Fatty acid synthase OS=Homo sapiens GN=FASN PE=1 SV=3	tr|B4DZC0|B4DZC0_HUMAN cDNA FLJ51771, highly similar to SWI/SNF-related matrix-associatedactin-dependent regulator of chromatin subfamily A member5 (EC 3.6.1.-) OS=Homo sapiens PE=2 SV=1	tr|Q8TDB2|Q8TDB2_HUMAN Transthyretin amyloidosis variant D38V (Fragment) OS=Homo sapiens PE=4 SV=1	tr|B7ZAE8|B7ZAE8_HUMAN cDNA, FLJ79162, highly similar to Protocadherin-11 X-linked (Fragment) OS=Homo sapiens PE=2 SV=1	tr|A0A087WVF4|A0A087WVF4_HUMAN Chromodomain-helicase-DNA-binding protein 1 (Fragment) OS=Homo sapiens GN=CHD1 PE=1 SV=1	tr|A0A024RDR0|A0A024RDR0_HUMAN High-mobility group box 1, isoform CRA_a OS=Homo sapiens GN=HMGB1 PE=4 SV=1
	tr|A0A0U1RQF0|A0A0U1RQF0_HUMAN Fatty acid synthase OS=Homo sapiens GN=FASN PE=1 SV=1	tr|B7ZAX9|B7ZAX9_HUMAN cDNA, FLJ79343, highly similar to SWI/SNF-related matrix-associated actin-dependent regulator of chromatin subfamily A member 5 (EC 3.6.1.-) OS=Homo sapiens PE=2 SV=1	tr|E9KL36|E9KL36_HUMAN Transthyretin OS=Homo sapiens GN=TTR PE=2 SV=1	P20170800384_IR1,22612	P20170800384_IR2,3064	tr|Q5U071|Q5U071_HUMAN High-mobility group box 2 OS=Homo sapiens PE=2 SV=1
	P20170800384_CON1,25997	sp|O60264|SMCA5_HUMAN SWI/SNF-related matrix-associated actin-dependent regulator of chromatin subfamily A member 5 OS=Homo sapiens GN=SMARCA5 PE=1 SV=1	tr|Q8TDB1|Q8TDB1_HUMAN Transthyretin amyloidosis variant F33V (Fragment) OS=Homo sapiens PE=4 SV=1	tr|A8K1Z4|A8K1Z4_HUMAN cDNA FLJ76704, highly similar to Homo sapiens leukemia inhibitory factor receptor (LIFR), mRNA OS=Homo sapiens PE=2 SV=1	tr|A0A087WXY2|A0A087WXY2_HUMAN Plakophilin-2 (Fragment) OS=Homo sapiens GN=PKP2 PE=1 SV=1	tr|D6R9A6|D6R9A6_HUMAN High mobility group protein B2 (Fragment) OS=Homo sapiens GN=HMGB2 PE=1 SV=1
	P20170800384_CON1,15758	P20170800384_CON2,17637	tr|A6XGL1|A6XGL1_HUMAN Transthyretin OS=Homo sapiens PE=2 SV=1	sp|P42702|LIFR_HUMAN Leukemia inhibitory factor receptor OS=Homo sapiens GN=LIFR PE=1 SV=1	P20170800384_IR2,20370	tr|A0A0U1RRK2|A0A0U1RRK2_HUMAN FACT complex subunit SSRP1 (Fragment) OS=Homo sapiens GN=SSRP1 PE=1 SV=1
	P20170800384_CON1,26717	P20170800384_CON2,12705	tr|A0A087WV45|A0A087WV45_HUMAN Transthyretin OS=Homo sapiens GN=TTR PE=1 SV=1	P20170800384_IR1,5435	tr|A0A087WYV2|A0A087WYV2_HUMAN IQ and AAA domain-containing protein 1-like OS=Homo sapiens GN=IQCA1L PE=1 SV=1	P20170800384_IR4,1475
	P20170800384_CON1,27788	P20170800384_CON2,13053	tr|A0A0S2Z4N6|A0A0S2Z4N6_HUMAN Tumor protein p63 isoform 2 (Fragment) OS=Homo sapiens GN=TP63 PE=2 SV=1	tr|A8K335|A8K335_HUMAN cDNA FLJ76254, highly similar to Homo sapiens gamma-glutamyl hydrolase (GGH), mRNA OS=Homo sapiens PE=2 SV=1	tr|A0A090N8Q4|A0A090N8Q4_HUMAN Uncharacterized protein OS=Homo sapiens GN=LOC392842 PE=4 SV=1	tr|B3KR57|B3KR57_HUMAN Calcium-transporting ATPase OS=Homo sapiens PE=2 SV=1
	sp|Q86YZ3|HORN_HUMAN Hornerin OS=Homo sapiens GN=HRNR PE=1 SV=2	tr|E9PLL6|E9PLL6_HUMAN 60S ribosomal protein L27a OS=Homo sapiens GN=RPL27A PE=1 SV=1	sp|P02766|TTHY_HUMAN Transthyretin OS=Homo sapiens GN=TTR PE=1 SV=1	sp|Q92820|GGH_HUMAN Gamma-glutamyl hydrolase OS=Homo sapiens GN=GGH PE=1 SV=2	sp|Q9Y2G8|DJC16_HUMAN DnaJ homolog subfamily C member 16 OS=Homo sapiens GN=DNAJC16 PE=2 SV=3	tr|B7ZA13|B7ZA13_HUMAN Calcium-transporting ATPase OS=Homo sapiens PE=2 SV=1
	P20170800384_CON1,2790	tr|Q6NZ52|Q6NZ52_HUMAN Ribosomal protein L27a OS=Homo sapiens GN=RPL27A PE=2 SV=1	tr|A0A0S2Z4N5|A0A0S2Z4N5_HUMAN Tumor protein p63 isoform 1 (Fragment) OS=Homo sapiens GN=TP63 PE=2 SV=1	P20170800384_IR1,26239	sp|A6NCM1|IQCAL_HUMAN IQ and AAA domain-containing protein 1-like OS=Homo sapiens GN=IQCA1L PE=3 SV=2	tr|A0A0A0MSP0|A0A0A0MSP0_HUMAN Calcium-transporting ATPase OS=Homo sapiens GN=ATP2C2 PE=1 SV=1
	P20170800384_CON1,3141	sp|P46776|RL27A_HUMAN 60S ribosomal protein L27a OS=Homo sapiens GN=RPL27A PE=1 SV=2	sp|Q9H3D4|P63_HUMAN Tumor protein 63 OS=Homo sapiens GN=TP63 PE=1 SV=1	tr|A8K401|A8K401_HUMAN Prohibitin, isoform CRA_a OS=Homo sapiens GN=PHB PE=2 SV=1	tr|A0A090N8Z8|A0A090N8Z8_HUMAN Uncharacterized protein OS=Homo sapiens GN=LOC155046 PE=4 SV=1	sp|O75185|AT2C2_HUMAN Calcium-transporting ATPase type 2C member 2 OS=Homo sapiens GN=ATP2C2 PE=1 SV=2
	P20170800384_CON1,3011	tr|Q9BQQ5|Q9BQQ5_HUMAN Ribosomal protein L27a OS=Homo sapiens GN=L27a PE=4 SV=1	P20170800384_CON4,6339	tr|Q53FV0|Q53FV0_HUMAN Prohibitin variant (Fragment) OS=Homo sapiens PE=2 SV=1	tr|Q5TDH4|Q5TDH4_HUMAN DnaJ homolog subfamily C member 16 OS=Homo sapiens GN=DNAJC16 PE=1 SV=1	P20170800384_IR4,2949
	P20170800384_CON1,3038	P20170800384_CON2,22105	tr|A0A087WTS6|A0A087WTS6_HUMAN Polypyrimidine tract-binding protein 1 (Fragment) OS=Homo sapiens GN=PTBP1 PE=1 SV=1	tr|Q6PUJ7|Q6PUJ7_HUMAN Epididymis luminal protein 215 OS=Homo sapiens GN=HEL-215 PE=2 SV=1	tr|Q5TDG9|Q5TDG9_HUMAN DnaJ (Hsp40) homolog, subfamily C, member 16, isoform CRA_a OS=Homo sapiens GN=DNAJC16 PE=1 SV=1	tr|B3KY47|B3KY47_HUMAN cDNA FLJ46841 fis, clone UTERU3000670, highly similar to Homo sapiens shroom (SHRM), mRNA OS=Homo sapiens PE=2 SV=1
	sp|Q92841|DDX17_HUMAN Probable ATP-dependent RNA helicase DDX17 OS=Homo sapiens GN=DDX17 PE=1 SV=2	P20170800384_CON2,19879	P20170800384_CON4,7324	sp|P35232|PHB_HUMAN Prohibitin OS=Homo sapiens GN=PHB PE=1 SV=1	tr|A8K8W4|A8K8W4_HUMAN cDNA FLJ77609, highly similar to Homo sapiens DnaJ (Hsp40) homolog, subfamily C, member 16 (DNAJC16), mRNA OS=Homo sapiens PE=2 SV=1	sp|Q8TF72|SHRM3_HUMAN Protein Shroom3 OS=Homo sapiens GN=SHROOM3 PE=1 SV=2
	tr|A0A1W2PQ51|A0A1W2PQ51_HUMAN Probable ATP-dependent RNA helicase DDX17 OS=Homo sapiens GN=DDX17 PE=1 SV=1	P20170800384_CON2,7968	tr|A0A087WUI2|A0A087WUI2_HUMAN Heterogeneous nuclear ribonucleoproteins A2/B1 OS=Homo sapiens GN=HNRNPA2B1 PE=1 SV=1	tr|C9JW96|C9JW96_HUMAN Prohibitin (Fragment) OS=Homo sapiens GN=PHB PE=1 SV=2	P20170800384_IR2,9949	tr|Q6ZVL3|Q6ZVL3_HUMAN cDNA FLJ42424 fis, clone BLADE2004089, moderately similar to Mus musculus PDZ domain actin binding protein Shroom mRNA (Fragment) OS=Homo sapiens PE=2 SV=1
	tr|Q59F66|Q59F66_HUMAN DEAD box polypeptide 17 isoform p82 variant (Fragment) OS=Homo sapiens PE=2 SV=1	tr|I0B0K3|I0B0K3_HUMAN Truncated profilaggrin OS=Homo sapiens GN=FLG PE=4 SV=1	sp|P22626|ROA2_HUMAN Heterogeneous nuclear ribonucleoproteins A2/B1 OS=Homo sapiens GN=HNRNPA2B1 PE=1 SV=2	tr|C9JZ20|C9JZ20_HUMAN Prohibitin (Fragment) OS=Homo sapiens GN=PHB PE=1 SV=1	tr|A0A087WZG8|A0A087WZG8_HUMAN Lipase member I OS=Homo sapiens GN=LIPI PE=1 SV=1	tr|B4E244|B4E244_HUMAN cDNA FLJ55531, highly similar to Homo sapiens shroom (SHRM), mRNA OS=Homo sapiens PE=2 SV=1
	tr|A0A1X7SBZ2|A0A1X7SBZ2_HUMAN Probable ATP-dependent RNA helicase DDX17 OS=Homo sapiens GN=DDX17 PE=4 SV=1	tr|I0B0K4|I0B0K4_HUMAN Truncated profilaggrin OS=Homo sapiens GN=FLG PE=4 SV=1	tr|I6L957|I6L957_HUMAN HNRNPA2B1 protein OS=Homo sapiens GN=HNRNPA2B1 PE=2 SV=1	tr|E9PCW0|E9PCW0_HUMAN Prohibitin (Fragment) OS=Homo sapiens GN=PHB PE=1 SV=2	P20170800384_IR2,12699	P20170800384_IR4,4138
	tr|B4DZQ7|B4DZQ7_HUMAN cDNA FLJ58652, highly similar to Probable ATP-dependent RNA helicase DDX17 (EC 3.6.1.-) OS=Homo sapiens PE=2 SV=1	tr|I0B0K6|I0B0K6_HUMAN Truncated profilaggrin OS=Homo sapiens GN=FLG PE=4 SV=1	P20170800384_CON4,23873	tr|E7ESE2|E7ESE2_HUMAN Prohibitin (Fragment) OS=Homo sapiens GN=PHB PE=1 SV=2	tr|A0A087X1S5|A0A087X1S5_HUMAN Fibroblast growth factor OS=Homo sapiens GN=FGF8 PE=3 SV=1	tr|B4DN87|B4DN87_HUMAN cDNA FLJ52569, highly similar to Collagen-binding protein 2 OS=Homo sapiens PE=2 SV=1
	P20170800384_CON1,19960	tr|Q05331|Q05331_HUMAN Profilaggrin (Fragment) OS=Homo sapiens PE=4 SV=1	tr|A0A087WVF4|A0A087WVF4_HUMAN Chromodomain-helicase-DNA-binding protein 1 (Fragment) OS=Homo sapiens GN=CHD1 PE=1 SV=1	P20170800384_IR1,25986	tr|A1A515|A1A515_HUMAN Fibroblast growth factor OS=Homo sapiens GN=FGF8 PE=2 SV=1	tr|E9PKH2|E9PKH2_HUMAN Serpin H1 OS=Homo sapiens GN=SERPINH1 PE=1 SV=1
	P20170800384_CON1,18208	tr|I0B0K5|I0B0K5_HUMAN Truncated profilaggrin OS=Homo sapiens GN=FLG PE=4 SV=1	P20170800384_CON4,3312	tr|A8K489|A8K489_HUMAN cDNA FLJ76151, highly similar to Homo sapiens Wilms tumor 1 associated protein (WTAP), transcript variant 1, mRNA OS=Homo sapiens PE=2 SV=1	sp|P55075|FGF8_HUMAN Fibroblast growth factor 8 OS=Homo sapiens GN=FGF8 PE=1 SV=1	tr|A8K259|A8K259_HUMAN cDNA FLJ78501, highly similar to Homo sapiens serpin peptidase inhibitor, clade H (heat shock protein 47), member 1, (collagen binding protein 1) (SERPINH1), mRNA OS=Homo sapiens PE=2 SV=1
	P20170800384_CON1,26842	tr|I0B0K8|I0B0K8_HUMAN Truncated profilaggrin OS=Homo sapiens GN=FLG PE=4 SV=1	tr|A0A087WVH4|A0A087WVH4_HUMAN Double zinc ribbon and ankyrin repeat-containing protein 1 (Fragment) OS=Homo sapiens GN=DZANK1 PE=4 SV=1	tr|A0A087X1R4|A0A087X1R4_HUMAN Pre-mRNA-splicing regulator WTAP OS=Homo sapiens GN=WTAP PE=1 SV=1	tr|A0A0S1MI72|A0A0S1MI72_HUMAN Fibroblast growth factor OS=Homo sapiens GN=FGF8 PE=2 SV=1	sp|P50454|SERPH_HUMAN Serpin H1 OS=Homo sapiens GN=SERPINH1 PE=1 SV=2
	P20170800384_CON1,25392	tr|I0B0K7|I0B0K7_HUMAN Truncated profilaggrin OS=Homo sapiens GN=FLG PE=4 SV=1	P20170800384_CON4,13822	sp|Q15007|FL2D_HUMAN Pre-mRNA-splicing regulator WTAP OS=Homo sapiens GN=WTAP PE=1 SV=2	P20170800384_IR2,5973	tr|A0A024R5K8|A0A024R5K8_HUMAN Serpin peptidase inhibitor, clade H (Heat shock protein 47), member 1, (Collagen binding protein 1), isoform CRA_a OS=Homo sapiens GN=SERPINH1 PE=3 SV=1
	tr|A0A0S2Z491|A0A0S2Z491_HUMAN Nucleophosmin isoform 2 (Fragment) OS=Homo sapiens GN=NPM1 PE=2 SV=1	sp|P20930|FILA_HUMAN Filaggrin OS=Homo sapiens GN=FLG PE=1 SV=3	tr|A0A087WVQ6|A0A087WVQ6_HUMAN Clathrin heavy chain OS=Homo sapiens GN=CLTC PE=1 SV=1	P20170800384_IR1,25245	tr|A0A087X241|A0A087X241_HUMAN Small G protein-signaling modulator 1 OS=Homo sapiens GN=SGSM1 PE=1 SV=1	P20170800384_IR4,26525
	sp|P06748|NPM_HUMAN Nucleophosmin OS=Homo sapiens GN=NPM1 PE=1 SV=2	P20170800384_CON2,7481	sp|Q00610|CLH1_HUMAN Clathrin heavy chain 1 OS=Homo sapiens GN=CLTC PE=1 SV=5	tr|A8KAB8|A8KAB8_HUMAN cDNA FLJ77595, highly similar to Homo sapiens RAS guanyl releasing protein 3 (calcium and DAG-regulated) (RASGRP3), mRNA OS=Homo sapiens PE=2 SV=1	sp|Q2NKQ1|SGSM1_HUMAN Small G protein signaling modulator 1 OS=Homo sapiens GN=SGSM1 PE=1 SV=2	tr|B4DP01|B4DP01_HUMAN cDNA FLJ56120, highly similar to Aminopeptidase N (EC 3.4.11.2) OS=Homo sapiens PE=2 SV=1
	tr|A0A0S2Z4G7|A0A0S2Z4G7_HUMAN Nucleophosmin (Nucleolar phosphoprotein B23, numatrin), isoform CRA_f (Fragment) OS=Homo sapiens GN=NPM1 PE=2 SV=1	P20170800384_CON2,2691	P20170800384_CON4,25028	sp|Q8IV61|GRP3_HUMAN Ras guanyl-releasing protein 3 OS=Homo sapiens GN=RASGRP3 PE=1 SV=1	P20170800384_IR2,21084	tr|B4DPH5|B4DPH5_HUMAN cDNA FLJ55496, highly similar to Aminopeptidase N (EC 3.4.11.2) OS=Homo sapiens PE=2 SV=1
	P20170800384_CON1,25196	P20170800384_CON2,2438	tr|A0A087WW66|A0A087WW66_HUMAN 26S proteasome non-ATPase regulatory subunit 1 OS=Homo sapiens GN=PSMD1 PE=1 SV=1	P20170800384_IR1,18626	tr|A0A0A0MSA1|A0A0A0MSA1_HUMAN Voltage-dependent L-type calcium channel subunit alpha OS=Homo sapiens GN=CACNA1C PE=1 SV=1	P20170800384_IR4,18165
	P20170800384_CON1,7942	tr|Q53Z07|Q53Z07_HUMAN NPC-A-16 OS=Homo sapiens GN=RPL9 PE=2 SV=1	tr|Q05BX4|Q05BX4_HUMAN PSMD1 protein (Fragment) OS=Homo sapiens GN=PSMD1 PE=2 SV=1	tr|A8MX94|A8MX94_HUMAN Glutathione S-transferase P OS=Homo sapiens GN=GSTP1 PE=1 SV=1	tr|F5H638|F5H638_HUMAN Voltage-dependent L-type calcium channel subunit alpha OS=Homo sapiens GN=CACNA1C PE=1 SV=1	tr|B4DQ50|B4DQ50_HUMAN cDNA FLJ56823, highly similar to Protein-glutamine gamma-glutamyltransferase E (EC 2.3.2.13) OS=Homo sapiens PE=2 SV=1
	P20170800384_CON1,5619	tr|D6RAN4|D6RAN4_HUMAN 60S ribosomal protein L9 (Fragment) OS=Homo sapiens GN=RPL9 PE=1 SV=8	sp|Q99460|PSMD1_HUMAN 26S proteasome non-ATPase regulatory subunit 1 OS=Homo sapiens GN=PSMD1 PE=1 SV=2	tr|V9HWE9|V9HWE9_HUMAN Epididymis secretory protein Li 22 OS=Homo sapiens GN=HEL-S-22 PE=2 SV=1	tr|F5GY28|F5GY28_HUMAN Voltage-dependent L-type calcium channel subunit alpha OS=Homo sapiens GN=CACNA1C PE=1 SV=1	sp|Q08188|TGM3_HUMAN Protein-glutamine gamma-glutamyltransferase E OS=Homo sapiens GN=TGM3 PE=1 SV=4
	P20170800384_CON1,26317	tr|H0Y9V9|H0Y9V9_HUMAN 60S ribosomal protein L9 (Fragment) OS=Homo sapiens GN=RPL9 PE=1 SV=1	tr|Q05CW6|Q05CW6_HUMAN PSMD1 protein (Fragment) OS=Homo sapiens GN=PSMD1 PE=2 SV=1	tr|A0A087X2E9|A0A087X2E9_HUMAN Glutathione S-transferase P (Fragment) OS=Homo sapiens GN=GSTP1 PE=1 SV=1	sp|O60840|CAC1F_HUMAN Voltage-dependent L-type calcium channel subunit alpha-1F OS=Homo sapiens GN=CACNA1F PE=1 SV=2	P20170800384_IR4,4224
	tr|A0A0S2Z4Z9|A0A0S2Z4Z9_HUMAN Non-POU domain containing octamer-binding isoform 1 (Fragment) OS=Homo sapiens GN=NONO PE=2 SV=1	sp|P32969|RL9_HUMAN 60S ribosomal protein L9 OS=Homo sapiens GN=RPL9 PE=1 SV=1	tr|B2R6D0|B2R6D0_HUMAN cDNA, FLJ92896, highly similar to Homo sapiens proteasome (prosome, macropain) 26S subunit, non-ATPase, 1 (PSMD1), mRNA OS=Homo sapiens PE=2 SV=1	sp|P09211|GSTP1_HUMAN Glutathione S-transferase P OS=Homo sapiens GN=GSTP1 PE=1 SV=2	sp|Q13936|CAC1C_HUMAN Voltage-dependent L-type calcium channel subunit alpha-1C OS=Homo sapiens GN=CACNA1C PE=1 SV=4	tr|B4DSF8|B4DSF8_HUMAN cDNA FLJ57278 OS=Homo sapiens PE=2 SV=1
[truncated: 4,483 more rows]
